# Supplementary material for: Transcriptome analysis of sweet potato responses to potassium deficiency
Source: BMC Genomics. 2022 Sep 15;23:655. doi: 10.1186/s12864-022-08870-5 (PMC9479357; doi:10.1186/s12864-022-08870-5)
Supplement: Supplementary file 2 — Additional file 2: Supplement Table 6. The raw expression data and annotation of all DEGs under low-K+ strss and high potassium condition. [file 12864_2022_8870_MOESM2_ESM.xlsx]

## Sheet: LK-VS-HK for all DEGs raw data
Supplement table 6. The raw expression data and annotation of all DEGs under low-K+ strss and high potassium condition.
GeneID	LKR_LKR-2_fpkm	LKR_LKR-1_fpkm	LKR_LKR-3_fpkm	HKR_HKR-2_fpkm	HKR_HKR-3_fpkm	HKR_HKR-1_fpkm	logFC	logCPM	PValue	FDR	Annotation
TRINITY_DN36163_c1_g1	38.392	53.082	29.505	0.322	0.171	0	8.1751	3.41385	3.92e-59	3.24e-54	Uclacyanin-2 OS=Arabidopsis thaliana
TRINITY_DN42732_c0_g1	24.216	25.277	24.157	123.414	147.201	164.917	-2.34497	6.2912	2.44e-37	1.01e-32	bark storage protein A-like
TRINITY_DN38986_c0_g1	41.699	56.606	30.979	4.215	2.382	3.903	3.69659	3.65389	2.8e-30	7.73e-26	Glutathione S-transferase OS=Hyoscyamus muticus ；KOG0867 Glutathione S-transferase
TRINITY_DN36163_c1_g2	28.073	26.609	19.148	2.568	0.583	2.611	3.73226	2.91726	4.83e-25	9.98e-21	Uclacyanin-2 OS=Arabidopsis thaliana GN=At2g44790
TRINITY_DN38116_c1_g1	3.898	2.807	5.626	28.259	41.521	37.418	-3.06553	2.68917	2.47e-24	4.09e-20	unknow
TRINITY_DN36450_c1_g1	15.152	14.347	17.754	79.2	50.636	89.133	-2.04375	4.60651	8.11e-18	1.12e-13	expansin-A2-like
TRINITY_DN30187_c0_g5	11.48	17.817	9.228	54.809	91.042	115.55	-2.68137	4.44214	1.12e-17	1.33e-13	unknow
TRINITY_DN37644_c0_g2	47.017	64.208	46.117	13.764	16.146	17.689	1.79262	4.96253	2.01e-16	1.85e-12	PEBP-like protein [Homo sapiens]; CEN-like protein 2 OS=Nicotiana tabacum;Phosphatidylethanolamine binding protein
TRINITY_DN43149_c1_g1	25.185	21.582	24.613	59.389	95.21	92.471	-1.73942	5.5725	1.83e-16	1.85e-12	Auxin-induced protein
TRINITY_DN44929_c1_g2	7.078	8.562	7.853	23.895	39.57	53.815	-2.47025	4.37773	7.38e-16	6.1e-12	Solute carrier family 22 member 15-like
TRINITY_DN32201_c0_g1	12.018	17.568	12.646	2.488	1.622	3.896	2.78176	2.29495	8.67e-16	6.52e-12	PREDICTED: probable glycosyltransferase At5g11130 ;MADS-box transcription factor 57 OS=Oryza sativa subsp.
TRINITY_DN31536_c0_g3	17.503	17.538	12.337	3.707	3.801	3.997	2.12305	2.82777	1.88e-15	1.3e-11	"Phospholipase A1-Igamma3, chloroplastic OS=Arabidopsis thaliana GN=At1g51440 PE=1 SV=1"METABOLISM Lipid transport and metabolism
TRINITY_DN46311_c1_g1	23.724	21.849	23.034	7.612	8.215	9.676	1.52263	4.1848	2.42e-15	1.54e-11	Probable protein phosphatase 2C 6 OS=Oryza sativa subsp. japonica GN=Os01g0583100 Signal transduction mechanisms
TRINITY_DN41774_c2_g1	30.49	26.331	28.641	66.327	77.328	80.534	-1.3511	6.48336	3.85e-15	2.28e-11	Probable gibberellin receptor GID1L1 OS=Arabidopsis thaliana GN=GID1L1
TRINITY_DN43149_c1_g4	7.603	6.768	6.983	18.752	29.974	28.428	-1.79449	4.18259	4.57e-15	2.52e-11	Ipomoea triloba WAT1-related protein At2g39510-like EamA-like transporter family protein
TRINITY_DN25258_c0_g1	10.949	7.366	9.339	1.702	0	0.458	3.65413	1.29976	1.43e-14	6.97e-11	unknow
TRINITY_DN41088_c1_g2	5.777	4.873	6.81	22.899	18.407	21.565	-1.64918	4.43345	1.4e-14	6.97e-11	Putative auxin efflux carrier component 8 OS=Arabidopsis thaliana GN=PIN8
TRINITY_DN35174_c0_g2	50.802	73.368	58.954	10.373	22.113	15.449	2.0205	5.77832	1.62e-14	7.46e-11	Uncharacterized acetyltransferase At3g50280 OS=Arabidopsis thaliana GN=At3g50280
TRINITY_DN31660_c0_g1	25.803	45.314	43.915	7.817	11.63	12.084	1.9207	6.10627	1.89e-14	8.24e-11	threonine synthase 2, chloroplastic-like ，"Threonine synthase 1, chloroplastic OS=Arabidopsis thaliana GN=TS1
TRINITY_DN28466_c0_g1	8.565	3.334	6.934	0	0	0	7.86723	0.145756	2.92e-14	1.21e-10	unknow
TRINITY_DN41070_c3_g1	8.658	7.508	4.59	28.729	28.726	20.986	-1.91428	4.07288	3.19e-14	1.26e-10	hypothetical protein LOTGIDRAFT_223980;Secologanin synthase OS=Catharanthus roseus
TRINITY_DN33091_c0_g2	6.965	9.681	7.766	0.798	1.28	1.79	2.61475	1.67717	4.26e-14	1.53e-10	PEBP-like protein;CEN-like protein 2
TRINITY_DN46593_c1_g5	24.647	17.562	20.998	106.542	56.584	94.59	-1.97913	4.33921	4.1e-14	1.53e-10	Expansin-A2 OS=Oryza sativa subsp.
TRINITY_DN41203_c1_g3	17.45	11.753	19.586	46.528	56.191	53.889	-1.60226	4.95873	4.68e-14	1.61e-10	aquaporin AQPcic isoform X1 ，Aquaporin NIP1-1 OS=Oryza sativa subsp. japonica GN=NIP1-1
TRINITY_DN28587_c0_g1	2.809	3.221	2.467	12.019	11.098	9.568	-1.89773	3.02581	5.57e-14	1.84e-10	Probable glutathione S-transferase
TRINITY_DN41787_c0_g2	11.633	8.834	10.178	2.117	3.579	2.853	1.9226	2.69261	6.83e-14	2.17e-10	Inorganic ion transport and metabolism
TRINITY_DN42732_c0_g3	4.887	4.63	6.446	18.183	21.587	22.036	-1.89339	2.65007	1.22e-13	3.75e-10	hypothetical protein, partial，5&apos;-methylthioadenosine/S-adenosylhomocysteine nucleosidase OS=Bacillus anthracis (strain A0248) GN=mtnN
TRINITY_DN48144_c4_g2	37.954	28.705	31.744	91.491	125.57	93.419	-1.50353	6.08435	1.35e-13	3.99e-10	gibberellin 3-beta-dioxygenase 3-like
TRINITY_DN39610_c1_g2	43.212	34.958	39.955	14.643	13.124	14.022	1.61399	3.83316	1.7e-13	4.84e-10	"Polyphenol oxidase F, chloroplastic OS=Solanum lycopersicum
TRINITY_DN26366_c0_g1	7.463	7.911	8.895	29.168	26.445	27.715	-1.71953	2.90814	3.52e-13	9.69e-10	unknow
TRINITY_DN39836_c0_g1	50.556	42.046	39.807	113.264	148.005	106.749	-1.41678	5.3938	5.95e-13	1.59e-09	Iron/ascorbate family oxidoreductases
TRINITY_DN36113_c1_g3	27.788	28.279	16.742	88.656	79.836	75.212	-1.67085	5.58537	7.52e-13	1.94e-09	putative iron/ascorbate oxidoreductase，Gibberellin 2-beta-dioxygenase 7 OS=Arabidopsis thaliana GN=GA2OX7
TRINITY_DN32112_c0_g1	2.291	2.25	2.461	9.977	6.518	11.721	-1.93909	3.13728	9.76e-13	2.44e-09	probable mannitol dehydrogenase 1-like ，Probable cinnamyl alcohol dehydrogenase 6 OS=Oryza sativa subsp. japonica GN=CAD6，Secondary metabolites biosynthesis, transport and catabolism
TRINITY_DN30948_c0_g1	7.722	19.942	5.984	0.557	0.887	1.622	3.44745	2.54548	1.04e-12	2.54e-09	protein JAZ7-like
TRINITY_DN42385_c3_g1	5.378	3.914	3.892	0.483	0.684	0.417	2.50318	1.46704	1.22e-12	2.89e-09	unknow
TRINITY_DN42098_c3_g1	8.247	13.613	7.625	0.39	0.849	2.2	3.17921	2.85506	1.88e-12	4.33e-09	Transcription factor MYC2 OS=Arabidopsis thaliana GN=RAP1
TRINITY_DN37958_c0_g2	7.868	7.609	8.605	22.286	25.236	19.54	-1.43264	3.98515	2.33e-12	5.21e-09	carboxymethylenebutenolidase homolog isoform X2，"Endo-1,3;1,4-beta-D-glucanase OS=Zea mays
TRINITY_DN41070_c3_g3	11.646	9.663	7.847	31.904	36.764	26.437	-1.64811	3.62256	3.06e-12	6.66e-09	cytochrome P450 3A29-like，Secologanin synthase OS=Catharanthus roseus GN=CYP72A1，Cytochrome P450 CYP4/CYP19/CYP26 subfamilies
TRINITY_DN49978_c14_g3	34.999	35.846	37.006	76.743	83.776	88.803	-1.14967	6.34676	5.15e-12	1.09e-08	unknow
TRINITY_DN38534_c1_g1	11.055	36.717	15.194	1.43	4.168	5.06	2.91395	3.59553	6.72e-12	1.39e-08	IAA-amino acid hydrolase ILR1-like 7-like，IAA-amino acid hydrolase ILR1-like 7 OS=Oryza sativa subsp. japonica GN=ILL7
TRINITY_DN31390_c0_g1	1.786	1.249	0.395	6.492	7.392	7.745	-2.42518	1.80201	8.25e-12	1.66e-08	KOG0143 Iron/ascorbate family oxidoreductases;Hyoscyamine 6-dioxygenase;ACC synthase
TRINITY_DN31732_c0_g1	67.521	134.829	191.718	29.317	34.331	30.998	2.31622	6.2566	1.03e-11	2.03e-08	Protein TIFY 10B OS=Arabidopsis thaliana GN=TIFY10B
TRINITY_DN38437_c3_g1	113.582	73.587	95.813	223.309	305.721	234.51	-1.33707	7.29882	1.3e-11	2.5e-08	KOG0143 Iron/ascorbate family oxidoreductases
TRINITY_DN48852_c3_g2	67.734	74.31	62.81	12.817	26.008	26.537	1.70243	5.86558	1.51e-11	2.77e-08	sucrose transport protein-like
TRINITY_DN36429_c0_g1	159.125	115.147	123.553	346.116	475.902	288.251	-1.4058	6.97036	1.5e-11	2.77e-08	KOG0143 Iron/ascorbate family oxidoreductases
TRINITY_DN45055_c0_g2	6.288	4.879	3.627	0.39	0	0.182	4.49873	-0.0582273	1.7e-11	3.05e-08	KOG0156 Cytochrome P450 CYP2 subfamily，Secondary metabolites biosynthesis, transport and catabolism
TRINITY_DN36187_c2_g1	16.985	15.17	27.087	57.384	51.142	64.527	-1.49872	5.71358	2.2e-11	3.87e-08	Gibberellin receptor GID1 OS=Oryza sativa subsp. japonica GN=GID1
TRINITY_DN41632_c0_g3	124.963	81.403	97.083	37.424	25.204	45.525	1.56194	5.13738	4.37e-11	7.53e-08	"Polyphenol oxidase E, chloroplastic OS=Solanum lycopersicum
TRINITY_DN28248_c0_g1	3.028	9.817	5.805	0.13	0.298	0.451	4.34684	0.842251	4.65e-11	7.85e-08	Protein TIFY 5A
TRINITY_DN35817_c0_g3	0.657	1.107	0.759	0.031	0	0.074	4.51727	-0.038624	6.89e-11	1.14e-07	lysosomal protective protein-like ，Serine carboxypeptidase-like 19 OS=Arabidopsis thaliana GN=SCPL19，Serine carboxypeptidases (lysosomal cathepsin A)
TRINITY_DN38116_c1_g2	2.012	1.859	2.572	12.056	17.413	10.436	-2.55175	1.12568	7.19e-11	1.17e-07	unknow
TRINITY_DN38212_c0_g3	35.663	46.368	35.088	16.487	16.71	15.301	1.31341	4.99663	9.77e-11	1.55e-07	putative cystathionine gamma-lyase 2-like，Methionine gamma-lyase OS=Pseudomonas putida GN=mdeA，
TRINITY_DN36368_c1_g1	4.562	5.4	4.688	11.92	12.212	11.936	-1.29436	4.02892	1.05e-10	1.64e-07	Exopolygalacturonase (Fragment) OS=Platanus acerifolia GN=plaa2
TRINITY_DN45566_c0_g2	11.381	13.553	14.268	4.103	4.2	6.157	1.46971	3.45342	1.1e-10	1.69e-07	Vignain OS=Phaseolus vulgaris, Cysteine proteinase Cathepsin L
TRINITY_DN47556_c2_g3	62.621	63.148	61.175	180.525	164.12	143.305	-1.33043	3.90031	1.9e-10	2.86e-07	unknow
TRINITY_DN34352_c1_g2	20.995	16.875	21.868	9.76	8.545	7.839	1.25198	4.15948	2.12e-10	3.13e-07	Homocysteine S-methyltransferase 2 OS=Arabidopsis thaliana GN=HMT-2 ,homocysteine S-methyltransferase 2-like
TRINITY_DN40363_c0_g1	2.928	2.066	4.127	0.173	1.425	0.108	3.03446	0.397759	3.36e-10	4.88e-07	PREDICTED: cytochrome P450 1A1-like isoform X1
TRINITY_DN39908_c2_g2	35.523	29.161	42.743	87.202	86.639	75.858	-1.16908	5.75053	3.92e-10	5.49e-07	glutathione peroxidase-like protein,Peroxidase 5 OS=Vitis vinifera GN=GSVIVT00037159001
TRINITY_DN43881_c1_g1	247.887	237.133	336.615	546.891	662.686	769.505	-1.20008	6.32085	3.92e-10	5.49e-07	unknow
TRINITY_DN41253_c0_g1	9.708	8.07	8.852	23.388	28.726	17.339	-1.31611	4.87223	4.45e-10	6.14e-07	Ent-kaurenoic acid oxidase 2 OS=Arabidopsis thaliana GN=KAO2 ,Cytochrome P450 CYP4/CYP19/CYP26 subfamilies
TRINITY_DN38986_c0_g2	11.095	17.586	8.229	1.386	0.38	2.106	3.2132	1.09738	4.77e-10	6.46e-07	glutathione S-transferase-like
TRINITY_DN36429_c0_g2	24.773	18	21.862	58.461	65.717	43.473	-1.32239	4.78395	5.53e-10	7.38e-07	Iron/ascorbate family oxidoreductases
TRINITY_DN40624_c1_g1	19.913	16.17	14.904	3.033	7.512	4.501	1.79338	4.71292	6.82e-10	8.96e-07	Two-component response regulator-like APRR5 OS=Arabidopsis thaliana GN=APRR5 GATA-4/5/6 transcription factors,
TRINITY_DN39908_c2_g1	74.792	72.018	99.804	184.733	188.171	173.826	-1.09823	6.71938	7.53e-10	9.73e-07	glutathione peroxidase-like protein,Peroxidase 5 OS=Vitis vinifera GN=GSVIVT00037159001
TRINITY_DN46495_c1_g1	7.065	12.772	12.714	4.598	4.073	3.607	1.57382	3.96602	8.72e-10	1.11e-06	Polyamine oxidase 1 OS=Arabidopsis thaliana GN=PAO1
TRINITY_DN36182_c2_g2	1.381	1.113	0.981	5.322	13.555	8.337	-2.87816	1.06779	1.02e-09	1.28e-06	unknow
TRINITY_DN28431_c0_g1	1.507	1.812	1.271	0.384	0.329	0.101	2.49875	1.02473	1.2e-09	1.48e-06	lysosomal Pro-X carboxypeptidase-like
TRINITY_DN41488_c1_g1	16.055	20.013	22.251	41.293	78.563	64.433	-1.52563	4.63574	1.22e-09	1.49e-06	Proteinase inhibitor type-2 TR8 OS=Solanum lycopersicum GN=ARPI
TRINITY_DN46318_c0_g1	10.843	8.787	10.086	31.607	21.118	28.717	-1.33401	4.62758	1.29e-09	1.55e-06	KOG1263 Multicopper oxidase
TRINITY_DN36012_c3_g5	2.231	1.427	2.073	8.466	6.746	11.19	-2.14832	1.50911	1.32e-09	1.56e-06	unknow
TRINITY_DN47018_c1_g1	23.067	89.243	119.488	7.978	14.873	7.072	2.91617	4.54218	1.37e-09	1.6e-06	Cytochrome P450 94A1 OS=Vicia sativa GN=CYP94A1 ,KOG0157 Cytochrome P450 CYP4/CYP19/CYP26 subfamilies
TRINITY_DN49978_c14_g2	78.743	94.702	66.32	187.624	197.97	219.068	-1.25842	4.89099	1.7e-09	1.96e-06	unknow
TRINITY_DN41203_c1_g1	2.191	2.487	2.535	12.644	10.92	10.355	-2.07675	1.4223	1.77e-09	2e-06	Aquaporin NIP1-1 OS=Oryza sativa subsp. japonica GN=NIP1-1 KOG0223 Aquaporin (major intrinsic protein family
TRINITY_DN46659_c0_g2	17.729	10.066	16.125	33.451	40.526	39.53	-1.31829	4.22775	2.26e-09	2.52e-06	Cytokinin dehydrogenase 7 OS=Arabidopsis thaliana GN=CKX7
TRINITY_DN32200_c1_g2	1.102	1.125	0.938	3.2	5.365	3.963	-1.67841	2.01075	2.33e-09	2.57e-06	Uncharacterized basic helix-loop-helix protein At1g06150 OS=Arabidopsis thaliana GN=At1g06150
TRINITY_DN32032_c1_g2	34.846	29.641	26.377	15.367	14.48	12.71	1.188	4.42793	2.65e-09	2.89e-06	KOG1340 Prosaposin
TRINITY_DN45838_c0_g2	31.022	20.333	26.661	101.956	53.467	67.905	-1.48916	5.41408	2.86e-09	3.07e-06	"Beta-fructofuranosidase, soluble isoenzyme I OS=Daucus carota GN=INV*DC4
TRINITY_DN48151_c0_g1	7.51	5.886	4.744	2.222	1.59	3.041	1.66948	2.37218	3.05e-09	3.24e-06	KOG1947 Leucine rich repeat proteins, some proteins contain F-box
TRINITY_DN31276_c2_g2	33.319	30.819	33.835	10.769	18.154	14.836	1.21739	5.16811	3.29e-09	3.44e-06	unknow
TRINITY_DN47697_c1_g3	4.21	2.682	4.503	0	0	0	6.70719	-0.824888	4.42e-09	4.51e-06	Patatin-05 OS=Solanum tuberosum GN=pat1-k1 ,KOG0513 Ca2+-independent phospholipase A2
TRINITY_DN41746_c4_g1	15.092	49.269	15.138	2.036	4.079	5.497	3.01115	2.46587	4.37e-09	4.51e-06	IAA-amino acid hydrolase ILR1-like 1 OS=Oryza sativa subsp. indica GN=ILL1
TRINITY_DN47958_c0_g1	12.217	51.069	47.456	5.44	10.116	4.811	2.51057	4.74512	5.78e-09	5.76e-06	Chitin-inducible gibberellin-responsive protein 1 OS=Oryza sativa subsp. japonica GN=CIGR1
TRINITY_DN34957_c3_g1	21.958	19.196	22.886	50.143	40.577	82.075	-1.37986	6.53323	5.75e-09	5.76e-06	Aspartic proteinase nepenthesin-2 OS=Nepenthes gracilis GN=nep2
TRINITY_DN30728_c0_g1	341.868	369.286	296.333	681.129	716.178	784.678	-1.0564	7.48915	6.74e-09	6.64e-06	unknow
TRINITY_DN43898_c3_g1	13.705	29.931	24.453	1.85	5.973	6.554	2.48176	3.01862	7.41e-09	7.21e-06	unknow
TRINITY_DN36531_c0_g1	60.151	75.683	45.433	120.783	159.059	140.533	-1.26391	5.91884	7.57e-09	7.28e-06	unknow
TRINITY_DN44728_c0_g1	13.466	17.651	17.383	6.981	6.822	8.599	1.15375	5.40158	7.95e-09	7.56e-06	galactokinase-like
TRINITY_DN36413_c0_g1	41.738	31.832	39.868	12.984	20.219	18.241	1.20729	5.98745	8.93e-09	8.3e-06	unknow
TRINITY_DN36685_c3_g3	65.602	42.993	55.926	140.662	108.157	125.952	-1.14195	5.63231	8.86e-09	8.3e-06	Probable xyloglucan endotransglucosylase/hydrolase protein 32 OS=Arabidopsis thaliana GN=XTH32
TRINITY_DN33567_c0_g2	140.135	128.203	102.968	238.311	332.23	293.459	-1.11017	6.30748	9.31e-09	8.55e-06	"Phospholipase A1-Igamma1, chloroplastic OS=Arabidopsis thaliana GN=At1g06800
TRINITY_DN32186_c0_g1	15.803	78.496	124.072	9.005	11.11	8.68	3.00411	4.40613	1.25e-08	1.12e-05	Cytochrome P450 94A1 OS=Vicia sativa GN=CYP94A1
TRINITY_DN28197_c0_g1	36.294	29.037	37.95	72.992	78.582	68.396	-1.04922	4.41519	1.24e-08	1.12e-05	Cytokinin-O-glucosyltransferase 2 OS=Arabidopsis thaliana GN=UGT85A1 ,KOG1192 UDP-glucuronosyl and UDP-glucosyl transferase
TRINITY_DN36515_c0_g2	283.829	194.792	259.993	460.878	500.251	625.635	-1.08189	6.60076	1.29e-08	1.15e-05	Aquaporin PIP2-1 OS=Zea mays GN=PIP2-1
TRINITY_DN28881_c0_g1	6.62	12.192	10.456	2.079	2.768	3.553	2.07339	1.94063	1.41e-08	1.22e-05	unknow
TRINITY_DN46107_c0_g1	43.485	48.186	42.465	106.716	106.789	88.938	-1.06326	4.84287	1.39e-08	1.22e-05	Myrcene synthase, chloroplastic OS=Quercus ilex
TRINITY_DN38230_c0_g1	29.972	27.077	24.286	10.862	14.144	7.099	1.39275	4.95753	1.6e-08	1.38e-05	NAC domain-containing protein 29 OS=Arabidopsis thaliana GN=NAC029
TRINITY_DN35600_c0_g1	10.923	8.07	8.278	17.775	23.684	23.133	-1.21576	4.50055	1.69e-08	1.44e-05	Vinorine synthase OS=Rauvolfia serpentina GN=ACT
TRINITY_DN39348_c1_g2	1.388	1.338	0.814	5.366	5.118	4.353	-1.90378	1.48926	1.7e-08	1.44e-05	BTB/POZ domain-containing protein At1g30440 OS=Arabidopsis thaliana GN=At1g30440
TRINITY_DN34376_c0_g1	377.385	378.695	301.182	708.447	1002.77	766.087	-1.09578	5.59198	1.97e-08	1.65e-05	"Phospholipase A1-Igamma2, chloroplastic OS=Arabidopsis thaliana GN=At2g30550
TRINITY_DN41260_c2_g1	4.369	3.079	4.805	1.609	2.008	1.447	1.31266	3.70753	2.21e-08	1.83e-05	unknow
TRINITY_DN46659_c0_g3	17.516	9.207	15.995	36.391	35.763	33.966	-1.26827	4.35678	2.29e-08	1.87e-05	Cytokinin dehydrogenase 7 OS=Arabidopsis thaliana GN=CKX7
TRINITY_DN27213_c0_g1	27.044	27.024	24.416	9.939	10.274	10.671	1.43359	2.30747	2.77e-08	2.25e-05	Protein GIGANTEA OS=Oryza sativa subsp. japonica GN=GI
TRINITY_DN43756_c0_g1	10.604	14.217	12.294	2.284	10.844	5.948	1.38737	3.13992	2.92e-08	2.34e-05	KOG0714 Molecular chaperone (DnaJ superfamily),dnaJ homolog subfamily B member 6 isoform X1
TRINITY_DN46382_c3_g1	11.255	11.203	13.281	25.994	33.647	24.378	-1.15878	4.02484	3.13e-08	2.49e-05	UDP-glucuronosyltransferase 1-1-like,Cytokinin-O-glucosyltransferase 2 OS=Arabidopsis thaliana GN=UGT85A1
TRINITY_DN37963_c0_g1	43.432	26.71	45.501	89.313	89.553	83.75	-1.08478	5.69752	3.46e-08	2.73e-05	unknow
TRINITY_DN40833_c0_g2	34.428	30.452	39.905	69.471	68.954	78.926	-1.09206	4.01479	4.28e-08	3.34e-05	"Adenylate isopentenyltransferase 5, chloroplastic OS=Arabidopsis thaliana GN=IPT5
TRINITY_DN39286_c3_g1	186.8	213.1	299.72	743.365	416.785	736.528	-1.38854	6.86484	4.39e-08	3.39e-05	unknow
TRINITY_DN31905_c2_g1	1.235	7.218	7.23	0.235	0.57	0.646	3.47795	1.24473	4.83e-08	3.7e-05	unknow
TRINITY_DN41965_c2_g1	60.742	66.523	76.104	136.503	119.615	167.144	-1.03157	5.46961	4.91e-08	3.72e-05	unknow
TRINITY_DN33062_c1_g1	14.78	10.362	10.154	22.008	27.193	27.096	-1.07951	5.76751	4.96e-08	3.73e-05	Anthocyanidin 3-O-glucosyltransferase 5 OS=Manihot esculenta GN=GT5,KOG1192 UDP-glucuronosyl and UDP-glucosyl transferase
TRINITY_DN40743_c0_g3	673.85	499.81	545.112	1062.26	1025.99	1361.91	-1.01335	6.36744	5.55e-08	4.1e-05	Aquaporin PIP2-7 OS=Zea mays GN=PIP2-7
TRINITY_DN46676_c0_g1	81.299	67.642	93.074	168.197	154.105	212.131	-1.02338	5.64473	6.18e-08	4.52e-05	unknow
TRINITY_DN45055_c0_g1	5.066	39.334	10.542	0.904	2.819	2.308	3.33088	4.15216	6.4e-08	4.64e-05	KOG0156 Cytochrome P450 CYP2 subfamily
TRINITY_DN37498_c0_g2	24.209	36.835	26.174	8.299	9.077	10.55	1.50228	4.17837	6.54e-08	4.66e-05	UDP-glycosyltransferase UGT33D5 precursor,Indole-3-acetate beta-glucosyltransferase 1 OS=Arabidopsis thaliana GN=UGT75B1
TRINITY_DN45956_c1_g1	8.937	6.726	10.752	18.233	18.908	22.393	-1.17983	4.88226	6.49e-08	4.66e-05	Transcription factor TCP4 OS=Arabidopsis thaliana GN=TCP4
TRINITY_DN33723_c0_g2	5.133	13.814	5.755	2.005	2.103	1.5	2.3315	1.89697	6.66e-08	4.7e-05	Tropinone reductase homolog OS=Datura stramonium
TRINITY_DN30458_c2_g1	7.523	2.066	0.537	0	0.152	0.087	5.28051	0.627363	7.89e-08	5.49e-05	unknow
TRINITY_DN26298_c0_g1	9.608	9.166	6.625	3.738	3.091	3.29	1.37841	2.77759	7.86e-08	5.49e-05	unknow
TRINITY_DN33967_c2_g1	28.485	19.439	25.835	48.639	59.611	47.719	-1.03569	5.962	8.36e-08	5.76e-05	pectin methylesterase,Probable pectinesterase 53 OS=Arabidopsis thaliana GN=PME53
TRINITY_DN28447_c0_g1	20.497	13.731	23.984	41.274	49.249	43.641	-1.15618	4.20846	8.93e-08	6.02e-05	LOB domain-containing protein 38 OS=Arabidopsis thaliana GN=LBD38
TRINITY_DN31097_c0_g1	17.636	8.065	18.586	35.766	35.997	40.102	-1.28402	5.42436	8.95e-08	6.02e-05	calcium/calmodulin-dependent protein kinase type 1D
TRINITY_DN26888_c0_g1	8.194	2.209	8.525	28.209	19.693	28.684	-1.96739	2.51412	8.91e-08	6.02e-05	unknow
TRINITY_DN43635_c1_g2	79.599	66.63	60.817	124.62	227.949	126.43	-1.21159	4.93599	9.41e-08	6.22e-05	unknow
TRINITY_DN39022_c2_g3	3.499	2.54	2.875	7.47	6.98	10.544	-1.42385	2.74048	9.38e-08	6.22e-05	unknow
TRINITY_DN44372_c1_g1	11.773	17.828	9.179	48.317	45.955	48.479	-1.79306	1.60711	9.54e-08	6.26e-05	unknow
TRINITY_DN33362_c0_g1	26.918	71.231	46.814	15.54	15.202	21.202	1.6867	4.48071	1.05e-07	6.81e-05	transcriptional activator Myb-like
TRINITY_DN24673_c0_g1	25.803	16.733	7.402	2.884	4.421	3.573	2.25813	2.01231	1.18e-07	7.53e-05	unknow
TRINITY_DN32112_c1_g1	15.511	16.952	12.566	7.099	3.668	4.219	1.4772	3.14067	1.31e-07	8.34e-05	Probable cinnamyl alcohol dehydrogenase 6 OS=Oryza sativa subsp. japonica GN=CAD6
TRINITY_DN32336_c0_g1	23.06	18.995	17.815	36.793	57.325	49.785	-1.1591	3.78918	1.41e-07	8.89e-05	Cationic peroxidase 1 OS=Arachis hypogaea GN=PNC1
TRINITY_DN35301_c2_g1	15.537	15.022	13.51	6.078	8.501	6.345	1.12302	3.8605	1.42e-07	8.9e-05	Probable WRKY transcription factor 70 OS=Arabidopsis thaliana GN=WRKY70
TRINITY_DN46992_c0_g2	13.964	13.725	11.468	25.208	25.685	32.627	-1.06996	4.22465	1.46e-07	9.06e-05	Lysosomal alpha-mannosidase OS=Bos taurus GN=MAN2B1,Glycosyl hydrolase, family 38 - alpha-mannosidase
TRINITY_DN44696_c0_g3	28.983	32.844	31.312	62.991	61.429	68.207	-1.00003	4.31449	1.54e-07	9.48e-05	KOG1050 Trehalose-6-phosphate synthase component TPS1 and related subunits
TRINITY_DN46923_c0_g3	16.414	10.77	15.749	47.927	28.447	30.03	-1.26481	5.09227	1.67e-07	0.000102	Acid beta-fructofuranosidase OS=Solanum lycopersicum GN=TIV1
TRINITY_DN30649_c1_g1	58.039	36.918	53.014	24.304	23.335	30.063	1.00525	5.91452	1.82e-07	0.000110122	unknow
TRINITY_DN37736_c1_g1	7.158	12.032	6.292	2.129	3.433	2.564	1.67264	2.57802	1.9e-07	0.000112258	Transcription factor MYB48 OS=Arabidopsis thaliana GN=MYB48
TRINITY_DN49028_c1_g1	9.024	7.443	10.524	22.082	16.817	17.434	-1.01743	5.47459	1.9e-07	0.000112258	Probable sulfate transporter 3.4 OS=Arabidopsis thaliana GN=SULTR3;
TRINITY_DN36450_c0_g2	4.303	4.003	2.887	1.479	0.925	1.339	1.64205	1.76648	2.51e-07	0.000146406	Expansin-A12 OS=Arabidopsis thaliana GN=EXPA12
TRINITY_DN44387_c0_g1	328.788	32.264	238.896	9.413	45.296	7.765	3.4687	3.11975	2.57e-07	0.000148446	Chlorophyll a-b binding protein 40, chloroplastic [Trichinella nelsoni] ;"Chlorophyll a-b binding protein 21,
TRINITY_DN27683_c0_g1	16.155	58.139	32.195	4.555	8.482	8.128	2.42742	1.9927	2.7e-07	0.000154102	Putative UPF0481 protein At3g02645 OS=Arabidopsis thaliana GN=At3g02645
TRINITY_DN33957_c1_g1	7.636	4.541	6.958	0.767	2.211	0.754	1.9273	1.01849	2.72e-07	0.000154229	Probable mannitol dehydrogenase OS=Mesembryanthemum crystallinum GN=ELI3
TRINITY_DN46992_c0_g1	9.9	10.652	6.958	17.849	19.877	23.974	-1.09918	5.7047	2.8e-07	0.000157539	Glycosyl hydrolase, family 38 - alpha-mannosidase
TRINITY_DN44745_c0_g1	38.897	91.948	50.966	27.448	25.299	27.432	1.32885	6.48222	2.93e-07	0.000163514	unknow
TRINITY_DN33963_c1_g1	11.713	7.49	12.991	26.841	31.228	17.084	-1.25781	4.43124	3.32e-07	0.000184399	Cation efflux protein domain containing protein, Metal tolerance protein 10 OS=Arabidopsis thaliana GN=MTP10
TRINITY_DN37137_c1_g2	2.364	9.261	4.694	0	0.228	0.754	4.09528	-0.0557623	3.4e-07	0.000187365	unknow
TRINITY_DN42390_c2_g1	31.267	45.663	49.523	17.168	14.657	19.668	1.20488	3.56379	3.47e-07	0.000190231	unknow
TRINITY_DN31197_c3_g1	337.28	396.067	259.185	593.55	699.088	811.76	-1.04866	6.29134	3.57e-07	0.000194244	unknow
TRINITY_DN437_c0_g1	4.801	2.67	5.996	0.774	0.576	1.42	2.32607	0.701152	3.6e-07	0.000194495	unknow
TRINITY_DN33723_c0_g1	5.206	8.745	3.603	2.191	1.406	0.915	1.98788	1.88681	3.9e-07	0.000207845	Tropinone reductase homolog OS=Datura stramonium ,KOG0725 Reductases with broad range of substrate specificities
TRINITY_DN47958_c0_g2	4.774	23.868	19.006	2.24	3.3	2.167	2.70016	1.55071	4.03e-07	0.000212355	unknow
TRINITY_DN42878_c1_g3	12.596	34.36	17.396	1.77	7.101	8.693	2.1688	3.17833	4.06e-07	0.000212355	Putative UPF0481 protein At3g02645 OS=Arabidopsis thaliana GN=At3g02645
TRINITY_DN39987_c0_g1	9.708	15.223	16.113	35.333	23.601	24.075	-1.12488	5.2988	4.01e-07	0.000212355	Acyl-protein thioesterase 1 OS=Cryptococcus neoformans GN=CNF02430
TRINITY_DN35628_c1_g1	17.715	15.022	14.355	30.45	43.351	31.032	-1.08837	4.03036	4.59e-07	0.000238611	UDP-glucuronosyl and UDP-glucosyl transferase
TRINITY_DN31536_c0_g1	106.816	91.741	67.399	180.352	226.904	169.755	-1.05656	6.03122	5.41e-07	0.00027977	KOG4569 Predicted lipase
TRINITY_DN37644_c0_g1	18.492	27.841	25.687	5.149	14.613	6.702	1.36879	3.55063	5.76e-07	0.000292165	PEBP-like protein
TRINITY_DN45334_c1_g1	3647.26	2901.71	5236.85	11151.3	7406.86	9237.02	-1.18481	9.32575	5.73e-07	0.000292165	Metallothionein-like protein type 2 OS=Actinidia deliciosa GN=pKIWI504
TRINITY_DN37958_c0_g1	8.141	2.392	8.704	24.18	14.942	14.217	-1.73443	1.95209	5.73e-07	0.000292165	"Endo-1,3;1,4-beta-D-glucanase OS=Zea mays PE=1 ,KOG3043 Predicted hydrolase related to dienelactone hydrolase
TRINITY_DN46714_c2_g3	15.71	17.52	14.145	26.984	50.294	36.59	-1.20384	4.43201	6.39e-07	0.00032214	KOG1347 Uncharacterized membrane protein, predicted efflux pump At1g51340
TRINITY_DN37582_c0_g1	67.7	49.252	56.857	24.601	22.657	38.131	1.07539	6.74251	6.5e-07	0.000325684	unknow
TRINITY_DN32528_c0_g3	1.806	0.829	0.759	0.421	0.253	0.135	2.71516	-0.19757	6.57e-07	0.000327146	Squamosa promoter-binding-like protein 13 OS=Arabidopsis thaliana GN=SPL13
TRINITY_DN42176_c0_g1	4.608	0.716	0.512	0.21	0.032	0.101	4.24698	0.91142	6.73e-07	0.00033103	Aspartic proteinase nepenthesin-2 OS=Nepenthes gracilis GN=nep2
TRINITY_DN29285_c0_g1	26.619	22.636	42.058	14.142	12.472	16.606	1.17148	4.02016	6.71e-07	0.00033103	unknow
TRINITY_DN32997_c0_g4	176.986	147.986	154.823	274.479	307.881	511.902	-1.12926	6.56046	6.82e-07	0.000333703	Probable aquaporin TIP1-2 OS=Oryza sativa subsp. japonica
TRINITY_DN47352_c3_g2	2.424	4.429	3.516	0.526	0.988	0.572	2.25738	1.02359	7.55e-07	0.000367215	Lipase
TRINITY_DN34951_c1_g1	12.49	9.148	10.111	19.873	30.943	24.492	-1.12667	3.99978	7.67e-07	0.000370902	glutathione peroxidase-like protein
TRINITY_DN27928_c0_g1	0.531	0.255	0	1.937	2.863	2.678	-3.04142	-0.16673	7.8e-07	0.000372947	unknow
TRINITY_DN48249_c1_g5	7.344	21.215	9.383	1.956	1.964	3.398	2.51614	1.00566	8.22e-07	0.000388578	IAA-amino acid hydrolase ILR1-like 6 OS=Oryza sativa subsp. japonica
TRINITY_DN46745_c1_g2	12.383	12.736	11.307	5.155	6.417	7.26	1.00824	4.18981	8.38e-07	0.000393853	CCAAT-binding factor, subunit B (HAP2) ,nuclear transcription factor Y subunit alpha isoform X6
TRINITY_DN45716_c4_g2	10.491	7.68	23.275	0	0	0	6.396	-1.05626	1.07e-06	0.000499452	Uncharacterized acetyltransferase At3g50280 OS=Arabidopsis thaliana GN=At3g50280
TRINITY_DN36515_c0_g1	24.422	20.108	23.484	45.52	46.455	55.652	-1.11582	3.18517	1.13e-06	0.000524751	unknow
TRINITY_DN23961_c0_g1	10.053	3.92	5.293	0	1.108	1.453	2.90081	0.201165	1.14e-06	0.000525695	carbohydrate binding module
TRINITY_DN37463_c0_g1	21.002	8.201	13.102	21.779	42.123	50.04	-1.49518	3.95407	1.15e-06	0.000526948	LOB domain-containing protein 40 OS=Arabidopsis thaliana GN=LBD40
TRINITY_DN33643_c0_g1	7.145	61.082	118.193	4.629	9.292	1.326	3.63743	4.36842	1.15e-06	0.000527196	Dehydration-responsive element-binding protein 1F OS=Arabidopsis thaliana GN=DREB1F
TRINITY_DN48972_c1_g2	39.72	124.343	66.363	24.137	34.433	28.132	1.45353	6.70922	1.19e-06	0.000540545	Calmodulin-binding transcription activator 4 OS=Arabidopsis thaliana GN=CMTA4
TRINITY_DN36482_c1_g1	21.752	34.478	22.152	9.915	12.573	14.446	1.13719	5.84688	1.2e-06	0.000540545	PREDICTED: uncharacterized protein LOC100632705
TRINITY_DN29982_c0_g1	1.042	1.397	0.728	0	0.089	0	4.69859	-0.952356	1.24e-06	0.000555539	ribosomal protein S3a OS=Chlamydomonas reinhardtii GN=CHLREDRAFT_168484
TRINITY_DN44714_c1_g1	5.325	6.116	6.477	1.64	2.863	1.958	1.3807	2.28881	1.31e-06	0.00058218	"Chaperone protein dnaJ 20, chloroplastic OS=Arabidopsis thaliana GN=ATJ20
TRINITY_DN35473_c0_g2	7.271	47.037	17.858	3.466	4.865	4.071	2.784	2.42551	1.33e-06	0.000589151	"R-linalool synthase QH1, chloroplastic (Fragment) OS=Artemisia annua GN=QH1
TRINITY_DN20823_c0_g1	4.23	11.309	3.954	0.904	1.299	1.581	2.44246	1.18589	1.46e-06	0.000633555	unknow
TRINITY_DN45607_c3_g1	12.589	6.116	6.792	1.238	1.976	3.607	1.8725	0.705924	1.46e-06	0.000633555	unknow
TRINITY_DN43977_c0_g1	14.754	15.845	28.419	46.807	41.907	68.389	-1.26147	5.28814	1.57e-06	0.000668524	Aquaporin TIP1-3 OS=Arabidopsis thaliana GN=TIP1-3
TRINITY_DN47697_c1_g2	5.159	5.234	2.653	0.241	0.754	0	3.38037	-0.629114	1.68e-06	0.000710813	unknow
TRINITY_DN31583_c3_g3	22.934	27.924	18.778	11.06	6.917	9.783	1.3984	2.46579	1.68e-06	0.000710813	unknow
TRINITY_DN28012_c0_g1	7.609	24.88	10.339	2.544	4.434	4.623	1.95947	3.39407	1.69e-06	0.000711284	Geranylgeranyl pyrophosphate synthase/Polyprenyl synthetase
TRINITY_DN35924_c1_g2	140.5	227.103	313.797	78.674	108.644	115.792	1.26329	5.60374	1.8e-06	0.000744863	Transcription factor MYB44 OS=Arabidopsis thaliana GN=MYB44
TRINITY_DN32544_c6_g1	4.528	9.237	6.65	1.318	2.344	3.257	1.62631	3.09657	1.85e-06	0.000761155	Heat stress transcription factor A-3 OS=Arabidopsis thaliana, KOG0627 Heat shock transcription factor
TRINITY_DN48719_c1_g1	136.828	303.213	141.369	47.283	80.305	84.1	1.48359	6.86655	1.93e-06	0.000776629	Putative UPF0481 protein At3g02645 OS=Arabidopsis thaliana GN=At3g02645
TRINITY_DN45167_c0_g3	10.212	12.417	9.858	17.447	25.546	35.311	-1.22999	4.22926	1.92e-06	0.000776629	glutathione peroxidase-like protein
TRINITY_DN32997_c0_g1	9.661	8.337	8.118	20.213	17.362	32.499	-1.36187	2.84777	1.98e-06	0.000794752	Aquaporin TIP1-3 OS=Arabidopsis thaliana GN=TIP1-3
TRINITY_DN46334_c4_g1	8.486	10.924	5.99	20.758	25.749	18.308	-1.1165	4.71692	2.05e-06	0.000817261	KOG0157 Cytochrome P450 CYP4/CYP19/CYP26 subfamilies
TRINITY_DN44095_c1_g2	4.296	4.53	3.689	1.485	1.571	1.911	1.21748	2.67751	2.19e-06	0.000865312	GATA-4/5/6 transcription factors,Two-component response regulator-like APRR5 OS=Arabidopsis thaliana GN=APRR5
TRINITY_DN34946_c0_g1	50.41	64.025	51.934	18.61	34.084	29.868	1.07642	6.10642	2.21e-06	0.000869473	Aspartic proteinase nepenthesin-1 OS=Nepenthes gracilis GN=nep1
TRINITY_DN49182_c2_g2	15.823	9.491	15.101	40.432	23.481	38.023	-1.28961	3.4001	2.36e-06	0.000919261	Probable xyloglucan endotransglucosylase/hydrolase protein 32
TRINITY_DN43340_c2_g4	217.41	436.259	382.035	103.324	138.479	178.784	1.27615	6.46012	2.43e-06	0.000944223	Protein TIFY 10A OS=Arabidopsis thaliana GN=TIFY10A
TRINITY_DN37116_c0_g1	3.685	3.186	3.997	6.381	8.995	8.424	-1.07856	3.36964	2.55e-06	0.000983714	MLO protein homolog 1 OS=Oryza sativa subsp. japonica GN=MLO1
TRINITY_DN33214_c0_g1	5.425	4.595	5.243	9.03	10.033	11.237	-1.00233	3.37241	2.77e-06	0.0010648	unknow
TRINITY_DN26360_c0_g1	3.393	10.054	3.763	0.916	1.108	1.776	2.25717	1.58643	2.84e-06	0.0010882	Ethylene-responsive transcription factor 4 OS=Nicotiana sylvestris GN=ERF4
TRINITY_DN47358_c0_g1	48.259	117.166	72.384	25.969	34.388	40.257	1.42731	5.52647	2.92e-06	0.00111304	putative Vacuolar protein sorting-associated protein 62
TRINITY_DN32339_c0_g1	297.627	172.86	338.712	580.59	626.954	506.707	-1.04892	4.05796	3.01e-06	0.00114132	unknow
TRINITY_DN41258_c0_g1	4.455	4.157	4.83	0.662	2.116	1.5	1.74029	1.26674	3.08e-06	0.00114901	Probable glutathione S-transferase OS=Nicotiana tabacum
TRINITY_DN35144_c0_g1	48.172	150.022	77.658	30.066	41.723	19.775	1.68605	4.22043	3.06e-06	0.00114901
TRINITY_DN34883_c2_g3	14.92	10.895	14.422	3.268	6.258	3.546	1.67665	0.944872	3.09e-06	0.00114901	Probable protein phosphatase 2C 53 OS=Oryza sativa subsp. japonica GN=Os05g0592800
TRINITY_DN49896_c3_g4	34.408	32.175	36.611	82.796	75.852	72.594	-1.00935	3.20602	3.1e-06	0.00114901	KOG1192 UDP-glucuronosyl and UDP-glucosyl transferase
TRINITY_DN26949_c0_g1	80.011	62.621	124.09	178.34	250.183	169.136	-1.12142	8.08668	3.05e-06	0.00114901	GDPD domain containing protein
TRINITY_DN28891_c0_g1	5.504	19.913	10.598	2.172	3.826	4.125	1.90277	3.41535	3.16e-06	0.00116803	Protein TIFY 9 OS=Arabidopsis thaliana GN=TIFY9
TRINITY_DN45030_c2_g2	12.815	13.287	11.523	25.195	30.905	25.723	-1.057	3.06953	3.23e-06	0.00118682	unknow
TRINITY_DN42161_c0_g2	106.059	62.26	97.139	144.035	210.708	217.608	-1.0529	6.96583	3.26e-06	0.00119118	Aquaporin NIP2-2 OS=Zea mays GN=NIP2-2
TRINITY_DN47432_c2_g1	13.16	16.283	15.798	4.567	2.325	2.523	2.3019	0.0371041	3.6e-06	0.00129814	unknow
TRINITY_DN43923_c0_g1	2.171	0.817	2.548	2.946	4.352	6.56	-1.96894	0.558398	3.68e-06	0.00131556	Ethylene-responsive transcription factor ERF053 OS=Arabidopsis thaliana GN=ERF053
TRINITY_DN49959_c2_g1	19.515	17.343	10.339	6.313	6.657	7.711	1.15635	3.56599	3.77e-06	0.00133215	RING finger and CHY zinc finger domain-containing protein 1
TRINITY_DN49562_c2_g1	73.802	73.362	63.852	20.69	37.201	43.776	1.1081	8.14683	3.77e-06	0.00133215	Protein GIGANTEA OS=Arabidopsis thaliana GN=GI
TRINITY_DN26271_c0_g1	18.877	28.51	24.767	5.607	11.155	12.071	1.36251	3.2463	3.92e-06	0.0013809	unknow
TRINITY_DN47080_c0_g1	9.044	8.076	13.534	4.976	4.079	4.313	1.24301	2.64249	3.94e-06	0.00138205	AP2-like ethylene-responsive transcription factor PLT1
TRINITY_DN49406_c0_g1	14362.7	17959.8	12918.5	2751.64	7241.95	8199.87	1.42277	9.49455	4.1e-06	0.00142061	unknow
TRINITY_DN46940_c0_g1	18.645	13.086	16.329	32.121	31.196	55.793	-1.0063	4.47114	4.11e-06	0.00142061	Subtilisin-like protease OS=Arabidopsis thaliana GN=ARA12
TRINITY_DN34160_c0_g1	69.759	47.623	67.344	100.446	122.364	183.562	-1.05759	4.16135	4.12e-06	0.00142061	unknow
TRINITY_DN47286_c2_g1	89.194	84.695	105.843	36.96	67.903	43.036	1.01259	6.70598	4.49e-06	0.00153313	L-ascorbate oxidase OS=Nicotiana tabacum GN=AAO ,KOG1263 Multicopper oxidases
TRINITY_DN44068_c0_g1	183.162	123.253	246.959	347.738	428.744	459.11	-1.02528	4.80254	4.67e-06	0.00157025	Glutamine synthetase cytosolic isozyme
TRINITY_DN35244_c0_g1	12.33	9.474	13.442	23.017	24.539	40.896	-1.25604	3.24152	4.8e-06	0.0016076	unknow
TRINITY_DN45231_c0_g2	6.64	5.353	7.106	15.881	10.813	17.259	-1.08161	3.564	4.9e-06	0.00161672	Retrovirus-related Pol polyprotein from transposon TNT 1-94
TRINITY_DN28511_c0_g1	4.25	5.104	5.194	16.097	9.425	20.852	-1.49104	1.9997	4.88e-06	0.00161672	unknow
TRINITY_DN34629_c0_g1	27.981	18.847	26.094	63.523	61.391	71.457	-1.37959	1.59299	4.95e-06	0.00162517	Beta-galactosidase 3 OS=Arabidopsis thaliana GN=BGAL3
TRINITY_DN33647_c0_g1	17.397	36.717	44.847	9.692	15.563	11.405	1.4503	4.81306	5.08e-06	0.00165909	Protein TIFY 11B OS=Arabidopsis thaliana GN=TIFY11B
TRINITY_DN41880_c0_g1	62.495	127.883	175.685	46.757	57.122	57.893	1.25997	6.90856	5.19e-06	0.00168985	Transcription factor MYB44 OS=Arabidopsis thaliana GN=MYB44
TRINITY_DN45236_c1_g1	267.455	153.978	136.477	62.459	109.797	51.13	1.391	3.20968	5.63e-06	0.00181164	unknow
TRINITY_DN32591_c1_g1	62.076	172.777	216.158	41.992	65.901	45.485	1.60162	6.42592	5.78e-06	0.00183896	Protein TIFY 10A OS=Arabidopsis thaliana GN=TIFY10A
TRINITY_DN41921_c0_g1	1.906	2.499	2.233	0.668	1.02	0.929	1.32583	1.77039	5.81e-06	0.00184051	Putative DNA-binding protein ESCAROLA OS=Arabidopsis thaliana GN=ESC
TRINITY_DN35473_c0_g1	3.181	46.421	20.727	1.331	2.926	3.741	3.10217	2.92917	5.92e-06	0.00186025	(+)-delta-cadinene synthase OS=Gossypium hirsutum
TRINITY_DN44095_c1_g1	14.216	13.216	13.448	1.881	7.588	3.835	1.65217	2.35105	6.09e-06	0.00189888	Two-component response regulator-like APRR5,GATA-4/5/6 transcription factors
TRINITY_DN38322_c0_g1	17.536	23.098	23.194	39.065	65.591	62.818	-1.27959	2.64047	6.17e-06	0.00191329	unknow
TRINITY_DN44502_c3_g4	2.224	1.741	2.566	5.322	5.568	5.39	-1.37474	1.50037	6.3e-06	0.0019449	S-adenosylmethionine mitochondrial carrier protein OS=Danio rerio GN=slc25a26
TRINITY_DN30101_c1_g3	30.265	22.666	22.38	86.113	70.715	71.134	-1.55169	1.26021	6.36e-06	0.00195556	unknow
TRINITY_DN31854_c1_g4	0.478	0.693	0.241	0	0	0	6.135	-1.24457	6.43e-06	0.00197049	FOG: Transposon-encoded proteins with TYA, reverse transcriptase, integrase domains in various combinations
TRINITY_DN47913_c1_g2	5.192	3.156	7.692	16.326	12.428	18.376	-1.45442	1.70687	6.47e-06	0.00197518	Multicopper oxidases
TRINITY_DN36685_c3_g2	24.501	13.944	14.601	41.812	29.239	37.202	-1.04398	4.40371	6.52e-06	0.00198076	Probable xyloglucan endotransglucosylase/hydrolase protein 32
TRINITY_DN47470_c0_g1	19.342	23.578	13.232	10.113	9.02	12.414	1.04436	5.46389	6.74e-06	0.00201846	Ankyrin repeat [R] POORLY CHARACTERIZED
TRINITY_DN28475_c0_g1	2.49	0.853	2.498	4.846	7.652	6.91	-1.69319	1.41604	6.71e-06	0.00201846	unknow
TRINITY_DN50121_c2_g1	2.649	1.747	2.06	5.31	6.03	4.838	-1.2183	2.22426	6.99e-06	0.00207994	CRAL-TRIO domain-containing protein YKL091C OS=Saccharomyces cerevisiae GN=YKL091C
TRINITY_DN44067_c1_g1	26.865	83.126	24.181	7.402	14.258	14.184	1.95695	4.6106	7.1e-06	0.00209538	ACC synthase,Iron/ascorbate family oxidoreductases,Flavonol synthase/flavanone 3-hydroxylase OS=Citrus unshiu GN=FLS
TRINITY_DN47178_c1_g1	5.478	23.092	16.119	2.711	1.146	3.095	2.76136	0.289849	7.13e-06	0.00209852	Predicted E3 ubiquitin ligase
TRINITY_DN46592_c2_g1	76.804	66.778	59.689	25.666	40.881	55.006	1.08693	4.66046	7.16e-06	0.00209852	PREDICTED: uncharacterized protein P11E10.01-like
TRINITY_DN29784_c3_g1	6.64	7.982	8.112	25.994	12.725	16.875	-1.1481	4.21948	7.33e-06	0.00214181	Sulfate transporter 2.2 OS=Arabidopsis thaliana GN=SULTR2;2
TRINITY_DN37041_c2_g3	0.657	1.794	1.141	0.34	0.241	0.249	2.16033	0.721149	7.56e-06	0.00220058	Putative UPF0481 protein At3g02645 OS=Arabidopsis thaliana GN=At3g02645
TRINITY_DN35731_c0_g1	41.234	50.08	37.827	15.683	20.947	20.973	1.14332	2.73845	8.05e-06	0.00233013	Omega-hydroxypalmitate O-feruloyl transferase
TRINITY_DN38848_c4_g3	0.71	0.876	0.382	2.624	2.293	2.315	-1.93338	0.473784	8.06e-06	0.00233013	unknow
TRINITY_DN34963_c0_g3	2.105	3.564	2.455	0.427	0	0.807	2.75772	-0.296716	8.19e-06	0.00235141	"Phospholipase A1-Igamma3, chloroplastic OS=Arabidopsis thaliana GN=At1g51440
TRINITY_DN50140_c7_g1	39.235	57.434	44.347	11.864	26.281	10.544	1.75819	0.787899	8.51e-06	0.00242746	TMV resistance protein N OS=Nicotiana glutinosa GN=N
TRINITY_DN28297_c0_g1	28.884	22.471	24.317	42.803	76.416	46.36	-1.07039	4.22349	8.95e-06	0.0025248	unknow
TRINITY_DN34901_c0_g2	15.683	8.224	16.754	48.831	22.651	35.399	-1.40185	3.95907	9e-06	0.00253178	fumarylacetoacetase isoform X1
TRINITY_DN34418_c1_g1	4.004	5.009	3.054	0.576	2.192	1.386	1.62934	1.20322	9.11e-06	0.0025531	Protein GIGANTEA OS=Arabidopsis thaliana GN=GI
TRINITY_DN47410_c0_g1	6.554	7.934	8.377	30.895	12.466	20.085	-1.41487	3.37579	9.15e-06	0.00255725	Low affinity sulfate transporter
TRINITY_DN36145_c5_g1	23.957	55.676	19.308	8.968	16.368	10.604	1.5704	5.30839	9.32e-06	0.00258604	Transcription factor bHLH25 OS=Arabidopsis thaliana GN=BHLH25
TRINITY_DN46650_c1_g1	1.912	0.604	0.475	3.323	2.711	2.045	-1.6311	1.28837	9.31e-06	0.00258604	PREDICTED: alcohol dehydrogenase class-3
TRINITY_DN44037_c0_g3	9.263	5.471	4.041	15.967	17.679	12.69	-1.25058	3.75672	9.36e-06	0.00258859	Serine/threonine-protein kinase Nek6 OS=Oryza sativa subsp. japonica GN=NEK6
TRINITY_DN31731_c1_g1	3.559	4.044	3.35	1.461	1.628	1.218	1.31843	1.74327	9.39e-06	0.00258881	Tropinone reductase homolog OS=Datura stramonium
TRINITY_DN36866_c3_g2	28.784	23.412	19.524	12.031	12.656	8.922	1.21972	2.92585	9.6e-06	0.00263601	Cytochrome P450 CYP4/CYP19/CYP26 subfamilies
TRINITY_DN45084_c1_g2	4.157	9.118	8.568	2.278	2.61	3.176	1.49687	2.26088	9.66e-06	0.00264475	Predicted lipase
TRINITY_DN28803_c1_g1	8.287	8.704	10.437	20.931	18.971	19.668	-1.05233	2.76275	1.02e-05	0.00279069	KOG1192 UDP-glucuronosyl and UDP-glucosyl transferase,Cytokinin-O-glucosyltransferase 2 OS=Arabidopsis thaliana GN=UGT85A1
TRINITY_DN36229_c4_g1	2.072	2.363	3.047	5.836	5.954	4.972	-1.11313	2.60223	1.05e-05	0.00284295	unknow
TRINITY_DN37987_c0_g2	11.839	42.247	32.565	7.724	12.966	12.892	1.5415	4.24166	1.12e-05	0.0029949	unknow
TRINITY_DN38679_c1_g1	10.551	6.638	14.385	3.422	5.232	4.34	1.32835	2.59138	1.11e-05	0.0029949	unknow
TRINITY_DN44609_c1_g1	606.999	462.235	673.322	218.302	399.246	251.756	1.12088	5.87178	1.12e-05	0.0029949	unknow
TRINITY_DN45060_c1_g1	19.249	33.957	42.614	10.41	18.623	11.533	1.29411	4.95689	1.21e-05	0.00320304	unknow
TRINITY_DN30101_c1_g1	9.143	10.658	10.968	21.086	22.569	28.852	-1.21687	2.08985	1.21e-05	0.00320304	unknow
TRINITY_DN27955_c0_g1	0.505	0.343	0.728	1.758	2.35	2.045	-1.80732	0.500694	1.25e-05	0.00326817	unknow
TRINITY_DN41352_c3_g1	172.617	117.012	174.846	330.625	220.247	469.848	-1.09263	7.65296	1.3e-05	0.00333027	Aspartic proteinase nepenthesin-1 OS=Nepenthes gracilis GN=nep1
TRINITY_DN31328_c0_g1	3.937	39.802	42.755	2.011	6.841	4.34	2.77907	4.4265	1.39e-05	0.00354192	Ethylene-responsive transcription factor ERF025 OS=Arabidopsis thaliana GN=ERF025
TRINITY_DN26112_c0_g1	0	0.272	0.191	1.256	1.546	1.003	-2.89823	-0.474604	1.43e-05	0.0036127	Miraculin OS=Richadella dulcifica
TRINITY_DN38953_c1_g2	3.061	30.446	4.016	0.904	1.28	2.516	3.08105	3.88931	1.44e-05	0.00362307	Ethylene-responsive transcription factor ERF110 OS=Arabidopsis thaliana GN=ERF110
TRINITY_DN45201_c0_g1	9.037	6.797	9.555	2.822	4.301	2.55	1.286	1.84454	1.45e-05	0.00362319	Ureide permease 1 OS=Arabidopsis thaliana GN=UPS1
TRINITY_DN30381_c0_g1	17.025	24.134	29.999	9.345	13.878	7.967	1.23136	3.48363	1.45e-05	0.00362319	unknow
TRINITY_DN45413_c0_g1	49.899	23.11	43.193	96.442	67.922	96.333	-1.15128	5.05508	1.47e-05	0.00366637	Arginine decarboxylase
TRINITY_DN48287_c0_g3	11.56	8.088	10.487	17.224	17.425	27.527	-1.00288	4.80328	1.52e-05	0.00376516	Subtilisin-like protease OS=Arabidopsis thaliana GN=ARA12
TRINITY_DN39877_c1_g1	24.129	26.011	19.401	11.852	14.265	7.253	1.07739	3.79615	1.55e-05	0.00381762	NAC domain-containing protein 29 OS=Arabidopsis thaliana GN=NAC029
TRINITY_DN31783_c2_g1	56.804	135.551	71.23	25.864	45.885	30.097	1.35152	5.18628	1.59e-05	0.00389275	Probable WRKY transcription factor 40 OS=Arabidopsis thaliana GN=WRKY40
TRINITY_DN32213_c4_g1	2.058	1.587	1.999	6.888	2.901	4.979	-1.33848	2.95103	1.62e-05	0.00396819	Probable mitochondrial chaperone BCS1-B OS=Dictyostelium discoideum GN=bcsl1b
TRINITY_DN46283_c0_g2	10.259	7.934	6.675	4.673	4.029	3.479	1.0957	2.98677	1.63e-05	0.00398044	KOG0157 Cytochrome P450 CYP4/CYP19/CYP26 subfamilies, cytochrome P450 26B1
TRINITY_DN45227_c0_g1	0.611	1.747	0.839	2.407	3.953	5.221	-1.77392	1.92372	1.66e-05	0.00401519	unknow
TRINITY_DN29239_c1_g2	19.183	13.95	9.938	6.034	4.751	5.921	1.27827	2.38783	1.67e-05	0.00401809	unknow
TRINITY_DN35661_c1_g1	7.623	12.328	8.871	15.076	20.669	24.23	-1.01995	4.31936	1.67e-05	0.00401809	Cytokinin-O-glucosyltransferase 2 OS=Arabidopsis thaliana GN=UGT85A1,KOG1192 UDP-glucuronosyl and UDP-glucosyl transferase
TRINITY_DN40097_c0_g2	7.702	4.447	8.575	10.595	22.132	22.359	-1.30218	5.1662	1.67e-05	0.00401809	Spore coat protein A OS=Bacillus subtilis GN=cotA
TRINITY_DN30334_c4_g1	2.012	7.034	5.194	1.312	1.704	0.774	1.95498	1.88731	1.74e-05	0.00417699	unknow
TRINITY_DN37855_c1_g3	84.745	197.326	120.919	44.857	71.07	45.667	1.44152	3.28218	1.78e-05	0.00422837	unknow
TRINITY_DN44408_c0_g1	24.78	24.359	20.116	43.155	55	50.814	-1.03001	2.79081	1.78e-05	0.00422837	KOG2194 Aminopeptidases of the M20 family
TRINITY_DN33143_c0_g1	55.35	23.146	48.758	122.634	79.729	92.107	-1.17578	5.7743	1.78e-05	0.00422837	Arginine decarboxylase OS=Pisum sativum
TRINITY_DN33963_c1_g2	6.301	4.204	8.204	18.158	17.97	10.698	-1.28024	2.80645	1.78e-05	0.00422837	Mitochondrial Fe2+ transporter MMT1 and related transporters, metal tolerance protein 11-like
TRINITY_DN45413_c2_g2	35.689	15.442	37.352	76.997	52.384	85.507	-1.24151	4.42873	1.82e-05	0.004279	Arginine decarboxylase
TRINITY_DN39173_c1_g1	1.999	1.095	3.276	5.434	8.95	6.345	-1.64725	1.32496	1.85e-05	0.00435481	unknow
TRINITY_DN31010_c1_g2	4.422	6.916	4.553	2.067	3.072	2.066	1.23011	2.6885	1.93e-05	0.00452319	Transcription factor bHLH118 OS=Arabidopsis thaliana GN=BHLH118
TRINITY_DN47279_c0_g1	6.122	4.974	4.947	16.921	23.329	13.605	-1.66866	0.806212	1.94e-05	0.00453526	unknow
TRINITY_DN32933_c1_g2	102.679	144.841	167.654	44.82	87.545	69.338	1.191	3.01306	1.98e-05	0.00459575	KOG0039 Ferric reductase, NADH/NADPH oxidase and related proteins
TRINITY_DN34901_c0_g1	19.163	8.941	17.976	49.078	25.844	34.457	-1.21033	4.942	2.11e-05	0.00484862	Fumarylacetoacetase
TRINITY_DN33245_c0_g1	1.673	1.457	0.882	2.278	5.34	5.201	-1.59868	2.06149	2.11e-05	0.00485577	unknow
TRINITY_DN48289_c3_g1	28.439	67.198	59.633	12.607	24.298	20.576	1.50854	2.18527	2.15e-05	0.00490858	unknow
TRINITY_DN30748_c0_g1	33.89	40.719	50.158	11.462	20.504	27.688	1.20631	3.3226	2.19e-05	0.00497903	unknow
TRINITY_DN46635_c0_g2	1.826	1.729	0.901	0.068	0.304	0.316	2.35389	0.168502	2.22e-05	0.00502416	Omega-hydroxypalmitate O-feruloyl transferase
TRINITY_DN46714_c2_g1	27.038	29.44	20.159	37.084	85.271	57.24	-1.15797	6.07633	2.26e-05	0.00509052	Uncharacterized transporter MJ0709
TRINITY_DN32834_c0_g1	11.427	6.377	11.104	37.245	26.319	13.127	-1.36242	5.11515	2.25e-05	0.00509052	Probable pectate lyase 22
TRINITY_DN31298_c0_g4	44.826	60.17	39.831	97.284	93.658	146.891	-1.1293	3.79251	2.3e-05	0.00514763	Probable aquaporin PIP1-4
TRINITY_DN36923_c0_g1	3.194	1.818	3.825	8.683	6.784	8.936	-1.41494	1.45578	2.42e-05	0.00530619	unknow
TRINITY_DN46812_c0_g1	2.762	6.347	4.509	1.677	0.956	1.346	1.82957	0.913689	2.55e-05	0.00555664	unknow
TRINITY_DN42654_c1_g1	26.965	12.565	13.312	2.395	13.365	6.116	1.19983	2.14118	2.55e-05	0.00555664	unknow
TRINITY_DN33764_c0_g1	36.055	65.262	46.845	24.805	30.062	25.905	1.07987	4.79781	2.6e-05	0.00563823	Myb-like protein J OS=Dictyostelium discoideum GN=mybJ
TRINITY_DN38543_c2_g1	226.095	155.724	387.377	643.098	598.001	455.732	-1.10057	7.04241	2.65e-05	0.0057098	Sporamin A
TRINITY_DN47178_c2_g1	7.855	63.261	55.771	6.585	11.357	4.078	2.56402	1.57741	2.68e-05	0.00576279	Predicted E3 ubiquitin ligase
TRINITY_DN30745_c3_g6	3.439	4.826	7.483	22.973	13.201	15.307	-2.05735	0.20167	2.73e-05	0.00582382	Aquaporin TIP1-3
TRINITY_DN43340_c2_g5	4.568	9.13	8.069	1.442	3.205	2.368	1.70032	1.125	2.86e-05	0.00603973	Protein TIFY 10A
TRINITY_DN39244_c0_g1	12.071	31.281	34.224	8.535	10.787	8.606	1.54432	2.41594	2.91e-05	0.0061194	unknow
TRINITY_DN42161_c0_g1	10.425	7.993	13.664	19.136	23.519	30.272	-1.12802	2.7872	2.91e-05	0.0061194	Aquaporin NIP2-1
TRINITY_DN40216_c1_g2	9.462	13.524	14.034	4.834	4.155	6.419	1.42494	1.44132	2.92e-05	0.00612101	Defensin J1-2
TRINITY_DN42848_c0_g1	1.64	1.113	0.808	5.514	5.074	11.25	-2.50024	-0.103991	2.93e-05	0.00612101	Alpha-L-fucosidase 3 OS=Arabidopsis thaliana GN=FXG1
TRINITY_DN48469_c0_g1	11.607	13.778	7.976	4.023	7.449	2.247	1.04617	3.30009	2.96e-05	0.0061576	Glutamate-gated kainate-type ion channel receptor subunit GluR5 and related subunits
TRINITY_DN47042_c0_g1	1.607	1.013	2.097	4.753	3.281	3.263	-1.17758	2.78689	2.99e-05	0.00618329	Probable inactive receptor kinase At5g67200 OS=Arabidopsis thaliana GN=At5g67200
TRINITY_DN38089_c0_g2	10.059	9.006	16.921	6.337	4.529	4.589	1.25711	2.42151	3.01e-05	0.00619714	unknow
TRINITY_DN36372_c8_g1	1.773	1.776	1.493	3.119	4.649	3.479	-1.20137	2.50345	3.07e-05	0.00629208	heparan-alpha-glucosaminide N-acetyltransferase isoform X1
TRINITY_DN40684_c1_g1	1.959	1.995	2.054	5.137	4.738	4.717	-1.07407	2.23891	3.13e-05	0.00640395	unknow
TRINITY_DN35833_c0_g2	1.089	0.367	0.426	0.062	0.057	0.061	2.85577	0.257768	3.23e-05	0.00657462	unknow
TRINITY_DN24943_c0_g1	0	0	0	4.561	6.537	2.49	-5.78809	-1.35794	3.23e-05	0.00657462	Glutamate receptor 1.2 OS=Arabidopsis thaliana GN=GLR1.2
TRINITY_DN37157_c0_g3	11.467	15.016	11.93	4.45	5.549	5.847	1.23101	2.11132	3.27e-05	0.00663649	Stellacyanin
TRINITY_DN28329_c0_g1	28.359	58.708	53.508	16.896	24.589	26.894	1.11384	6.11464	3.38e-05	0.00684933	unknow
TRINITY_DN37642_c1_g2	11.859	9.58	14.614	44.251	17.033	23.193	-1.06218	4.47776	3.39e-05	0.00684933	Putative expansin-B2
TRINITY_DN43676_c4_g2	11.467	7.49	14.466	1.875	6.138	2.126	1.51929	1.30899	3.43e-05	0.00692663	Probable pectate lyase P59 OS=Solanum lycopersicum GN=LAT59
TRINITY_DN31545_c2_g2	5.259	6.72	5.428	2.463	2.122	1.628	1.53051	0.772893	3.5e-05	0.00702102	Predicted pilin-like transcription factor
TRINITY_DN30910_c1_g3	9.94	2.214	0.629	0	0.089	0.713	4.0351	0.777889	3.58e-05	0.00713934	Protein TAR1
TRINITY_DN36649_c0_g1	0.916	0.663	1.141	2.42	2.565	2.745	-1.5333	1.18265	3.58e-05	0.00713934	Galactose oxidase
TRINITY_DN42603_c0_g2	23.744	13.885	17.087	10.032	6.892	12.192	1.02622	4.08306	3.85e-05	0.00759447	Multicopper oxidases
TRINITY_DN30381_c1_g1	13.373	23.092	26.926	8.145	9.147	10.409	1.13157	2.88202	3.91e-05	0.00768913	unknow
TRINITY_DN34311_c1_g1	3.406	3.914	5.324	13.919	7.037	7.374	-1.25173	2.88393	3.91e-05	0.00768913	unknow
TRINITY_DN28077_c0_g1	1.587	3.553	3.393	0.248	1.051	0.767	1.95361	1.15261	3.93e-05	0.00770232	unknow
TRINITY_DN45748_c1_g2	5.325	7.922	9.309	3.72	3.813	3.055	1.14015	2.6262	3.96e-05	0.00773671	Scarecrow-like transcription factor PAT1 OS=Arabidopsis thaliana GN=PAT1
TRINITY_DN30860_c3_g3	178.806	146.742	167.567	27.776	88.85	87.491	1.32522	7.5144	4.02e-05	0.00775685	unknow
TRINITY_DN28560_c0_g1	16.075	23.524	12.461	6.003	7.455	11.291	1.13771	5.25443	4e-05	0.00775685	unknow
TRINITY_DN43411_c0_g2	115.694	90.012	105.763	64.588	30.335	61.189	1.02889	7.53796	4e-05	0.00775685	Tyrosinase copper-binding domain and ShKT domain and Uncharacterised domain, di-copper centre-containing protein
TRINITY_DN32293_c0_g1	18.459	14.915	30.19	65.504	35.149	78.031	-1.21369	5.33575	4.02e-05	0.00775685	Expansin-B16 OS=Oryza sativa subsp. japonica GN=EXPB16
TRINITY_DN26497_c0_g2	0.671	2.428	1.746	0	0	0.39	3.65286	-0.707331	4.13e-05	0.0079315	KOG0626 Beta-glucosidase, lactase phlorizinhydrolase, and related proteins
TRINITY_DN34902_c0_g1	5.79	11.138	6.915	2.835	4.383	3.997	1.15334	3.77855	4.18e-05	0.00798662	Chitin-inducible gibberellin-responsive protein 1
TRINITY_DN47556_c1_g2	31.254	25.538	21.566	55.645	53.049	66.155	-1.09257	2.40993	4.18e-05	0.00798662	unknow
TRINITY_DN43408_c0_g4	22.098	40.601	51.996	13.449	16.577	13.962	1.22478	4.7222	4.29e-05	0.00814967	Putative peroxisomal-coenzyme A synthetase
TRINITY_DN30621_c1_g1	13.685	11.978	23.725	43.279	27.573	33.724	-1.04325	5.22695	4.6e-05	0.00862723	glutathione peroxidase-like protein
TRINITY_DN39286_c3_g2	5.724	8.947	9.136	25.994	11.199	29.861	-1.43833	3.01477	4.61e-05	0.00862723	unknow
TRINITY_DN39371_c0_g2	3.167	3.103	3.621	2.117	1.387	1.097	1.26177	1.54698	4.64e-05	0.00864943	bidirectional sugar transporter SWEET15-like
TRINITY_DN42870_c1_g1	6.401	4.914	7.964	11.908	15.76	20.603	-1.26189	1.93672	4.68e-05	0.00865909	unknow
TRINITY_DN44261_c1_g2	10.524	14.815	7.094	5.935	5.504	4.091	1.11404	3.77978	4.88e-05	0.009	steroid 17-alpha-hydroxylase/17,20 lyase-like isoform X1 , Cytochrome P450 CYP2 subfamily
TRINITY_DN35491_c0_g1	20.79	48.328	73.71	19.118	20.098	19.567	1.33391	5.57391	4.99e-05	0.00914235	Mitogen-activated protein kinase
TRINITY_DN48428_c1_g1	7.357	12.186	7.217	10.583	52.321	34.174	-1.77895	3.58458	5.03e-05	0.00919313	unknow
TRINITY_DN36133_c1_g2	20.657	48.417	28.333	8.559	18.477	12.374	1.38143	3.81015	5.1e-05	0.00930353	thylene-responsive transcription factor 1B OS=Arabidopsis thaliana GN=ERF1B
TRINITY_DN43881_c0_g1	95.429	66.813	57.042	196.728	134.589	211.539	-1.22383	2.87266	5.18e-05	0.00941253	14 kDa proline-rich protein
TRINITY_DN32339_c0_g2	2.596	2.191	4.67	7.643	6.803	7.374	-1.1608	2.57415	5.2e-05	0.00942336	unknow
TRINITY_DN31269_c0_g2	2.038	11.321	2.764	0	1.026	1.339	3.3787	0.0310781	5.33e-05	0.00957971	KOG0134 NADH:flavin oxidoreductase/12-oxophytodienoate reductase
TRINITY_DN35585_c4_g1	25.305	51.49	44.137	8.101	25.128	14.231	1.40647	5.14876	5.32e-05	0.00957971	Probable WRKY transcription factor 70
TRINITY_DN37888_c0_g2	1.76	1.084	0.605	0.272	0.266	0.283	2.14248	0.493752	5.6e-05	0.00999426	unknow
TRINITY_DN38570_c0_g2	3.214	3.002	2.93	0.885	0.906	1.877	1.38592	1.505	5.62e-05	0.0100235	High affinity nitrate transporter 2.4
TRINITY_DN41398_c3_g1	29.587	9.077	6.545	3.645	5.555	3.876	1.85081	3.35709	5.66e-05	0.0100647	unknow
TRINITY_DN47018_c0_g1	0.604	0.486	0.389	0.118	0.089	0.101	2.23833	-0.412243	5.79e-05	0.0102799	Cytochrome P450 , hypothetical protein YQE_04191
TRINITY_DN45994_c0_g2	5.883	5.708	4.448	0.767	1.85	2.254	1.79322	0.309457	5.82e-05	0.010314	Flavonol sulfotransferase-like
TRINITY_DN34199_c4_g1	6.859	15.211	7.705	3.169	3.503	4.064	1.46433	2.85776	5.94e-05	0.0104939	transcriptional activator Myb-like
TRINITY_DN26816_c0_g1	4.216	4.719	6.286	2.036	2.363	1.978	1.15098	1.64955	6.04e-05	0.0106541	unknow
TRINITY_DN44726_c1_g2	16.699	26.485	33.145	8.856	14.683	14.002	1.09364	4.42566	6.1e-05	0.0107328	"Protein kinase 2B, chloroplastic,APK2B
TRINITY_DN48327_c0_g3	3.2	3.138	9.629	15.132	8.976	16.828	-1.35524	2.84029	6.21e-05	0.0108806	"Ferredoxin--nitrite reductase, chloroplastic
TRINITY_DN45873_c0_g3	4.588	11.818	5.188	2.797	2.363	3.512	1.42952	3.10528	6.29e-05	0.0109894	Probable polyamine oxidase 4 OS=Arabidopsis thaliana GN=PAO4
TRINITY_DN41074_c0_g5	4.528	5.021	4.916	2.018	1.254	1.386	1.66935	0.372332	6.34e-05	0.0110336	KOG0743 AAA+-type ATPas
TRINITY_DN45555_c0_g4	11.567	16.378	9.753	4.895	5.72	4.818	1.3593	1.48774	6.34e-05	0.0110336	Cysteine proteinase inhibitor
TRINITY_DN46535_c1_g1	1.208	2.291	8.655	0.644	0.95	0.639	1.70149	1.12179	6.46e-05	0.0111342	unknow
TRINITY_DN40687_c0_g1	10.531	6.857	8.667	3.781	5.308	4.259	1.02247	2.82338	6.46e-05	0.0111342	KOG0156 Cytochrome P450 CYP2 subfamily
TRINITY_DN41398_c3_g2	19.355	7.283	5.509	1.789	3.718	2.9	1.91814	2.10203	6.51e-05	0.0111667	unknow
TRINITY_DN27372_c0_g1	6.872	7.395	10.499	2.835	3.908	5.437	1.06441	3.53948	6.5e-05	0.0111667	unknow
TRINITY_DN43169_c1_g2	2.696	2.623	1.968	1.108	1.248	0.632	1.33295	1.64484	6.62e-05	0.0113026	unknow
TRINITY_DN48946_c3_g5	123.223	90.474	81.68	31.093	58.851	47.658	1.18041	2.00049	6.61e-05	0.0113026	Auxin-repressed 12.5 kDa protein OS=Fragaria ananassa
TRINITY_DN37820_c0_g1	2.663	6.424	4.799	0.965	1.742	1.884	1.69236	1.09511	6.91e-05	0.0116645	NADP/FAD dependent oxidoreductase
TRINITY_DN43879_c0_g1	11.932	36.669	25.964	9.017	12.13	10.039	1.32282	4.08505	6.97e-05	0.0117425	Calmodulin-binding transcription activator 4 OS=Arabidopsis thaliana GN=CMTA4
TRINITY_DN30937_c0_g1	0.438	1.907	3.417	0	2.502	0.161	2.74456	-0.0474486	7.05e-05	0.0118054	unknow
TRINITY_DN48066_c3_g3	21.653	20.546	22.578	5.193	9.109	16.054	1.38787	1.48632	7.04e-05	0.0118054	Probable mannitol dehydrogenase
TRINITY_DN43236_c0_g2	26.546	29.919	24.138	11.685	16.064	12.804	1.06209	2.26623	7.14e-05	0.011876	Predicted lipase
TRINITY_DN47404_c3_g1	57.767	39.298	97.071	158.517	105.034	188.359	-1.13467	5.27555	7.34e-05	0.0121754	Expansin-A1 OS=Arabidopsis thaliana GN=EXPA1
TRINITY_DN35950_c1_g1	2.656	5.513	5.99	1.498	1.292	0.666	1.83625	0.796692	7.39e-05	0.0122161	unknow
TRINITY_DN34376_c0_g2	11.593	9.314	6.459	1.696	3.439	4.448	1.58802	1.08611	7.54e-05	0.0123482	Predicted lipase
TRINITY_DN31956_c2_g1	43.823	31.921	29.918	11.357	20.441	22.716	1.09401	2.74442	7.52e-05	0.0123482	unknow
TRINITY_DN28130_c0_g1	2.404	1.178	0.851	0.91	0.26	0.357	1.91989	0.146581	7.78e-05	0.0125857	Transmembrane protein 184C
TRINITY_DN37201_c0_g3	1.162	1.759	0.296	0.13	0.177	0.054	2.81119	-0.277639	7.81e-05	0.0126137	unknow
TRINITY_DN33716_c1_g1	28.034	30.582	36.445	116.371	43.801	103.256	-1.42312	2.83683	7.83e-05	0.0126257	unknow
TRINITY_DN45961_c2_g1	14.488	19.172	17.186	26.65	53.454	43.13	-1.02005	3.61373	7.87e-05	0.0126651	KOG1347 Uncharacterized membrane protein, predicted efflux pump
TRINITY_DN40691_c4_g1	11.925	18.539	14.435	3.039	7.702	7.738	1.33735	3.11811	7.93e-05	0.0127404	Probable E3 ubiquitin-protein ligase RNF144A-A
TRINITY_DN30276_c0_g1	0.83	1.776	1.943	0.848	0.386	0.276	2.03052	0.278369	8e-05	0.0128135	unknow
TRINITY_DN32444_c1_g5	2.191	1.433	2.979	0.458	0.608	0.989	1.7358	0.573183	8.25e-05	0.0131412	uncharacterized protein C6orf136
TRINITY_DN46518_c2_g2	19.966	14.347	20.11	8.813	9.508	8.956	1.04762	2.06583	8.29e-05	0.0131647	unknow
TRINITY_DN37591_c0_g1	0	0.231	0	2.333	4.776	15.052	-3.49695	-0.980833	8.39e-05	0.0132943	LOB domain-containing protein 29
TRINITY_DN27747_c0_g1	20.67	29.268	19.08	5.929	14.41	9.474	1.28506	2.56891	8.54e-05	0.0134824	unknow
TRINITY_DN39802_c1_g2	1.268	1.273	1.524	0.316	0	0.39	2.54473	-0.770303	8.59e-05	0.0135018	unknow
TRINITY_DN48151_c0_g2	4.256	5.11	4.916	2.5	2.211	2.92	1.06506	1.85637	8.76e-05	0.0136861	unknow
TRINITY_DN31556_c0_g3	1.301	0.432	0.271	3.255	1.85	2.987	-1.90351	0.246203	8.8e-05	0.0137376	unknow
TRINITY_DN46352_c1_g2	21.175	41.11	30.523	10.577	14.157	27.244	1.05993	2.82624	8.95e-05	0.0139328	Protein SRG1 OS=Arabidopsis thaliana GN=SRG1,KOG0143 Iron/ascorbate family oxidoreductases
TRINITY_DN39872_c2_g3	1.7	14.844	12.51	0.458	1.127	0.175	2.52548	0.764736	9.01e-05	0.0139979	monoglyceride lipase-like isoform X1
TRINITY_DN42489_c1_g1	6.593	5.554	11.369	16.636	13.232	18.853	-1.01234	4.46214	9.1e-05	0.0140975	unknow
TRINITY_DN44030_c1_g3	1.773	0.426	0.426	0.093	0.253	0.148	2.39567	0.623707	9.18e-05	0.0141845	Maturase K
TRINITY_DN35904_c0_g4	5.113	5.874	3.677	16.469	11.972	15.805	-1.51503	0.823261	9.57e-05	0.0147167	catechol O-methyltransferase domain-containing protein 1
TRINITY_DN39109_c0_g2	2.424	1.96	3.171	0.309	0.64	0.552	2.46598	-0.659845	9.6e-05	0.0147216	Transcription repressor MYB5
TRINITY_DN31314_c2_g1	3.267	23.424	29.924	2.098	5.555	4.925	2.23274	4.39445	9.74e-05	0.0148943	Ethylene-responsive transcription factor ERF026
TRINITY_DN30973_c0_g6	1.886	2.143	1.456	3.651	4.795	5.154	-1.24129	1.5426	9.88e-05	0.015045	Probable LRR receptor-like serine/threonine-protein kinase At3g47570
TRINITY_DN39921_c0_g1	0.133	0.053	0.216	0.965	0.608	0.902	-2.41638	-0.44838	9.91e-05	0.0150593	GDSL esterase/lipase At5g33370
TRINITY_DN48364_c1_g2	3.386	6.519	3.35	1.003	0	0.801	2.84028	-0.768546	0.000100597	0.0152075	Serine carboxypeptidases (lysosomal cathepsin A)
TRINITY_DN33118_c1_g3	20.537	21.357	16.026	11.765	5.701	8.276	1.22101	2.22214	0.000101616	0.0152776	Purple acid phosphatase
TRINITY_DN49182_c2_g3	47.821	50.217	53.551	146.777	93.259	130.043	-1.24521	1.9123	0.000104293	0.0155669	Probable xyloglucan endotransglucosylase/hydrolase protein 32
TRINITY_DN37542_c0_g1	5.385	8.171	7.958	2.804	4.136	3.512	1.0988	2.29214	0.000105722	0.0157518	unknow
TRINITY_DN39908_c2_g5	15.265	10.575	25.551	39.77	30.461	40.351	-1.06333	3.95538	0.000106499	0.015839	Disease resistance response protein 206
TRINITY_DN43501_c2_g2	9.342	3.499	1.431	1.504	1.267	1.177	1.97279	2.39513	0.000108294	0.0160196	cytochrome c oxidase subunit I
TRINITY_DN41276_c0_g4	349.312	182.95	422.946	762.687	494.392	738.042	-1.04067	5.68522	0.000109007	0.0160962	KOG0156 Cytochrome P450 CYP2 subfamily
TRINITY_DN42912_c0_g3	0.943	0.58	0.685	2.859	2.363	1.743	-1.60457	0.575204	0.000110111	0.0162014	unknow
TRINITY_DN31673_c1_g3	11.089	7.638	11.165	15.955	26.167	26.719	-1.08195	2.48331	0.000110443	0.0162214	Light-inducible protein CPRF2 OS=Petroselinum crispum GN=CPRF2
TRINITY_DN3470_c0_g1	1.74	0.184	1.061	2.253	4.998	4.871	-1.9678	1.05895	0.000110892	0.0162436	Defense-related protein containing SCP domain
TRINITY_DN49913_c1_g1	1.248	1.238	3.818	11.759	4.808	10.214	-2.05429	0.555248	0.000110987	0.0162436	unknow
TRINITY_DN34792_c0_g1	142.18	11.126	95.591	6.907	27.845	9.285	2.53892	2.04194	0.000113998	0.0165961	"Chlorophyll a-b binding protein 40, chloroplastic
TRINITY_DN30500_c0_g1	488.955	247.868	32.99	35.023	89.369	37.949	2.34116	4.13631	0.000115427	0.0167747	Diplostomum pseudospathaceum external transcribed spacer, small subunit ribosomal RNA gene, internal transcribed spacer 1, 5.8S ribosomal RNA gene, internal transcribed spacer 2, large subunit ribosomal RNA gene, and external transcribed spacer, complete sequence
TRINITY_DN31553_c2_g2	1.374	0.841	0.339	0.328	0.424	0.155	2.88212	1.61417	0.000116745	0.0169364	DNA polymerase
TRINITY_DN32878_c3_g1	2.145	4.109	3.757	1.399	1.932	1.615	1.13477	2.64307	0.000118295	0.0171313	Transposon-encoded proteins with TYA, reverse transcriptase, integrase domains in various combinations
TRINITY_DN45311_c0_g6	3.174	16.313	6.089	0.279	1.444	2.294	2.50079	0.853119	0.000122171	0.0174782	flavin oxidoreductase/12-oxophytodienoate reductase
TRINITY_DN33567_c0_g4	9.568	10.297	4.978	2.649	3.902	3.331	1.34849	1.75165	0.000122661	0.0174868	Predicted lipase
TRINITY_DN42536_c1_g1	0.113	0.071	0.296	0.563	0.538	1.265	-2.21565	0.126264	0.000122865	0.0174868	unknow
TRINITY_DN24854_c0_g1	0.166	0.278	0.148	0.681	0.925	0.706	-1.87588	0.0724323	0.000125006	0.017761	FOG: Transposon-encoded proteins with TYA, reverse transcriptase, integrase domains in various combinations
TRINITY_DN37987_c0_g3	5.684	20.001	19.456	3.348	4.649	6.735	1.68955	2.25266	0.000126922	0.0179715	unknow
TRINITY_DN41839_c0_g1	15.657	19.332	18.099	42.778	27.307	46.582	-1.09131	2.59807	0.000128235	0.0181263	KOG0496 Beta-galactosidase
TRINITY_DN45060_c1_g2	29.023	53.485	70.515	13.634	31.557	21.989	1.24644	4.73965	0.000129685	0.0183	unknow
TRINITY_DN44188_c0_g2	7.689	4.352	7.187	21.797	9.767	20.778	-1.40065	2.00049	0.00013312	0.0185943	Aquaporin NIP3-1
TRINITY_DN35187_c1_g1	17.005	19.557	22.763	5.205	7.544	11.486	1.36908	1.15386	0.000133555	0.0186236	unknow
TRINITY_DN20205_c0_g1	2.065	1.504	3.43	0	0.203	0.659	3.03014	-0.858719	0.000136207	0.0189295	Nucleoside diphosphate kinase
TRINITY_DN46306_c0_g2	18.612	56.197	45.26	15.212	18.604	15.085	1.313	3.16911	0.00013651	0.0189399	KOG2551 Phospholipase/carboxyhydrolase
TRINITY_DN31047_c0_g1	3.712	7.058	4.509	2.228	1.223	2.537	1.57471	1.04505	0.000136783	0.0189459	unknow
TRINITY_DN33763_c5_g1	5.564	8.39	13.374	17.162	17.267	23.469	-1.05367	2.37244	0.000137277	0.0189825	Thioredoxin-like protein
TRINITY_DN34637_c0_g1	2.351	1.907	2.079	1.034	1.146	1.056	1.0987	1.5354	0.000140777	0.0193694	olute carrier family 22 member 4
TRINITY_DN39563_c3_g3	8.911	15.655	15.773	4.06	4.998	5.316	1.56208	0.693035	0.000141752	0.0194388	NAC domain-containing protein
TRINITY_DN37240_c1_g4	6.779	5.447	3.818	0.78	2.084	1.938	1.79648	0.192939	0.000142648	0.0194718	unknow
TRINITY_DN44514_c3_g1	6.341	9.45	8.149	2.618	4.32	3.734	1.20265	1.9074	0.000142566	0.0194718	ribosomal protein L19
TRINITY_DN43660_c4_g1	22.888	117.403	231.66	20.281	43.345	11.425	2.26595	4.3806	0.000148199	0.0201558	Protein TIFY 5A
TRINITY_DN23613_c0_g1	0.857	0.409	1.715	0	0	0.209	3.75275	-1.02219	0.000151071	0.020419	unknow
TRINITY_DN46779_c1_g1	18.804	12.162	8.895	3.509	6.347	3.97	1.37653	2.31897	0.000152792	0.0205439	Lignin-forming anionic peroxidase
TRINITY_DN26901_c0_g1	0.817	1.178	0.882	0.446	0.247	0.35	1.47629	0.773134	0.000153129	0.0205476	DNA (cytosine-5)-methyltransferase DRM2
TRINITY_DN47520_c1_g2	1.056	3.92	12.091	1.102	1.058	0.814	2.55212	0.677536	0.000154036	0.0206106	unknow
TRINITY_DN31719_c0_g1	6.036	8.574	7.137	2.692	4.934	3.122	1.04693	3.55968	0.000156774	0.0208757	unknow
TRINITY_DN42249_c0_g2	1.487	8.467	4.226	0.879	1.495	0.673	2.06308	0.916091	0.00015799	0.0209026	Uncharacterized protein At3g27210
TRINITY_DN39056_c2_g1	44.965	101.724	147.803	41.8	46.145	42.881	1.15766	6.50427	0.000159785	0.0210527	unknow
TRINITY_DN29468_c1_g1	12.549	17.313	9.364	17.601	37.34	38.837	-1.19722	3.69972	0.000159885	0.0210527	14 kDa proline-rich protein DC2.15
TRINITY_DN47426_c0_g3	0	0	0.105	0.408	0.348	0.464	-3.22891	-1.1563	0.000163455	0.0214543	unknow
TRINITY_DN47556_c2_g2	25.092	39.15	24.046	51.61	70.354	79.908	-1.09994	2.66178	0.000170848	0.0222132	unknow
TRINITY_DN40117_c1_g3	8.38	4.239	5.046	1.318	2.046	1.911	1.73681	0.319984	0.000173863	0.0224801	FOG: Transposon-encoded proteins with TYA, reverse transcriptase, integrase domains in various combinations
TRINITY_DN46306_c0_g3	3.194	11.197	12.387	2.11	3.148	2.873	1.68299	1.28249	0.000173988	0.0224801	KOG2551 Phospholipase/carboxyhydrolase
TRINITY_DN34088_c0_g1	0	0	1.653	7.049	6.803	4.69	-3.27404	-1.12345	0.000180111	0.0232348	unknow
TRINITY_DN29737_c0_g1	12.051	29.611	23.077	8.355	13.264	9.635	1.11857	4.93966	0.00018297	0.023567	Protein CUP-SHAPED COTYLEDON 1
TRINITY_DN41879_c1_g2	5.139	9.036	12.183	4.252	5.454	3.808	1.04039	4.50039	0.000185129	0.023771	unknow
TRINITY_DN38679_c1_g2	4.316	2.54	6.175	1.399	2.274	1.023	1.50053	1.38843	0.000187316	0.0239403	unknow
TRINITY_DN31230_c2_g1	1.388	0.87	0.642	0.043	0.424	0.235	2.40206	-0.555698	0.000187911	0.0239793	Cytochrome P450 CYP2 subfamily
TRINITY_DN39993_c1_g4	0.339	0.213	0.679	1.776	1.653	1.635	-1.96752	-0.239257	0.000191381	0.0243095	Probable galacturonosyltransferase-like
TRINITY_DN34027_c1_g2	1.394	6.247	3.337	1.269	0.754	1.447	1.72275	2.37705	0.00019228	0.0243862	NADP/FAD dependent oxidoreductase
TRINITY_DN27864_c0_g2	2.151	0.681	1.518	4.01	3.978	4.205	-1.34047	1.32936	0.000193878	0.024439	Zinc finger protein 6
TRINITY_DN47160_c2_g2	19.415	5.382	2.85	1.504	2.749	2.987	1.98132	3.26103	0.000197385	0.0248201	unknow
TRINITY_DN44909_c0_g1	2.351	5.945	1.228	0.972	0.703	0.868	1.89284	1.09732	0.000198102	0.0248201	MADS-box protein SOC1
TRINITY_DN39613_c2_g2	3.088	5.548	4.67	2.624	2.654	1.837	1.06305	2.55197	0.000198742	0.0248626	unknow
TRINITY_DN45138_c0_g1	10.956	6.762	6.169	1.782	4.618	2.806	1.43125	2.36063	0.000200548	0.0250506	Multicopper oxidases
TRINITY_DN42519_c3_g1	3.957	11.534	13.016	4.394	4.643	1.581	1.55897	2.95768	0.000205413	0.0255138	unknow
TRINITY_DN36511_c1_g2	9.754	12.991	8.667	5.545	4.966	4.609	1.36956	0.80196	0.00020549	0.0255138	KOG3178 Hydroxyindole-O-methyltransferase and related SAM-dependent methyltransferases
TRINITY_DN30892_c1_g2	0.093	0.533	0	1.095	2.116	1.743	-2.50259	-0.382497	0.00020726	0.0256485	unknow
TRINITY_DN35337_c0_g1	3.247	1.19	2.523	5.335	7.063	6.607	-1.39354	0.956282	0.000211682	0.0260092	unknow
TRINITY_DN40742_c0_g1	3.785	4.488	5.632	16.877	9.033	14.022	-1.46258	0.971365	0.000213852	0.0261592	unknow
TRINITY_DN43880_c0_g1	8.712	11.025	15.564	5.019	5.397	5.713	1.11809	1.9984	0.000214385	0.0261857	carotenoid 9,10(9&apos;,10&apos;)-cleavage dioxygenase 1-like,beta-carotene 15,15'-dioxygenase and related enzymes
TRINITY_DN44829_c1_g1	1.368	0.338	0.105	0	0.165	0.054	3.39499	0.0256587	0.000216421	0.0263177	Transposon-encoded proteins with TYA, reverse transcriptase, integrase domains in various combinations
TRINITY_DN23460_c0_g1	0.81	0.343	0.66	0	0.089	0.195	2.70182	-0.65673	0.000227069	0.0274111	Ornithine decarboxylase
TRINITY_DN35144_c0_g2	1.248	3.695	4.152	0.687	1.077	0.538	2.01473	0.206952	0.00022794	0.027476	unknow
TRINITY_DN32322_c3_g3	5.418	6.501	5.009	2.816	2.141	1.218	1.41643	0.700701	0.000229438	0.0276163	KOG0867 Glutathione S-transferase
TRINITY_DN28618_c0_g1	0.272	0.261	0.438	1.188	1.21	0.902	-1.70228	0.176147	0.000232909	0.0279935	Probable pectin methyltransferase
TRINITY_DN35064_c0_g2	41.904	42.229	51.891	140.105	97.667	75.245	-1.17517	2.18321	0.000233486	0.028022	unknow
TRINITY_DN28140_c0_g2	25.225	20.155	19.869	63.876	42.68	67.501	-1.37049	1.10286	0.000234546	0.0281085	unknow
TRINITY_DN42616_c0_g1	3.891	10.374	6.718	1.516	2.825	3.714	1.45303	2.47006	0.000235691	0.0282048	heat shock transcription factor 1
TRINITY_DN46275_c0_g2	2.191	1.747	1.289	0.854	0.747	0.747	1.33302	0.985469	0.000238731	0.0284862	Ankyrin repeat
TRINITY_DN41490_c1_g2	3.473	2.102	3.121	1.318	0.994	1.729	1.13955	1.86064	0.000240914	0.0286639	Cysteine proteinase Cathepsin L
TRINITY_DN33798_c2_g1	16.772	53.408	34.779	14.346	18.053	16.243	1.17213	6.14528	0.000242489	0.0288099	unknow
TRINITY_DN44385_c2_g1	1.481	5.891	1.252	0.662	0.589	0.444	2.40122	0.342874	0.00024391	0.0288957	unknow
TRINITY_DN42740_c0_g2	4.641	3.156	5.817	9.085	7.785	14.211	-1.14616	2.38662	0.000250716	0.0296595	pathogenesis-related protein PR-1-like
TRINITY_DN43942_c1_g2	6.925	2.807	2.757	1.3	1.381	1.103	1.85538	2.61261	0.000252809	0.0298217	NADH-ubiquinone oxidoreductase 49 kDa subunit
TRINITY_DN29389_c0_g1	81.398	110.227	53.908	141.949	265.917	137.532	-1.08134	4.15045	0.000256713	0.0301961	Pathogenesis-related protein P2
TRINITY_DN42714_c2_g2	0.498	0.343	0.216	0	0	0	5.46579	-1.66559	0.00026044	0.0304737	unknow
TRINITY_DN31320_c4_g3	0.452	1.007	0.759	0	0	0	5.46667	-1.66542	0.000265333	0.0308589	unknow
TRINITY_DN48813_c0_g1	12.968	17.899	8.143	2.445	1.761	5.887	1.92949	0.354588	0.000268688	0.0310308	Predicted lipase
TRINITY_DN42673_c2_g1	2.709	1.35	1.888	4.605	9.774	3.694	-1.60556	1.35881	0.000268063	0.0310308	Sugar transporter SWEET1,
TRINITY_DN44217_c0_g2	4.794	5.353	6.008	12.483	11.63	7.3	-1.05054	2.42459	0.000270753	0.0311193	unknow
TRINITY_DN34947_c1_g4	1.189	0.829	0.95	0.798	8.501	4.387	-2.14855	2.16587	0.000272584	0.0312192	Sporamin B
TRINITY_DN40688_c0_g1	4.442	5.353	7.754	2.141	3.566	2.315	1.09795	2.26291	0.000275817	0.0315458	Transcription factor, Myb superfamily
TRINITY_DN23822_c0_g1	2.231	0.776	4.941	0	0.247	0.269	3.65612	-1.09459	0.000276858	0.0315774	unknow
TRINITY_DN29953_c0_g1	0.505	0.249	0.253	1.553	0.462	2.039	-1.94451	0.907904	0.00027914	0.0316946	Equilibrative nucleoside transporter 4
TRINITY_DN37450_c3_g2	4.024	1.539	1.666	0.34	1.159	0.505	1.89994	0.672391	0.000281835	0.0318813	unknow
TRINITY_DN25805_c0_g1	0.651	4.618	2.067	0	0	0	5.88128	-1.41621	0.000282221	0.0318813	Non-specific lipid-transfer protein 2P
TRINITY_DN17283_c0_g1	7.204	0	0	0	0.032	0.034	6.50682	1.30774	0.000283927	0.0320303	unknow
TRINITY_DN40139_c0_g2	4.157	2.759	2.825	1.417	0.849	1.864	1.18986	1.99003	0.000284327	0.0320317	Polygalacturonase
TRINITY_DN25860_c0_g1	3.712	0	0	0	0	0	7.75551	0.0476948	0.000287548	0.0322628	unknow
TRINITY_DN41569_c0_g1	2.211	2.741	1.962	1.64	0.342	0.532	1.73303	0.60732	0.000291491	0.0326608	Polygalacturonase
TRINITY_DN28301_c0_g1	6.228	3.446	6.755	2.748	0.19	0.875	2.04181	1.13141	0.00029319	0.0328067	unknow
TRINITY_DN33394_c0_g1	1.049	0.486	1.709	0	0	0.437	2.94839	0.0265817	0.00029749	0.0331533	Transcription factor, Myb superfamily
TRINITY_DN29433_c0_g3	8.619	7.62	9.734	24.137	17.919	19.075	-1.22203	1.25077	0.000297907	0.033155	unknow
TRINITY_DN48504_c1_g2	1.441	12.73	6.28	1.479	1.875	0.175	2.59043	0.864708	0.000301609	0.0333058	"Linalool synthase, chloroplastic
TRINITY_DN38234_c0_g3	3.705	12.446	20.844	1.733	6.322	2.476	1.84249	3.54731	0.000301677	0.0333058	Mitogen-activated protein kinase kinase kinase 1
TRINITY_DN35095_c1_g2	12.224	39.381	11.659	5.663	8.456	9.635	1.45677	4.93702	0.000304049	0.0334782	Predicted serine protease
TRINITY_DN32674_c0_g5	1.507	1.38	1.086	0.563	0.291	0.33	1.77547	-0.165579	0.000306804	0.0337366	unknow
TRINITY_DN49684_c5_g2	187.803	97.313	72.729	34.943	87.152	40.001	1.20812	3.48001	0.000309	0.033933	unknow
TRINITY_DN30553_c1_g2	5.319	4.707	4.559	0.303	2.255	1.191	1.97742	-0.106888	0.000311967	0.0341681	laccase-4-like
TRINITY_DN36741_c1_g1	0.578	2.049	1.721	0.118	0.374	0.141	2.75411	-0.829635	0.000316938	0.0345751	Vinorine synthase
TRINITY_DN29179_c0_g1	25.039	41.08	34.878	7.65	21.555	16.956	1.21601	3.63123	0.000318996	0.0347081	unknow
TRINITY_DN40988_c0_g2	21.281	60.981	42.749	20.003	24.19	16.472	1.20974	4.71018	0.000322731	0.0350479	"Omega-3 fatty acid desaturase, chloroplastic
TRINITY_DN46982_c2_g2	28.445	62.835	61.521	22.88	33.172	13.168	1.21103	5.05012	0.000323867	0.0350995	NAC domain-containing protein 102
TRINITY_DN40069_c2_g1	2.41	5.755	7.014	0.607	1.729	0.821	1.60913	0.234409	0.000333307	0.0359811	unknow
TRINITY_DN39937_c0_g2	8.419	26.603	29.234	5.75	9.698	11.001	1.34852	4.53106	0.000333791	0.0359864	Glycosyl transferase, family 8 - glycogenin
TRINITY_DN34004_c2_g1	7.058	21.553	36.79	4.933	9.666	8.041	1.58324	2.96062	0.000335441	0.0361172	Iron/ascorbate family oxidoreductases
TRINITY_DN27874_c1_g2	14.767	32.797	28.123	7.402	11.155	8.458	1.40982	1.06405	0.000337866	0.0363309	unknow
TRINITY_DN30496_c1_g2	0	1.125	1.388	0	0	0	6.13143	-1.24543	0.00034217	0.0366033	Elongation factor 1-alpha
TRINITY_DN29734_c0_g1	158.693	13.879	8.753	10.008	10.065	7.065	2.8246	2.12449	0.000341971	0.0366033	Parathemisto japonica voucher USNM:1196378 28S ribosomal RNA gene
TRINITY_DN29188_c0_g2	0.286	1.089	0.857	0	0	0	5.55841	-1.6123	0.000345261	0.0367912	unknow
TRINITY_DN37803_c0_g1	6.587	12.233	6.903	2.964	5.194	3.97	1.15967	2.59046	0.00034961	0.0371598	Serine/threonine protein kinase
TRINITY_DN23327_c1_g1	1.706	0	0	0	0	0	7.61486	-0.0756107	0.000355671	0.0375617	Elongation factor 3
TRINITY_DN37476_c1_g1	0.046	0.024	0.025	0.037	0.538	0.41	-3.25065	-0.468942	0.000358931	0.0378576	unknow
TRINITY_DN37909_c1_g7	0.531	0.255	0.154	0	0.057	0.027	3.31954	-0.954829	0.000369633	0.0387198	unknow
TRINITY_DN32907_c1_g1	1.507	1.214	0.888	4.691	2.185	2.2	-1.28106	2.30925	0.000370852	0.0387198	Alpha-L-fucosidase
TRINITY_DN35809_c0_g2	0.445	0.503	0.975	0.074	0	0.081	3.42543	-1.24804	0.000376822	0.0391586	Iron/ascorbate family oxidoreductases
TRINITY_DN29592_c2_g1	1.826	1.013	1.369	0.111	0.418	0.774	1.68261	1.39008	0.000377422	0.0391586	Protein GIGANTEA
TRINITY_DN42010_c1_g3	65.383	20.309	54.963	18.981	24.545	11.183	1.39272	2.22581	0.000377227	0.0391586	"Chlorophyll a-b binding protein CP29.1, chloroplastic
TRINITY_DN25143_c0_g1	0.485	0.468	0.401	0.068	0	0	3.84296	-1.51345	0.00037969	0.0393446	unknow
TRINITY_DN39610_c1_g3	8.054	8.053	5.533	11.734	20.269	16.868	-1.11853	1.82781	0.000381975	0.0395317	"Polyphenol oxidase B, chloroplastic
TRINITY_DN31992_c2_g1	0.485	0.468	0.629	0	0.038	0.235	2.57543	-0.739265	0.000384462	0.0397394	Ethylene-responsive transcription factor CRF4
TRINITY_DN46623_c0_g1	16.467	55.096	40.424	12.879	14.613	18.483	1.36448	2.86588	0.00038995	0.0402194	unknow
TRINITY_DN31609_c3_g1	4.449	6.282	3.183	1.733	2.838	2.463	1.13732	1.98322	0.00039415	0.0405381	Dof zinc finger protein DOF3.
TRINITY_DN46795_c0_g1	0	0.154	0.327	1.634	1.007	1.272	-2.81984	-1.05125	0.000396899	0.0407701	unknow
TRINITY_DN27818_c0_g1	11.533	48.103	17.544	9.147	10.527	10.241	1.48417	3.25909	0.000407003	0.041549	Cytochrome P450 CYP2 subfamily
TRINITY_DN30900_c0_g1	21.746	33.359	33.78	23.858	12.833	16.364	1.0276	2.61459	0.000406969	0.041549	unknow
TRINITY_DN12519_c0_g1	4.787	0	0	0	0	0	7.55011	-0.131779	0.000409436	0.0416442	Endoglucanase-4 OS=Trichoderma reesei
TRINITY_DN50037_c6_g2	1.574	1.356	1.493	3.701	3.877	2.523	-1.0852	1.70483	0.000416808	0.0421758	ABC transporter B family member 11
TRINITY_DN45838_c0_g3	1.647	2.084	2.258	8.355	3.902	4.138	-1.39307	1.26445	0.000417695	0.0421758	Beta-fructofuranosidase
TRINITY_DN28842_c0_g1	7.775	20.25	7.23	5.05	3.534	3.418	2.22533	0.285037	0.000424017	0.0425515	Wall-associated receptor kinase-like
TRINITY_DN49317_c2_g3	5.604	5.483	8.408	13.684	17.001	12.704	-1.20276	1.10679	0.000423553	0.0425515	unknow
TRINITY_DN31836_c1_g1	1.454	2.972	1.696	1.547	9.425	21.107	-2.05549	2.91807	0.000430729	0.0430682	GDSL esterase/lipase At5g45960
TRINITY_DN43001_c1_g1	7.875	8.893	11.542	2.234	3.655	2.234	1.65648	-0.166157	0.000431442	0.043076	KOG1192 UDP-glucuronosyl and UDP-glucosyl transferase
TRINITY_DN49367_c0_g3	0	0.207	0.432	1.071	0.925	1.978	-2.51155	-0.558929	0.000431849	0.043076	unknow
TRINITY_DN32240_c1_g1	0.578	1.368	0.364	2.556	2.103	4.602	-1.91822	0.32454	0.000435611	0.0433758	unknow
TRINITY_DN44122_c0_g2	1.341	0.734	1.172	0.297	0.234	0	2.30261	-0.774542	0.000443533	0.044029	unknow
TRINITY_DN47848_c0_g1	3.433	1.913	2.406	1.331	3.116	1.036	1.40503	3.46121	0.000443127	0.044029	Cyprinus carpio genome assembly common carp genome
TRINITY_DN44030_c1_g1	8.061	1.93	0.395	0.21	0.823	0.727	2.60292	4.10097	0.000444772	0.0440991	NADH dehydrogenase, subunit 4
TRINITY_DN28391_c0_g2	19.833	22.565	19.771	11.45	10.337	7.879	1.07574	1.64054	0.000457259	0.045067	Putative disease resistance protein At4g11170
TRINITY_DN38609_c0_g1	18.366	46.143	26.717	10.967	11.351	16.344	1.2909	2.24815	0.00046463	0.0455762	unknow
TRINITY_DN46047_c0_g3	4.376	3.434	3.609	0.873	1.153	1.474	1.50527	0.110849	0.000469129	0.0458544	unknow
TRINITY_DN50029_c3_g1	5.292	2.588	4.071	0.99	0.716	0.774	2.24706	-0.80241	0.000471983	0.0460245	unknow
TRINITY_DN47024_c0_g2	26.294	85.921	70.447	24.36	35.098	13.484	1.46315	3.97099	0.000475294	0.0462927	Probable WRKY transcription factor 40
TRINITY_DN34404_c1_g1	9.196	5.074	11.005	24.193	12.998	16.344	-1.01309	4.06578	0.000476738	0.0463788	Olee1-like protein
TRINITY_DN31695_c2_g1	5.571	4.192	3.454	1.102	3.028	0.908	1.13362	1.21156	0.00048609	0.0470945	unknow
TRINITY_DN11555_c0_g1	0.677	1.125	0.512	0	0	0	5.37069	-1.72029	0.000490151	0.0473494	Methylenetetrahydrofolate reductase
TRINITY_DN33402_c1_g1	0	0	0	0.204	0.139	0.458	-5.25925	-1.68398	0.000492199	0.0474364	Purple acid phosphatase
TRINITY_DN31852_c2_g1	0.744	1.291	1.191	2.339	2.755	1.951	-1.01605	2.12801	0.000495415	0.0476908	Endoplasmic reticulum protein EP58
TRINITY_DN32062_c0_g3	21.161	94.299	37.987	14.977	24.887	23.563	1.5105	3.11214	0.000500945	0.0481111	Cytochrome P450 CYP2 subfamily
TRINITY_DN35595_c1_g4	5.471	1.587	0.605	0.124	0.393	0.585	2.80848	-0.256068	0.000503855	0.0482759	unknow
TRINITY_DN31086_c0_g1	1.501	2.771	1.431	0.563	0.38	1.077	1.64991	1.68114	0.000507155	0.0484823	Ankyrin repeat
TRINITY_DN42090_c1_g1	1.574	4.459	2.924	1.201	1.748	1.023	1.23246	2.44953	0.000508218	0.0485278	Speckle-type POZ protein SPOP and related proteins with TRAF, MATH and BTB/POZ domains
TRINITY_DN34204_c0_g1	1.939	3.896	3.683	1.015	1.729	1.029	1.49638	0.679626	0.000509672	0.0485545	serine/threonine-protein kinase Cx32, chloroplastic
TRINITY_DN16146_c0_g1	5.584	0	0	0	0	0.061	6.3945	1.23466	0.000516336	0.0489637	solute carrier family 2, facilitated glucose transporter member 1
TRINITY_DN43149_c1_g2	0.239	0.444	0.376	2.469	1.406	2.456	-2.47655	-0.771147	0.000522333	0.0492127	Auxin-induced protein 5NG4
TRINITY_DN39323_c4_g1	19.554	96.265	57.659	12.421	24.602	17.023	1.47607	2.66615	0.000529385	0.0496883	Probable WRKY transcription factor 40 O
TRINITY_DN41584_c3_g1	4.967	4.695	2.498	1.696	2.331	1.803	1.0639	2.57517	0.000530369	0.0497109	Ethylene receptor 2
TRINITY_DN33466_c0_g1	3.313	1.557	1.832	4.506	3.515	4.744	-1.03691	2.15265	0.000530828	0.0497109	Amino acid transporters
