# Supplementary material for: Transcriptome analysis of sweet potato responses to potassium deficiency
Source: BMC Genomics. 2022 Sep 15;23:655. doi: 10.1186/s12864-022-08870-5 (PMC9479357; doi:10.1186/s12864-022-08870-5)
Supplement: Supplementary file 3 — Additional file 3: Supplement Table 7. Biological process of genes based on the gene ontology. Supplement Table 8. Cellular component of genes based on the gene ontology. Supplement Table 9. Molecular function of genes based on gene ontology. [file 12864_2022_8870_MOESM3_ESM.xlsx]

## Sheet: LKR_vs_HKR_BP_GenTable
Supplement table 7. Biological process of genes based on the gene ontology.
BP	GO.ID	Term	Annotated	Significant	PValue	Annotation genes
1	GO:0006412 translation	translation	1020	3	3.1e-13	TRINITY_DN29982_c0_g1;TRINITY_DN30496_c1_g2;TRINITY_DN44514_c3_g1
2	GO:0002181 cytoplasmic_translation		117	1	8.1e-07	TRINITY_DN44514_c3_g1
3	GO:0006413 translational_initiation		219	1	1.9e-06	TRINITY_DN29982_c0_g1
6	GO:0042254 ribosome_biogenesis		414	1	1.6e-05	TRINITY_DN29982_c0_g1
8	GO:0000184 nuclear-transcribed_mRNA_catabolic_process,_nonsense-mediated_decay		113	1	0.00011	TRINITY_DN29982_c0_g1
9	GO:0006614 SRP-dependent_cotranslational_protein_targeting_to_membrane		100	1	0.00014	TRINITY_DN29982_c0_g1
10	GO:0018298 protein-chromophore_linkage		26	3	0.00016	TRINITY_DN34792_c0_g1;TRINITY_DN42010_c1_g3;TRINITY_DN44387_c0_g1
13	GO:0055114 oxidation-reduction_process		526	6	0.00035	TRINITY_DN40363_c0_g1;TRINITY_DN43501_c2_g2;TRINITY_DN43942_c1_g2;TRINITY_DN44030_c1_g1;TRINITY_DN45055_c0_g1;TRINITY_DN46650_c1_g1
15	GO:0000122 negative_regulation_of_transcription_from_RNA_polymerase_II_promoter		67	1	0.00037	TRINITY_DN44909_c0_g1
16	GO:0006364 rRNA_processing		264	1	0.00042	TRINITY_DN29982_c0_g1
18	GO:0034622 cellular_macromolecular_complex_assembly		437	1	0.00052	TRINITY_DN32201_c0_g1
19	GO:0006508 proteolysis		591	2	0.00067	TRINITY_DN35095_c1_g2;TRINITY_DN45566_c0_g2
20	GO:0019083 viral_transcription		99	1	0.00074	TRINITY_DN29982_c0_g1
24	GO:0016358 dendrite_development		62	2	0.00113	TRINITY_DN31097_c0_g1;TRINITY_DN44909_c0_g1
27	GO:0044248 cellular_catabolic_process		752	6	0.00137	TRINITY_DN29982_c0_g1;TRINITY_DN33143_c0_g1;TRINITY_DN34901_c0_g2;TRINITY_DN40363_c0_g1;TRINITY_DN45055_c0_g1;TRINITY_DN45413_c2_g2
28	GO:0007517 muscle_organ_development		50	2	0.00138	TRINITY_DN43756_c0_g1;TRINITY_DN44909_c0_g1
40	GO:0006183 GTP_biosynthetic_process		8	1	0.00237	TRINITY_DN20205_c0_g1
42	GO:0006228 UTP_biosynthetic_process		6	1	0.00289	TRINITY_DN20205_c0_g1
44	GO:0045893 positive_regulation_of_transcription,_DNA-templated		195	2	0.00303	TRINITY_DN32201_c0_g1;TRINITY_DN44909_c0_g1
51	GO:0009792 embryo_development_ending_in_birth_or_egg_hatching		229	1	0.00326	TRINITY_DN40688_c0_g1

## Sheet: LKR_vs_HKR_CC_GenTable
Supplement table 8. Cellular component of genes based on the gene ontology.
CC	GO.ID	Term	Annotated	Significant	PValue	Annotation genes
1	GO:0022625 cytosolic_large_ribosomal_subunit	cytosolic_large_ribosomal_subunit	308	1	1.1e-11	TRINITY_DN44514_c3_g1
2	GO:0005829 cytosol	cytosol	1200	4	6.4e-06	TRINITY_DN11555_c0_g1;TRINITY_DN23460_c0_g1;TRINITY_DN29982_c0_g1;TRINITY_DN44514_c3_g1
3	GO:0070062 extracellular_exosome	extracellular_exosome	676	2	1.7e-05	TRINITY_DN29982_c0_g1;TRINITY_DN34901_c0_g2
4	GO:0005840 ribosome	ribosome	728	2	3.8e-05	TRINITY_DN29982_c0_g1;TRINITY_DN44514_c3_g1
6	GO:0044444 cytoplasmic_part	cytoplasmic_part	2959	8	0.00037	TRINITY_DN11555_c0_g1;TRINITY_DN23460_c0_g1;TRINITY_DN29982_c0_g1;TRINITY_DN40363_c0_g1;TRINITY_DN43501_c2_g2;TRINITY_DN43942_c1_g2;TRINITY_DN44514_c3_g1;TRINITY_DN45055_c0_g1
7	GO:0022627 cytosolic_small_ribosomal_subunit	cytosolic_small_ribosomal_subunit	220	1	0.00042	TRINITY_DN29982_c0_g1
8	GO:0005925 focal_adhesion	focal_adhesion	162	1	0.00069	TRINITY_DN29982_c0_g1
9	GO:0005654 nucleoplasm	nucleoplasm	529	3	0.00146	TRINITY_DN29982_c0_g1;TRINITY_DN43942_c1_g2;TRINITY_DN44909_c0_g1
14	GO:0031966 mitochondrial_membrane	mitochondrial_membrane	168	2	0.00529	TRINITY_DN43501_c2_g2;TRINITY_DN43942_c1_g2
15	GO:0043234 protein_complex	protein_complex	1283	2	0.0053	TRINITY_DN43942_c1_g2;TRINITY_DN44909_c0_g1
25	GO:0005737 cytoplasm	cytoplasm	3870	15	0.01117	TRINITY_DN11555_c0_g1;TRINITY_DN23460_c0_g1;TRINITY_DN29982_c0_g1;TRINITY_DN30496_c1_g2;TRINITY_DN31097_c0_g1;TRINITY_DN35095_c1_g2;TRINITY_DN40363_c0_g1;TRINITY_DN40833_c0_g2;TRINITY_DN43501_c2_g2;TRINITY_DN43942_c1_g2;TRINITY_DN44068_c0_g1;TRINITY_DN44514_c3_g1;TRINITY_DN44909_c0_g1;TRINITY_DN45055_c0_g1;TRINITY_DN48972_c1_g2
26	GO:0044427 chromosomal_part	chromosomal_part	250	2	0.01122	TRINITY_DN40688_c0_g1;TRINITY_DN44909_c0_g1
29	GO:0012505 endomembrane_system	endomembrane_system	813	2	0.01284	TRINITY_DN40363_c0_g1;TRINITY_DN45055_c0_g1
35	GO:0005743 mitochondrial_inner_membrane	mitochondrial_inner_membrane	151	2	0.01388	TRINITY_DN43501_c2_g2;TRINITY_DN43942_c1_g2
38	GO:0019866 organelle_inner_membrane	organelle_inner_membrane	152	2	0.01594	TRINITY_DN43501_c2_g2;TRINITY_DN43942_c1_g2
41	GO:0044424 intracellular_part	intracellular_part	5500	20	0.01794	TRINITY_DN11555_c0_g1;TRINITY_DN23460_c0_g1;TRINITY_DN29982_c0_g1;TRINITY_DN30496_c1_g2;TRINITY_DN31097_c0_g1;TRINITY_DN35095_c1_g2;TRINITY_DN40363_c0_g1;TRINITY_DN40687_c0_g1;TRINITY_DN40688_c0_g1;TRINITY_DN40833_c0_g2;TRINITY_DN41839_c0_g1;TRINITY_DN41880_c0_g1;TRINITY_DN43501_c2_g2;TRINITY_DN43942_c1_g2;TRINITY_DN44068_c0_g1;TRINITY_DN44514_c3_g1;TRINITY_DN44909_c0_g1;TRINITY_DN45055_c0_g1;TRI…
43	GO:0098796 membrane_protein_complex	membrane_protein_complex	279	1	0.01905	TRINITY_DN43942_c1_g2
57	GO:0043229 intracellular_organelle	intracellular_organelle	4297	15	0.02656	TRINITY_DN29982_c0_g1;TRINITY_DN31097_c0_g1;TRINITY_DN35095_c1_g2;TRINITY_DN40363_c0_g1;TRINITY_DN40687_c0_g1;TRINITY_DN40688_c0_g1;TRINITY_DN41880_c0_g1;TRINITY_DN43501_c2_g2;TRINITY_DN43942_c1_g2;TRINITY_DN44068_c0_g1;TRINITY_DN44514_c3_g1;TRINITY_DN44909_c0_g1;TRINITY_DN45055_c0_g1;TRINITY_DN45566_c0_g2;TRINITY_DN48972_c1_g2
66	GO:0005730 nucleolus	nucleolus	272	1	0.02878	TRINITY_DN29982_c0_g1
91	GO:0044422 organelle_part	organelle_part	2671	8	0.04674	TRINITY_DN29982_c0_g1;TRINITY_DN40363_c0_g1;TRINITY_DN40688_c0_g1;TRINITY_DN43501_c2_g2;TRINITY_DN43942_c1_g2;TRINITY_DN44514_c3_g1;TRINITY_DN44909_c0_g1;TRINITY_DN45055_c0_g1

## Sheet:  LKR_vs_HKR_MF_GenTable
Supplement table 9. Molecular function of genes based on gene ontology.
MF	GO.ID	Term	Annotated	Significant	PValue	Annotation genes
1	GO:0003735 structural_constituent_of_ribosome	structural_constituent_of_ribosome	642	2	2e-19	TRINITY_DN29982_c0_g1;TRINITY_DN44514_c3_g1
4	GO:0003723 RNA_binding	RNA_binding	729	2	1.8e-05	TRINITY_DN29982_c0_g1;TRINITY_DN30496_c1_g2
9	GO:0005525 GTP_binding	GTP_binding	300	1	0.00012	TRINITY_DN30496_c1_g2
10	GO:0003924 GTPase_activity	GTPase_activity	226	1	0.00015	TRINITY_DN30496_c1_g2
12	GO:0046872 metal_ion_binding	metal_ion_binding	707	3	0.00048	TRINITY_DN32933_c1_g2;TRINITY_DN43501_c2_g2;TRINITY_DN46650_c1_g1
15	GO:0003729 mRNA_binding	mRNA_binding	111	1	0.00107	TRINITY_DN29982_c0_g1
19	GO:0004175 endopeptidase_activity	endopeptidase_activity	110	1	0.00152	TRINITY_DN35095_c1_g2
25	GO:0016874 ligase_activity	ligase_activity	263	2	0.00301	TRINITY_DN40691_c4_g1;TRINITY_DN44068_c0_g1
26	GO:0009055 electron_carrier_activity	electron_carrier_activity	49	1	0.00385	TRINITY_DN43501_c2_g2
28	GO:0046982 protein_heterodimerization_activity	protein_heterodimerization_activity	133	1	0.0041	TRINITY_DN44909_c0_g1
37	GO:0005515 protein_binding	protein_binding	1852	10	0.00551	TRINITY_DN23460_c0_g1;TRINITY_DN29982_c0_g1;TRINITY_DN30500_c0_g1;TRINITY_DN31097_c0_g1;TRINITY_DN40363_c0_g1;TRINITY_DN40688_c0_g1;TRINITY_DN42616_c0_g1;TRINITY_DN43942_c1_g2;TRINITY_DN44909_c0_g1;TRINITY_DN45055_c0_g1
43	GO:0003677 DNA_binding	DNA_binding	429	8	0.00777	TRINITY_DN30500_c0_g1;TRINITY_DN32201_c0_g1;TRINITY_DN37736_c1_g1;TRINITY_DN40688_c0_g1;TRINITY_DN41880_c0_g1;TRINITY_DN42616_c0_g1;TRINITY_DN44909_c0_g1;TRINITY_DN48972_c1_g2
49	GO:0019901 protein_kinase_binding	protein_kinase_binding	95	1	0.00914	TRINITY_DN44909_c0_g1
51	GO:0004334 fumarylacetoacetase_activity	fumarylacetoacetase_activity	3	1	0.00987	TRINITY_DN34901_c0_g2
53	GO:0042826 histone_deacetylase_binding	histone_deacetylase_binding	44	1	0.01025	TRINITY_DN44909_c0_g1
57	GO:0001077 transcriptional_activator_activity	transcriptional_activator_activity,_RNA_polymerase_II_core_promoter_proximal_reg...	19	1	0.01151	TRINITY_DN44909_c0_g1
60	GO:0097367 carbohydrate_derivative_binding	carbohydrate_derivative_binding	1058	3	0.0128	TRINITY_DN20205_c0_g1;TRINITY_DN30496_c1_g2;TRINITY_DN44909_c0_g1
61	GO:0017076 purine_nucleotide_binding	purine_nucleotide_binding	1036	3	0.01291	TRINITY_DN20205_c0_g1;TRINITY_DN30496_c1_g2;TRINITY_DN44909_c0_g1
62	GO:0008134 transcription_factor_binding	transcription_factor_binding	108	3	0.01317	TRINITY_DN30500_c0_g1;TRINITY_DN42616_c0_g1;TRINITY_DN44909_c0_g1
69	GO:0008234 cysteine-type_peptidase_activity	cysteine-type_peptidase_activity	58	1	0.01459	TRINITY_DN45566_c0_g2
