# Supplementary material for: Transcriptome analysis of sweet potato responses to potassium deficiency
Source: BMC Genomics. 2022 Sep 15;23:655. doi: 10.1186/s12864-022-08870-5 (PMC9479357; doi:10.1186/s12864-022-08870-5)
Supplement: Supplementary file 4 — Additional file 4: Supplement Table 10. The top 20 KEGG pathways of DEGs under low-K+ strss and high potassium condition. [file 12864_2022_8870_MOESM4_ESM.xlsx]

## Sheet: Sheet1
Supplement table 10. The top 20 KEGG pathways of DEGs under low-K+ strss and high potassium condition.
Gene	KO_ID(KO_name)	KEGG_Pathway
TRINITY_DN27818_c0_g1	K07422(CYP2U1)	ko00590//Arachidonic acid metabolism
TRINITY_DN41253_c0_g1	K07437(CYP26A)	ko00830//Retinol metabolism
TRINITY_DN36515_c0_g2	K09864(AQP1)	ko04976//Bile secretion; ko04964//Proximal tubule bicarbonate reclamation; ko04924//Renin secretion
TRINITY_DN28842_c0_g1	K04730(IRAK1)	ko04620//Toll-like receptor signaling pathway; ko04722//Neurotrophin signaling pathway; ko04064//NF-kappa B signaling pathway
TRINITY_DN35491_c0_g1	K04464(MAPK7)	ko04722//Neurotrophin signaling pathway; ko04010//MAPK signaling pathway; ko04540//Gap junction; ko04912//GnRH signaling pathway; ko04921//Oxytocin signaling pathway
TRINITY_DN43408_c0_g4	K18661(matB)	ko00280//Valine, leucine and isoleucine degradation
TRINITY_DN32933_c1_g2	K13411(DUOX, THOX)	ko04013//MAPK signaling pathway - fly
TRINITY_DN35661_c1_g1	K00699(UGT)	ko00982//Drug metabolism - cytochrome P450; ko00980//Metabolism of xenobiotics by cytochrome P450; ko00140//Steroid hormone biosynthesis; ko00040//Pentose and glucuronate interconversions; ko00830//Retinol metabolism; ko00860//Porphyrin and chlorophyll metabolism; ko00983//Drug metabolism - other enzymes; ko00053//Ascorbate and aldarate metabolism; ko00500//Starch and sucrose metabolism
TRINITY_DN43501_c2_g2	K02256(COX1)	ko00190//Oxidative phosphorylation; ko04260//Cardiac muscle contraction
TRINITY_DN32112_c0_g1	K13953(adhP)	ko00982//Drug metabolism - cytochrome P450; ko00980//Metabolism of xenobiotics by cytochrome P450; ko01220//Degradation of aromatic compounds; ko00071//Fatty acid degradation; ko00350//Tyrosine metabolism; ko00830//Retinol metabolism; ko00010//Glycolysis / Gluconeogenesis
TRINITY_DN46283_c0_g2	K12664(CYP26B)	ko00830//Retinol metabolism
TRINITY_DN41070_c3_g1	K07425(CYP4A)	ko00071//Fatty acid degradation; ko04750//Inflammatory mediator regulation of TRP channels; ko00830//Retinol metabolism; ko00590//Arachidonic acid metabolism; ko03320//PPAR signaling pathway; ko04270//Vascular smooth muscle contraction
TRINITY_DN37498_c0_g2	K00699(UGT)	ko00982//Drug metabolism - cytochrome P450; ko00980//Metabolism of xenobiotics by cytochrome P450; ko00140//Steroid hormone biosynthesis; ko00040//Pentose and glucuronate interconversions; ko00830//Retinol metabolism; ko00860//Porphyrin and chlorophyll metabolism; ko00983//Drug metabolism - other enzymes; ko00053//Ascorbate and aldarate metabolism; ko00500//Starch and sucrose metabolism
TRINITY_DN47042_c0_g1	K04733(IRAK4)	ko04620//Toll-like receptor signaling pathway; ko04722//Neurotrophin signaling pathway; ko04064//NF-kappa B signaling pathway
TRINITY_DN34901_c0_g1	K01555(FAH, fahA)	ko00350//Tyrosine metabolism
TRINITY_DN44726_c1_g2	K04733(IRAK4)	ko04620//Toll-like receptor signaling pathway; ko04722//Neurotrophin signaling pathway; ko04064//NF-kappa B signaling pathway
TRINITY_DN43942_c1_g2	K03935(NDUFS2)	ko00190//Oxidative phosphorylation
TRINITY_DN41839_c0_g1	K12309(GLB1, ELNR1)	ko00604//Glycosphingolipid biosynthesis - ganglio series; ko00511//Other glycan degradation; ko00052//Galactose metabolism; ko00600//Sphingolipid metabolism; ko00531//Glycosaminoglycan degradation; ko04142//Lysosome
TRINITY_DN28197_c0_g1	K00699(UGT)	ko00982//Drug metabolism - cytochrome P450; ko00980//Metabolism of xenobiotics by cytochrome P450; ko00140//Steroid hormone biosynthesis; ko00040//Pentose and glucuronate interconversions; ko00830//Retinol metabolism; ko00860//Porphyrin and chlorophyll metabolism; ko00983//Drug metabolism - other enzymes; ko00053//Ascorbate and aldarate metabolism; ko00500//Starch and sucrose metabolism
TRINITY_DN46992_c0_g2	K12311(MAN2B1, LAMAN)	ko04142//Lysosome; ko00511//Other glycan degradation
TRINITY_DN46992_c0_g1	K12311(MAN2B1, LAMAN)	ko04142//Lysosome; ko00511//Other glycan degradation
TRINITY_DN28431_c0_g1	K01285(PRCP)	ko04974//Protein digestion and absorption; ko04614//Renin-angiotensin system
TRINITY_DN34901_c0_g2	K01555(FAH, fahA)	ko00350//Tyrosine metabolism
TRINITY_DN33466_c0_g1	K15015(SLC32A, VGAT)	ko04727//GABAergic synapse; ko04721//Synaptic vesicle cycle; ko04723//Retrograde endocannabinoid signaling
TRINITY_DN41880_c0_g1	K09420(MYB)	ko04151//PI3K-Akt signaling pathway
TRINITY_DN33402_c1_g1	K14379(ACP5)	ko04142//Lysosome; ko04380//Osteoclast differentiation
TRINITY_DN46659_c0_g3	K09828(DHCR24, DWF1)	ko00100//Steroid biosynthesis
TRINITY_DN46311_c1_g1	K04457(PPM1A, PP2CA)	ko04010//MAPK signaling pathway
TRINITY_DN40988_c0_g2	K10257(FAD3, FAD7, FAD8, desB)	-
TRINITY_DN34883_c2_g3	K04457(PPM1A, PP2CA)	ko04010//MAPK signaling pathway
TRINITY_DN46495_c1_g1	K13366(MPAO, PAO1)	ko00330//Arginine and proline metabolism; ko00410//beta-Alanine metabolism
TRINITY_DN31731_c1_g1	K11147(DHRS4)	ko00830//Retinol metabolism; ko04146//Peroxisome
TRINITY_DN31097_c0_g1	K08794(CAMK1)	ko04921//Oxytocin signaling pathway
TRINITY_DN34352_c1_g2	K00547(mmuM, BHMT2)	ko00270//Cysteine and methionine metabolism
TRINITY_DN41258_c0_g1	K01800(maiA, GSTZ1)	ko00350//Tyrosine metabolism
TRINITY_DN26901_c0_g1	K17398(DNMT3A)	ko00270//Cysteine and methionine metabolism
TRINITY_DN26949_c0_g1	K18695(GPCPD1)	ko00564//Glycerophospholipid metabolism
TRINITY_DN42176_c0_g1	K01379(CTSD)	ko04071//Sphingolipid signaling pathway; ko04142//Lysosome; ko04210//Apoptosis
TRINITY_DN37803_c0_g1	K04733(IRAK4)	ko04620//Toll-like receptor signaling pathway; ko04722//Neurotrophin signaling pathway; ko04064//NF-kappa B signaling pathway
TRINITY_DN30496_c1_g2	K03231(EEF1A)	ko03013//RNA transport
TRINITY_DN45231_c0_g2	K05658(ABCB1)	ko04976//Bile secretion; ko02010//ABC transporters
TRINITY_DN30500_c0_g1	K04257(OLFR)	ko04740//Olfactory transduction
TRINITY_DN38234_c0_g3	K04428(MAP3K4, MEKK4)	ko04912//GnRH signaling pathway; ko04010//MAPK signaling pathway; ko04013//MAPK signaling pathway - fly
TRINITY_DN29982_c0_g1	K02984(RP-S3Ae, RPS3A)	ko03010//Ribosome
TRINITY_DN44514_c3_g1	K02885(RP-L19e, RPL19)	ko03010//Ribosome
TRINITY_DN32112_c1_g1	K13953(adhP)	ko00982//Drug metabolism - cytochrome P450; ko00980//Metabolism of xenobiotics by cytochrome P450; ko01220//Degradation of aromatic compounds; ko00071//Fatty acid degradation; ko00350//Tyrosine metabolism; ko00830//Retinol metabolism; ko00010//Glycolysis / Gluconeogenesis
TRINITY_DN35095_c1_g2	K01322(PREP)	ko04614//Renin-angiotensin system
TRINITY_DN34204_c0_g1	K04730(IRAK1)	ko04620//Toll-like receptor signaling pathway; ko04722//Neurotrophin signaling pathway; ko04064//NF-kappa B signaling pathway
TRINITY_DN20205_c0_g1	K00940(ndk, NME)	ko00230//Purine metabolism; ko00240//Pyrimidine metabolism
TRINITY_DN46745_c1_g2	K08064(NFYA)	ko04612//Antigen processing and presentation
TRINITY_DN44261_c1_g2	K00512(CYP17A)	ko00140//Steroid hormone biosynthesis; ko04913//Ovarian steroidogenesis; ko04917//Prolactin signaling pathway
TRINITY_DN33723_c0_g2	K11147(DHRS4)	ko00830//Retinol metabolism; ko04146//Peroxisome
TRINITY_DN45566_c0_g2	K01375(CTSL2, CTSV)	ko04142//Lysosome; ko04210//Apoptosis
TRINITY_DN44068_c0_g1	K01915(glnA, GLUL)	ko00910//Nitrogen metabolism; ko00630//Glyoxylate and dicarboxylate metabolism; ko04727//GABAergic synapse; ko01230//Biosynthesis of amino acids; ko00250//Alanine, aspartate and glutamate metabolism; ko00220//Arginine biosynthesis; ko04724//Glutamatergic synapse
TRINITY_DN46650_c1_g1	K00121(frmA, ADH5, adhC)	ko00982//Drug metabolism - cytochrome P450; ko00980//Metabolism of xenobiotics by cytochrome P450; ko01220//Degradation of aromatic compounds; ko00071//Fatty acid degradation; ko00350//Tyrosine metabolism; ko01200//Carbon metabolism; ko00830//Retinol metabolism; ko00010//Glycolysis / Gluconeogenesis
TRINITY_DN49959_c2_g1	K10144(RCHY1, PIRH2)	ko04120//Ubiquitin mediated proteolysis; ko04115//p53 signaling pathway
TRINITY_DN45055_c0_g1	K07408(CYP1A1)	ko00980//Metabolism of xenobiotics by cytochrome P450; ko00140//Steroid hormone biosynthesis; ko00380//Tryptophan metabolism; ko00830//Retinol metabolism; ko04913//Ovarian steroidogenesis
TRINITY_DN40363_c0_g1	K07408(CYP1A1)	ko00980//Metabolism of xenobiotics by cytochrome P450; ko00140//Steroid hormone biosynthesis; ko00380//Tryptophan metabolism; ko00830//Retinol metabolism; ko04913//Ovarian steroidogenesis
TRINITY_DN36372_c8_g1	K10532(HGSNAT)	ko00531//Glycosaminoglycan degradation; ko04142//Lysosome
TRINITY_DN46382_c3_g1	K00699(UGT)	ko00982//Drug metabolism - cytochrome P450; ko00980//Metabolism of xenobiotics by cytochrome P450; ko00140//Steroid hormone biosynthesis; ko00040//Pentose and glucuronate interconversions; ko00830//Retinol metabolism; ko00860//Porphyrin and chlorophyll metabolism; ko00983//Drug metabolism - other enzymes; ko00053//Ascorbate and aldarate metabolism; ko00500//Starch and sucrose metabolism
TRINITY_DN45055_c0_g2	K07412(CYP2B)	ko00830//Retinol metabolism; ko00140//Steroid hormone biosynthesis; ko00590//Arachidonic acid metabolism
TRINITY_DN39987_c0_g1	K06130(LYPLA2)	ko00564//Glycerophospholipid metabolism
TRINITY_DN31852_c2_g1	K13667(RUMI, KTELC1)	ko00514//Other types of O-glycan biosynthesis
TRINITY_DN39872_c2_g3	K01054(MGLL)	ko04923//Regulation of lipolysis in adipocytes; ko04723//Retrograde endocannabinoid signaling; ko00561//Glycerolipid metabolism
TRINITY_DN48469_c0_g1	K05202(GRIK2)	ko04080//Neuroactive ligand-receptor interaction; ko04724//Glutamatergic synapse
TRINITY_DN11555_c0_g1	K00297(metF, MTHFR)	ko00670//One carbon pool by folate; ko01200//Carbon metabolism
TRINITY_DN32907_c1_g1	K01206(FUCA)	ko00511//Other glycan degradation
TRINITY_DN50037_c6_g2	K05658(ABCB1)	ko04976//Bile secretion; ko02010//ABC transporters
TRINITY_DN31230_c2_g1	K00512(CYP17A)	ko00140//Steroid hormone biosynthesis; ko04913//Ovarian steroidogenesis; ko04917//Prolactin signaling pathway
TRINITY_DN41490_c1_g2	K01365(CTSL)	ko04612//Antigen processing and presentation; ko04145//Phagosome; ko04210//Apoptosis; ko04142//Lysosome
TRINITY_DN32878_c3_g1	K05658(ABCB1)	ko04976//Bile secretion; ko02010//ABC transporters
TRINITY_DN33723_c0_g1	K11147(DHRS4)	ko00830//Retinol metabolism; ko04146//Peroxisome
TRINITY_DN49028_c1_g1	K14704(SLC26A6)	ko04978//Mineral absorption
TRINITY_DN44728_c0_g1	K00849(galK)	ko00520//Amino sugar and nucleotide sugar metabolism; ko00052//Galactose metabolism
TRINITY_DN44909_c0_g1	K09262(MEF2D)	ko04022//cGMP-PKG signaling pathway
TRINITY_DN38212_c0_g3	K01758(CTH)	ko00260//Glycine, serine and threonine metabolism; ko01230//Biosynthesis of amino acids; ko00270//Cysteine and methionine metabolism; ko00450//Selenocompound metabolism
TRINITY_DN23460_c0_g1	K01581(E4.1.1.17, ODC1, speC, speF)	ko00330//Arginine and proline metabolism; ko00480//Glutathione metabolism
TRINITY_DN32201_c0_g1	K09260(MEF2A)	ko04022//cGMP-PKG signaling pathway; ko04013//MAPK signaling pathway - fly
