# Supplementary material for: Transcriptome analysis of sweet potato responses to potassium deficiency
Source: BMC Genomics. 2022 Sep 15;23:655. doi: 10.1186/s12864-022-08870-5 (PMC9479357; doi:10.1186/s12864-022-08870-5)
Supplement: Supplementary file 5 — Additional file 5. The sequence of all unigenes. [file 12864_2022_8870_MOESM5_ESM.doc]

Additional file 4. The sequence of all unigenes. 
>TRINITY_DN10008_c0_g1
CGGGCGTGCTGGAGGCGTTCCTCATCGTGACTCCGTTCGAGGTGATCAAGACGCGACTCCAGCAGCAGGAGGGTTTCCAGAACCGGAAATACAAAAACACCGTACACGCAGCGGTAACAATTTTGAGAGAGGAGGGCGTAAGAGCGCTTTGGAAGGGAGTCGCGCCCACGGCCCTCCGCAACGGCTCCAACCAAGCCTGCAATTTTATGGTGGTGGGGATTTTCAACAAGTGGGCGTGGAAGAAGGAGGAGGGAAAGCAGATTGCGGTGTGGAAGACGATGATATCGGGAGCAATCGCCGGCGCTATGGGCCCATGTCTCAACTGTCCGCTGGACGTGATCAAGACGCGGCTGATGGGGCAAAAGATCGAACCGGGCCAGCCGCCCAAGTACCGAGGCGTGATGGGCACCATCGG
>TRINITY_DN10009_c0_g1
TCATCTGCGTCGGCACCAAGCAGGACCTGTGCTCGCCCTCGCAGATCAACGAGACCTTCCTCAAGATGCAGGACCAGTTCTCCAGTTTCGGCGTCAAGGAGTTCATGCCCGTCAGCTGCATCTCCGGCAAGGGCATCAAGGAGCTCAAGATGGTCATCATGAAGGCCGCCCTCAAGCAGCGGACCATGGGAGAGCAGATTCCCAAGATCTATCTCGAGCTGGAGAGGATGGTCGAGCGCAAGAGGGTCGAGCTGGCCTACCTGAAGAAGCCGCCCACCGTCTACTTCGAGGAGTTCCGGGTCATGGCCATGAACATTCCCAAGCTCGAAGACGAGGAGGAGTTGATTCGTG
>TRINITY_DN10010_c0_g1
GACAACACTCAAAGAGAACTTGAGGCTAGCACAATAGAGAATGAAGCACTATGCTGACAAAAATAGAACTAAAAGATCATTTGCAGTGGAGGACATGGTTTACCTTAAGCTGCAACCTTAAAGACAGGTCACCATGGATGTCATGAAAAATATCAAACTTAAATCTAAGTTCTATGGACCTTACGAGGTGTTGCAAAGGGTGGAACAGGTGCTTAAAGACTTAAACTTCCAGTTGGAGCCTTGATCCATCCAGTCTTTCATGTGCCACAACTCAAGAGGAGGGTTGTCAATGGAAGATAATCTCAAATGGAATCTCCCAAAGTTGGTCCTGATGAACAGACTCTAACAGAACCAGTAGCCATTTTGGGAAGGAGAATTTTGAAGAGAAATAATACCCCATTA
>TRINITY_DN10013_c0_g1
TCTTGAGTGGTGTAAGTACCGAGCCAGAAGAAAACATCGTAGTGCACCTTGCCGTCTGAGCTCTTGACGGTCTTCAAGACGATGTAGCTGTCTCCTTCGAAGAACTGGCCGTAATGCTCCTTAGGGACCTTCTCAACCTTGAATTGGTTGATACGCCAGATCTCAATGCCGTTTTGCTGACCGCATCCGTGCCAGGCGGTTTCATGTTGAGCGGCGTTGTGCTTGATGTTCTTTTCGACATCAGTGCCGAACAAAGCCATGTTAGTTTGGGCAATATCGAGCTTGGTTTGCTTCAACATGTTGAAATTGG
>TRINITY_DN10016_c0_g1
TAAAGTTAGAGAAATGGCAATAAAAGGAAGTGCAAGTTGCCTTATCAAATTTCATGCACTGCACAATGCGCCAACATTATTAAATTTAACAGGTTTTAACTTTTGGTACATATGCAATTGCACATTTAAGTACATTACATTGATAACTTCAATCAAGCTCAATAACATTGAAACAATACATTGGTTTTGAATGCACAGAGCAATTTCATTTGACCATTGTGCAGAAATATGATTAGAGGATATCTTTCTTTCTGTGTTGACTAGTATACACTACAAGTGGAAACATGTGGGCAAAGTTCACCAAAAACATTGCATTGTTCAGCCGTATACCAAACCATGACTATGGCAATTCTAGCCCTATCTTGAAACTTTGCCCATTTCAGCCCATAACATCAG
>TRINITY_DN10027_c0_g1
GGATTGAAGAGGAAATGGAGGTGGCACCTGAGGCGATTGACATGGAGGGCATGGAGGCCAAGGAGATGGTCGATGGAGGCGCGGGAGAGCCTGTGCTCCGGAAGATGCCGCATGCGCTCAAATACGAGGTGGTGGCGCGGTGGAAGCGAGCCCGGGTCGGCCGCCTCACCCTGCCCCACCACGTCTGCGATACCCCCATGTTCATGCCCGTCGGCACCCAGGGCACGGTGAAGGGGCTGACGACGGAGCAGCTCGAGGCGCTCGACTGCCACGTCATCCTCGGCAACACCTACCACCTTGGTCACAGACCCGGCGGCGAGGTGGTGCAGCAGATGGGCGGGCTGCACAACTTCATGAATTGGAATCGCAATATCCTGACCGAC
>TRINITY_DN10028_c0_g1
GTCCTTGGTGCCTCGCCAGTCGACGGGCATGTTGTTGACGATCTTGAGGAGGTCGTAGTAGAGATAGGACAGGTCGTCCCTCTGCCGCACGCGATAGAGGATCTCCGGCACCACGAAGCTCTTGTCCATGAGGTTGGGGTACTCGGTGGAGCTGCCCGTGGTGACCATCTCGATGATGCCGCACGAATCGTCGCACACGCCGGAAACGCCGTAGCCGTCGTCCCACAGCTCGTTCTTGACGGCCGTCTGGATGAGGATGTCGCGGAGCGCGCTCATGTAGAGAATGGCTTTGACGCCCTGGCTGCCGGTGATGTTGGGTCCGTTGAGCGTGCCCACCCAGCTCTCCAGCAACCACATGTTGCCGGGGAAGAAGCCGATGCCGTCGTCGCCCTCGTACCAGACCACGTTGAAGTTGAAGTTGCCCGCGCCGAACTCGATCACGTACTCCGAGTGGATGGCAGGAAGCACGACTTCG
>TRINITY_DN10032_c0_g1
GACTCGGCAGACCCTTGTAGAGGGCGGTGAAGCCCTCGCGCCGGAGGGTTTTGACGAAGCAGTCCCACGGGCCGTTGAACTCGGGCACCATCACGCCGCTGGGCGACATCACCTTCGTCCCGGCCTGCACCCGCACCTTGATGGTGTCGAAGGGCTGCTCCACGAACTTGCAGACGATGCCGGACACCGTGCCGGTGAAGAGGGTGCGCGCTACGGAGAACGATTTCTCATCTGAGTGAGACATCTCCAACGGCCGCGAATCTGTGAATATATCGAAGAACTCGGCTATCGGCCGCTGGATCCGCGGTTGTGTCTGGTGAGTTTGGTGAGAGGGGCACCAAATCTCGCGAACTGCAGAATGATCAACACAAGATGAGAAT
>TRINITY_DN10037_c0_g1
GATAATCTTCACTTTTCAACCAAGTAGTAGGAAATTAACAAAAGAAAATAAAGTTAACCTTGGTTGCCGGAGGCCATTGTCGTCGGCAAAAGTTTTATTCTTTTTACTCCATTTAGGAGAGCCACAAATATATCATTGAGCTACCAGCTAAGCTACTTGGCGCCACTTTTGTCATCATCTTTCAATCACTTTTAGATAAACAGTAATATCATAGGTAAAATTAAAGAGTTAATTCCAGCATTGGTCCTCTAAGTATTGTGATTTTTCAAAATTAGTTCCCGTCTTTTAATTTGGACAGTTTAGACACTTGAATTTCAAAATCTTTCCAATATTGATCATTCCGTCACAAGCCAGTTAAGTGGATGTCAAATGGAGGGGTAAAACCGTCTTTTAATATGCTAAACGTATAATTGCACGCACTAGATATACAACTGCGTCAACCATTGAAGTGGAC
>TRINITY_DN10041_c0_g1
CAGGAGATGAAGGAGCTCGATCAGGCACTCACCAAGCGGGCCCAAAAGGCCGTCGACATCGAGACCCGCGTCCTCACCTTCGACAAGCTCATCAAGATCGGCAAGTACAACATGAGCGAACCGGTGGAGGACCCCAACCCCGACGACGTTGCGCTGGTCATGTACACGAGCGGGGCCACGGGCACGCCCAAGGGCGTTCTGCTTTCTCACGCCAACTTCGTGGCCTCGGTGGCGGGCTATGCCTCCGATCTCGAGGGCAGCTTCGACCCCACCATCGATAAGTACCTGGCCTACCTGCCCCTGGCGCACGTCCTGGAGTTCACCGTGGAGCAGTTCGCCATCTATTTGGGCGTTCCGATTGGCTACGGCAACCCGCGCTCGCTGACGGACAGCAGCATGAAGAACTGCAAGGGCGACGCCAAGGAGCTGCAGCCGACCATCATGGCCGGCGTGCCGGAGGTGTTCGAGCGCATCAGGAAGACCGTCGAGGCCCAGGTCAACAAGCAGGGCCTCTTCGCCAAGTACCTCTTCCGCCTGGCCTACGCCTTCAGGAG
>TRINITY_DN10045_c0_g1
ATTGTGTGTCGTCCGTAAAGTTCCACGTCGGTTGTTGCCAGCTGTTACCCAACTTTTTTGGTCCCTCATTGGCCCACGTGTTCACTCCCCCATCAAACTACCGCTTTTTAACCAAAGAGACAAAAATAACCGAAGAGAAAATAAAAAGGGCATTTACGATGATGTGCTAAGAATAACAATTTTATTCGGTGACGTAATTAAGAAAAAGACATTTAACATATACGCCACCGCCATTTATTAGTGAATTTTTTTTTTTTTTGAACAAATTTATTAGTGAATGTTGGTCGCACTACTTTAGCAAAAAAAT
>TRINITY_DN10046_c0_g1
GCCGATTGTGCCGGTGTTCAGCTTCAATGAGAACAGCACTTACAAGCTGTATCAGGGCGGCAACAAGTTCATCAACGACTTCAAGCGCCGTTTCCAGCGGGTGTTCGGCCTGACCCTCCCGATGGTGCTCAACGTGGTGCCGAAGCGGGCCAAGATCACGGTCGTGGTCGGCCAGCCTGTCGAAATGCCGCTCAACAAGGACCCCTCGCCCGAGGAGGTCGACCGCCAGCTCGAGGTCTACATCACCAAGCTCAAGGAGCTCTATGACGCCAACAAGGACAAGTACAACGACTCCAAGAGCAAGCAGCTGGTCATCATCTAAAGTCAAG
>TRINITY_DN10047_c0_g1
CGATAACCCCCACTACCGCTATTGCCATCCATCTCCGTGCTCCACGAGCTGCGTCCGAGAGATAGAGACTACACGTTCTCGTTCCGCAGTTGAAGAAGAAGCAGCGGGAAAGGGAGAAGGTGGGAGCTTGTCGTGTCATGGTCGTCGTCGTCTTCACGCAAAATGCCGTTGCCGCCGCTGAGAGTTCGTCATCGGTGCCCGCAGCTCACACCGAATGGAGAAGGGAAACCGCTGCTCTGTTCTGCTCTGTTCTGCTCCTGTTGCTGCTACGTTGGGGAGAAAACAGAGGAGGGAAAGAGGGAGATGTCGGGAAGCTTCCTACGCCGTCCAAGACCCGCCACTACATCGCCGGAAGTAGAGGAAGGTCCAACCGCGCCATG
>TRINITY_DN10066_c0_g1
TAGATATATTGTTTTCTTTAAGCACTTTAATTTAGAGAAGGAGGTTAGCGGCTTGGAATTAAGGCGTCACATGGATTGGAGAAGTGGCAGATGGCATACTTCTCAGGGTATTTTGATCTCTTCAGATTGTGTAGTTGAGGGAGATGACAATTGCAATGCTAAAGTGAACCAAAGAACTGTCCGACTGGACAGCTCAGGCACTAAGGATGAAGTCTCCAAAGAGAAAACATCATGTTCCTTGAATTCTCAGGATGACCAAATCGCACAATCAACTGATTGCAATGAGAATCCTTCGAATGCTATGGTTTCAGCAAAGAACAAA
>TRINITY_DN10077_c0_g1
GATTATACCTGTGCCAACGAAAATACGCCATCGACATACTGGAGGAGGCTGGGTTCCTCCAATGCAAACCGGCTGTTTCACCAATGGTTCCGGGGTCAAAATTGTTACATGGTGAAGGAAAAATGATCGAAGATCCTAGCCTATACAGACGTCTAGTTGGACGATTGTTATATCTCACCGCTACTAGGCCCGACATCGCTTATGCAGTACAACAACTGAGTCAGTTTGTTGATGCTCCTACAGACTTGCATCTCACAACTGCTCATCGTGTTCTAAGGTACATTAAGAGCTCTCCGGGCCAGGGGTTATTTTATCCCAAGAACGACGATTTACTTCTCAAAGCTTTCTCTGACTCTGA
>TRINITY_DN10079_c0_g1
GCCTCCTTCTGTTGGTGGTGTGGTCGTCGGAGTCGAATGATGGAACTCCACGTCGCCTTCGCTTTCGACAAGACGGCAGCCTTCTTCTCGTCGGCCTTTCTTGTCTGCTCGAGCCGCCCGTTGCCCGACGTCGCCTCCCCCGCCTTCGTCGTCTTCGTTCTGTTTCTTCGTTCTTCCGCTGCTCCGTTGTGCTTGCCCCGAGCCGCCAGCGGGTCGCTCTTGACGCTCAGCCCCTCTGGCACGGTCCGGGCGCGTCGTGGCGGTGCGTGCCTCTGCTTTCGTGCGCCTCGCGCACAGTCCGCGTCCTGCCGGCGCTGCATGTCGAGCAGCA
>TRINITY_DN10084_c0_g1
GCGCGTTGGACGTTCGACCGCACCACTACTACGACCTCTCAGCTCGCCCGATTGCGCTATTGCGACGATCTATCATCAGCTCACACAGCAGCCATATATCATAAAATATCATCATCCTTGGAGCAACAAGGGAACACGACCAATTGCGGATCGATGCACGCGGGAGAGGTACAAATAGAGAGTCCGTCGTCCCTCTCGACGAGGAGGTTGGGGAGGTCATCGACCGTCGATAGCGTTACGACTTCTGTACAGAAAATGAAGAGCTCCACCACCGCGGGACGAACAGCATCGCTCACCACGGCGGACACTCGTCGCTCATCGCTCGGCCTCACCCTCCCCATCAAGCCGCCACCTTCGCTCGCCAGAT
>TRINITY_DN10085_c0_g1
AAGAACCCCAGAAAAAATTTGATAGACGTTGTTCAATTGAGTGGATAACTCCTTTGGGGAGTTGAATAGTAGCCAGGGAAAAGAGCGGGATGGTTGAAAGGACATGTTTGATAAGAATGATTCTGCCACCAGGGGAGAGGAGTTTTCTTTGCCAGCCTAGTAACCTCTTATCAATCCCATCTAGAATATATTGATAGTAAATGCATCTATTTCTTCCCTTAAACAAATTAATACCCAGGTATTTGAAGGGAGTAAATGAGCGTTGCATCCCCAGCTCGCGAGAAATGGTTCCAATTCTTGCTGATGAAGCATGTTT
>TRINITY_DN1009_c0_g1
GGAGCACGTGGGCCGTGCGCGAGAGGCCGGCGTGCTGCAGAACCGGCTCTCGAAGGAGCTGGGGATCGACCAGCGCAACCTGTTCCACAACCTGAAGCACCTCAAGGTGCGGGGCATCGTGCGCTGCCAGATCGTGATGCTCAAGGAGGGCAAGATGAACGTCAAGACCAACCTCATCCACCTCTCGCGCTACGCCAAGTCCGAAGGCGACGACGAACAAGCCTCCAGCGACCTGGTGGTGCCCGAGAAGGTGATGCGGGTGGTGTGCGATCGGCTGGCGGCGGCCAAGGACCAGGTGCTGGTCGAGGAGGACC
>TRINITY_DN100_c0_g1
GGGGATCCAAGGGAAAATTCAATGATTAAAAGTGGCAGAAAATATTACCATGGGCTTTTAAATCTCTTGCTATGAAATACAAAGGACAGGATAAGGCAAAATTTACCGAATCAGTAATATTAATCTCCAAATATAGTGGTTGGAGAAAAAAAATACACAAATGTATATGTGGGGTGGGAGAGAGAGAGAGCACAACTCCACTACACTTTTCTAAGGCTCCTTTTGGTAGTGGTCAGATTAGAGCAATTAGAACAGTGATGGTGAGATTGGACTAATTGGATAGCTCCAATTCCACTCATCCCACCCTTACCCATCCAATTGAAATTTCTACAATTGGAGTGGTAGACCGCTC
>TRINITY_DN10107_c0_g1
GAAACACGGAAGTCATGTACTTGACATATTTCCGGAACATGCAAGTAGCTCGGCCCCAGCACTGAACCTGGATGTACCATACACAAGTAAACTCACAGCACAGCACCTTGACAAAAGCATCCAAGATCTAAACACAATCATCCAGATACTAGTTGAGAAAAGGACAATTGAGATGCAACTAAGAGAACAACTGAGGCTGAGAGACCAAGAGATGTCTGCTGCTGTTGCTGAATCACCTACTGCCCCATCTACTGCAACTGAAGCTGCACCTGACACTGAGCCCACTACACCTGATGCTGATCCCTCCGCATCCAAAACTTCTGAAGCTGAATCTACTGATGACAGCCAGGACGATGAGTCCTCAAAAACCTTTTAAAAATCTGGGTTGCTTTTTCCTACTTGGTCCTGCTATAGAATCTTGTGGCTACAGATTCACAAGTTCTTGGCAATAGGGGGAGTAGGAACAACATTCTAATCATCGGTTACTTGGGTACTTGTACTTGTTTGTGTTTTTTTATCATGTTGGATTACTGA
>TRINITY_DN10108_c0_g1
GCAGACCGAGGACTGGGGCTGGAGCGACCAGGTCATTCGGGAGTGCACGGCCTTTCTCCTGGTCTATTCCATCACGTCGCGTTCCTCGTTCGACTCACTTTCCGCCTGGGTGGACCGCGTCGTGCGAGGCAAGCAGGGAGATCCGACTGGACCTATCATCCTCGTCGGGAACAAGGCCGACCGAGAAGATCTCCGCGAGGTGTCCTATGCCGAAGCCGACTTGCTGGCACAGACCTACGACGCGCTCTTCTTCGAGACCTCTGCACGGACTCGCTTCAACGTCGAGCAGTGCGTTCTGGCGGCCACGTCGCAGGAGGCGCCCGAGCGAAGGCAGGAATGGCACCAAAAAAAGGTCGCGCGGCTGAA
>TRINITY_DN1010_c0_g1
CTTGTGGGAAGGCCGAGAACTGAACCCAGGGCGAAGCCACCGAGAGCAGCAGAGAAGGGGTCGTCCTTTTCGCGGAGGTTCATTGAGCTTCGTGAAACGAAGACATATGCGGCGGGGGCGGCGGCTCCGATACCGATGATATGAGCACCTCGGGTGAAGACGCTCAAGATGCCGACATTGTTCTTGGCCATGGCATTCTTGACGGAGGAGAGGAAGAGACCACTGAGAGCACCGATCACACCAGCCTTTGCGGTGTCATCGAGGACATCGTAAGGCTTGAAAAGGTTGTCGGCCTTCTTGTGAGCCTTCCAATTCGCGCTCGACGGGTGCTCCATTGCGATTGCTGTGAGGGAG
>TRINITY_DN10118_c0_g1
GGGCCAGGTACTTTTCCCAGGCATCGGGGAACAGCCACGAGGAGCCCTCCTGGTAGAAGAACAGGAGCTCGCTGCGCCGCAGCCCGAAGATGCCCCGCAGCACCAGGCCCTTCACCTGTTCGGTGTGGGCCTCGGCGTAGGCGAGGGCGAGGGTGGAGCCCCAGGAGCCGCCGAAGACGAGCCACTTGTCGATGGCCAGGTGCTGCCGCAGCTTCTCCATGTCCTCCACGAGGTCCCACGTCGTGTTCTCCTCGAGACAGGCGAAGGGGGTGCTTTGGCCCGAACCGCGCTGGTCGAACAGCACGATCTTGTAGGCCTCCGGATCAAAGTACTGCCTGTAGTAGTCAGCGATGCCGCCGCCAGGGCCGC
>TRINITY_DN10119_c0_g1
AAAATATAGAGTTAATTCTAGATTTAATCATCTTACTATTACTCTCTTTCAATCTTTCTTTGAGTTTTAAAGTTATTAAATTTAGTCATTGAATATTGAATCATATCCAATTGTAATTCACGATAAGCTTTTCGCTGTGTGAGCAATTTCCCATGTGTGAGAGACAATTGGTACAATGGTAATGACATTTCAATTTTAACAATTTACACATCAAAAAGTTAACGACGGATTACAATTGAAAATGATTTAATATATCATTGTAACGTTTCATAATGACATTAATTTTGTTGTGACATGAAAAACTCGTTATCACTAGACATTAGTCACTACTTAAGACGAGAGTATGCACTAAGTAATTTTTTATTTTTTATTTTTGGTAATAAACCAGACAATGAAGAAAGATCCAGTTAACAGGCATTATCAAGTCTGACAAAATCTCATTAATT
>TRINITY_DN10121_c0_g1
GTTCGGTACTCGTCAATGGGCATCCAGAGCACTTCCTCGATCTCCTCCTCTTGCCGAGAGGTTGCAAAGGAGAGGGGCTTGAGGAGGGCCACGAAGTAGATGTCCGAGTTCGAGAACAGGTGCGGGTGCATGTGCCTGAAGGTGATGATGCCCTGGAATTCGGCTTTGATGCCCGTCTCCTCCTCGACCTCCCGCTCGGCCGCCAGACCCAAGGCCTCGCCGGCCTTGACGTAGCCTCCGGGCAGCTTGTAGAACGGCGCCATGCCCGTCGGGATGTACTTCTCCCGAATGACCAGCAGCTCGCGCTTCTCGGCGTTGTACACGAATCCGCCTACGCCCACCGTGTGCGAGGCGCCGTCGGGCAAAAGGCAGGTCTCGTTGTCGGGCAGCCAGCGGGTCATCATCACCGACGCGGGCTCCGCCGAATGGAACACGAAGCCGTGCTTGGCGGCGGTGGGGATCAGGTGGGAGAGGGCGATGGGGATGCCCAGCCACACGCCACGCTTGCCCTCCTTCTTCCAGTGCTCCAGCGAGGCCGAAAGAACGGAATCGAAGCTGGATGCGTCGTGTGGCAGCGCGGTGGCATCGACCGTCACGCCGTTGTAGAAGTCCACCTTCGCCGCCAGGATCGTGGCAGGTACCTCGCTTGCCGATGCCGCCACAGTAGCTTCCATCACTT
>TRINITY_DN10127_c0_g1
TAGGAACAACGTCGTCTTGCTCAGTAGCAATAACTTCAATGTGGCAAGGGCTGGACATCCAAGGACCGATACGACCGTGAGCTCTGTAGGTTCTTCTGCGCATTCTGGGGGCTTGGTTGACTTGAATGTGAGAAACAACGAGGGCTTCAGTGTTCAAACCCTTGACGACGGCGTTGCTTTCGACGTTCTCCAAAAGGCTGAGGATGAACTCGCAAGACTTCTTGGGCCAGCGAGATTGGCAGCCTCCGTTACCCTTGTGGATTTCGGGTTTACCTTGAGCGTGTCTGGAGACACCACCAGTGAAGCGACGGAAAGGAACGGCGGCCTTGTGGGCAACAACGTCTTCCAAGAACTTTTGAGCGCGCTTAAGAGTCAAACCCTTGACGGCAGCAGCGGTTTCACGAGTGTTCTTGAAGTGAACTCTCAAGTTAGAGCCACGAGCTTGGGCGGATTTAGCAGGGTTGGGAGCCTTCTTGGAGTAGTTGGACGGCATGTTAAATATTTATATTATGGCCCTTGTTA
>TRINITY_DN10128_c0_g1
GCGCGACGATCCTGACGGCAAGCCTCGTCCATCTTCTTGTCCACAGGGTTCACGTTCTGCTGCCGCTGCTTGGCCAAAGCCTGCGCGTCCTGCATGCACTGGCCCAGGGAGTGAGCCTCGCCCATGCACTCCGACAGACCGCTGCCGGCCTTCATGCAGACCAGGAACGTGTCCATCGCCTCGGGGCACAGCAGCTTTCCCCAGCAAAGGTTCTCCTCTTCCATGCTGCGGCGACACTGGGCAGCGTCGGTGCCGTGCTCTTGGTAGCATTCCTGGCTCTGCAGGGACAGCGCCCGGCACAGCATGAAGTGGTTGAACAGTTCATCGTTGCTCTCCCGCTTCTCCTTCACTGCTTCCGCCTTCTGCTCCGTGGTAGGTCCTCG
>TRINITY_DN10129_c0_g1
GGGACAACCATTATATGAATGAGATTCTACCACTATAGTGTAAAACAACAAATAAGAGCGCCCTCTTAACCTCAACAAAAGAAAGGCAAGGATGCAGATTGCCAAAAGTATTACAAGCATTATTGTGCAACTGGCACATAGCGAACATCTATTTTTACTTGACATTTAATTTTAGTCTCATCAAAACATAAAAAGAAATTTATGAATTCAGGTATTATGATACCTTTTGCACTAGACCCCATCAACTTATATCTGAGATGATGAAATCTCATGCCATGTCTTTTTCTTTTTGGAGTTGATGATAATTACTCGCAATTAAGGAAATTCTTTAAAGAGTTGTGCTAGCATGTGGCAGGCCATAACCTTGCACAATTTACATGAAAGTAGATAAAGGTAAACTGTTTCAGGCAAAGAGCTTTGTATTTCAACAGCTTAGTGAAACTATCTTGTTTCTTTCTTTGTACAAAGCAGTAAATTGAAAGGAACAGAAACTTGA
>TRINITY_DN10132_c0_g1
GGGTTGCCTCCCGATAAGCGCCACTTTTAACGTCTTTAGCCCGACGCCCGTATAAGCACTAATCTTCGATTTGGGTCAAACGCAAGATGTTCACCTCGCGTGTTTCCATTCCTCCAAAGTACTTTTTGACTTGGTGACCATTGACCTTAAACTCACCCTTTTCCGGATGTGCGATTTGAATAGTTCCATACGGAAAAACCTTGGTAACGGTAAATGGACCGGACCATCTTGACTTTAATTTTCCCGGAAAAAGCTTTAATCTCGAATTGAAAAAGAGGACTTGGTCTCCTTCTTTGAATTCTCTTCCCTTTTTGATATGCTTATCATGGTATAGCTTAGTTCGCTCTTTATAAGCCCGTGAATTCTCGTATGACATCAACCTCCACTCTTCCAATTCATCTAATTGCCATAACCTTTCCCGACCGGCTAGGTCCATATCACTATTTAGTTTCTTTATCGCCCAATATGCCTTGTGTTCTATCTCCACCGGTAGGTGGCATGCCTTCCCGTAGACTAATCTAAAAGGGGTGGTACCGATTAGAGTTTTATAGGCCGTTCTAAACGCCCATAGCGCATCATCCAATCGATCGGGCCAATCTTTACGGTGAATCCCAACCGTCTTTTCTAAGATTGCCTTGATATCCCGGTTGGCATTTTCTACTTGACCACTCGTTTGAGGGTAGTATGGTACTCCCCCCCGATGTTGGACTCCGTACTTGGCCAAAATCTTCTCCATGGATGAATTCCTAAA
>TRINITY_DN10143_c0_g1
GTAGCATTGCGGTTCGTCTGTCTGAAGCTGGACTGGTACCGCCGGAGCAGCAGCTGGACTTCCTGTAGTCGACGCTTGACCGCCGTGGACCTGTCTCCAAGAATGCAGTGCTGCCATCGCCGAAGATAGAAGAGCTCTTGGACGCGGCAGAAAAGCATCCCATACTGCCGAATTTCTCCCCTTCCAGAGGTGATAGAGAATCGCTACAATCACCCCAATCTCCTCCTCTGAGAAATCACGCAAGATAGATGAGAACCACACAGTAAAAGAGTCTCCCAAGACATGTGGAATAGACAAATTGGATTGAGACCAAACTAATTGTGAAAAAGCACAAGAAACCAA
>TRINITY_DN10146_c0_g1
GGTTAAGTCAGGCTTGGAACATTTTATTGAAAATCATCCACGGTTGAAAATTTACAAGAAGAGGAGTCACGGATGAATTAATTCGAAAGGAGCCACGGTCTAATTATTTTAAGAGATCAAGTCACGCTTGGAATTAATTCTTGAAGAAGAGCCACACTCTCTATTTATTAATGAGATGAGCTACGGTCTTTATTTATTCAAGGAGCCACGCTCTGAATTTAAGAAGATAAAGCTACGAGTGTTATTAAAGAGAGACCGGGGATCAAAACTCATAAGGAACATTTTAAATAATGAACCACGGTATGAGCTACGCTTTTTAATCCAGGCTTCAAATCCTACTGGAAGCAAAATTAAAAGAATCAACCAAGGATTTAATTAAGG
>TRINITY_DN10158_c0_g1
GCGGAAGCACGCCTACCCGAGGGGGAGGGCTGTCTTCCAGCAGCACACACACCACGCCTGTGCGAGGGGGAGGGGGAGGAACGGCTCTCGGTATCGGTAGTCCCATGCTGCAGTCCGGATCAGGCACATTTACGCTACAGCGACGGACTACCGATGAGCGGAGGGCAGGATCAGCGTCGAGGCTGCCCCTCAAAGAGAAATTCGTCGATATATACGAAGCATTTTTCCAGGGACAAAACCCATCGCGCGATAATCCACACTTCTGGGAGGAGCTGCTCCTGTTGAAGGTGAACGCCGTCTTCCTCGAGACCTGCGTGAAGGACACCACAGAAGATCAGCTGCTCGTGCTCAAGGCCAATGTCTCCCTCATATTCGAGAACTGTGTGCGCATGCTGCACGATGGCACGAAGATCAGAGTCCTCCATGCGCTTCAGACGCTTCAAATCCTGCTTCGCGGCCTCTTCGAGAAGAAGTTCACAAACTTTGGGTTCGACATCATCAACCTGCTGACCGGTGTGGACAAAGCCGACGAG
>TRINITY_DN10173_c0_g1
CCTGACCCTCAATCTCAACGGCCATGCTCTCGTACTCCTTCAGGTTGCTGGCGAGGTCGGTCTCCTCTGGAGAGGCAGGTGTCTTGGGGAGGTTGAATGTCTGGACGTTGCCCTCAGCATCGGACTCCTTGACGGCGGGGATCTTGTAGGCCTTGAGCTCCTTGAGATAAAGCTCCTGGACAAAGTCGGCTTTCCGGGAGACAGTGGGAGCAATGAAGCCCCTCACCTGAACGGCATTGGGTCTGGCGACACGAGAAACAGCCGCAACGGCGGAGCGAGCGCGCGAAGCCCTGGAGAGTTGAATGAGCATTTTGAATGGCTGGTGGTGGCTCAATTGAGGGGGTAACTCCGG
>TRINITY_DN10174_c0_g1
GTTCGTCAAAGCACTTGGTCTTAGTGGCCTCCCGTTCCGGTATGCCCAGCGCAGCGCCATCGCTAAAATCCAGATCTTCGTAGTCTTCGCCCTCCGTGCCCTCGGTGGACTGCCGCAGCTGCTTCCCTTTGTCCGGCTGGCTGTTTTGTTCGTAATCGTCATAGTCGGTGGTGATTTCACACGGATCAAACTCAAGAGGCTCTGGCGGCGGTGCGGCCGCCTTGGGCGTGTTGCCCCTCAGGTCTTGTGCCGGCTTAGGAGGCTCTTCATAGTGCTGCGGCACGTCGGCCATGTCAGCCAACGAGCCGCTCAATATGAGTTCTAAGGCGGTGTCCACAGATGAGTTGCCACTTACAGCAAGGGCCTGACGCGAGATGGGCTCGTCGAA
>TRINITY_DN10182_c0_g1
GGTCGGTGATGGGCGTCTCCTGGTACTTGTACTTCTTGTAGGTCTGTCTGCCGGGCATCAACCGCACGGCAATCACATCAACGATGAGGGTCGATACGGCCAGCAGACCGATACCGGACACGAAGGTCAGGAGAAGGGTCTGGAAGTCGAACTTGCCCAGGGAACCCACGGTCAAGAAGAGCAGGCGTACTCCGTGCCTGTTCCAGATTACTCGCTTTTCGTAGTTCTTGGTGTAGATGGGCTGCTCGCTCTTGAACTTGGTGTCGCTGACGGCCTTGACCGTGATCTCGTAGTTGATGTCGTTGGTGTTGTAGCTGTACGTGTTACTGTAGGTGATGAACACGAGCAGCACAATCCCGTCGTCCCGCTTCGACTTCTTGGGGTCATTGAAACCGGGGGTGTCGAGGGAGTCGATGCCGGCAGCGCGGAGGACGACACTCATGTGGAGGATGTCCTGCTTGCCGATCATGCCCACGGTGTCCCCTGCGGGCAGGTTGGTGATCTTGTCGCCGTTGGAGTCGATCAGCGAACCGGAGAGATCCTGGCCGTTGGCCTGGATGCCCAGCTGGCTCGTGTACATGGCGTGGTCGATCAGCAGCGTGAAGTCCTCAATGTCGGCGACGTAGATGTCGTTCGGGGGCGACACGGGCACGTACTTGCACGTGTTGTTCGTCAGACTGCAGCCGTCCTTGAGATCCTGGGACGTGTTGGTGATGCGCGTGGTGACGAACATCGCCCCGTGCTCTAATGTCGGATAGACGACTAGATCTTCGTCCCAATATAAGCACTCGTGGTTGGGGAATCCGTTGGTGGAGGTGCTGTTCTGGAGGCAGTAGGCGATGCTCTCGGCAGCCGGGGGCGTGAGGCCCTTCGTTTGCGGGCTCATGAGGGACGTGCGGATGGAGCCCACGGGCGCTTCGGTCTTGAGGTACCTCATTTGCCACAGGACGGTGAAGCCGACGATGTAGCCGAGAATGACAAGCATGAAGAAGTAGTGAAGCAAGCCCAGGCGCCGATCTTGGATTTGCACGATCTTGACAGTGCTATAGGCCAAGATGGCATCCCAATTCCAGGGACAGCCCAGACGACCCATTATCCTTCTTTCCGTTCGGATCAACTCCCAGCCGAC
>TRINITY_DN1018_c0_g1
TACCACTTCATCACTATCCGCAACCATGAAGGCCACATTCTTCGTTTCTCTCATCCTCTCCCTCGGCGTCGCAGCTACCCCCGCTGTCGACACTACCACCATTGAGGACGGTGGCTACACCTACACTGGTATCGACAAGCCCCTCCTTGCCCTCCGTGGCCTCGAAGCCCGATGCGACTGCTTCCCCTGCTACTCTCCTCATGCTGACTGCCAGCCCGGAAAGTGCCAGTGTGCTGGAAACTACGGTTGCTGGTCTTGCGGTGGTGGACGTATGCAGTGCCAGCCCGGCCCTGGATCTGGACAGTGCTGGACCTAAGCTATAGCTCTCCTTAAAGGGGGCTGGCTGAACCAAAGGATATTACTGCACTCTTTTCGCTATTCTCCTGTACGGG
>TRINITY_DN10199_c0_g1
GAACAACACAGAGCTGCCACAATGCCAACTTTCAAAGGTAATGGAAACTAAACAACAAGAACAATACTCAAAGAGATAACAAGAATACAATGAAATCCTTAGTTTAGCTATCACAAAAATGCTTTATCAGTAATGCAGGGCTGTGATCAGTTGAATGCAGATTGGAACTAATTCATTCTATCCACTTATAAACACAAGAGTACAAAACTACAAATCTATCCAATTTCTAAAAAGTAAAGGTATGGGAATAGGAATTCAGAAATACCCACACACAGATTCAACAGCAGATCCATTCAAAACTTCAAAAAGATCAAATTTTTATTTATCACTTAAGCAAAGACCAAAATTCAAATTCTACCCACCAGATCAAGAAGCAGTAAACGCATAAAAATCCCAACTTTATCAAAACCCAGACATAAA
>TRINITY_DN1019_c0_g1
TCCGATTCATCTAGATTCTTTCCAACCTCTATCTCCAACATGAACAACATGGAAGCTGCTCACCATACAGCAACGTATGACATGACTTCCAATATGACAAGCTTCGAACCAACACCCAATATCCCAGCCTTCGACGCGGCGTCACATACAGAAAACATGGACGGTCGACACACGCCTGACGATGAACACGAGCCTTGCATCAGAGCTAATGCTGGATCTGGAGGACATAACTTATCACCGACTGATCCTGATAGCCCCATGAGTTGGTCATTTCTCAAGAAAGTCTACGTTTCAGCCTGTTCATTCTTGTTTGTCTTTGTCATTATGTATGGAACAACCACTTACACAGCGGCCATCGGCGCCATCCCAGAGGCATTTGGTGTCTCCCAGCGCGTCGCTGTTCTCGGTTTCACGATGCCATTCTTTGGCGTCTTTTTCGCACCCATCTACACTCCGCATCTCTCTGAGCGATATGGCCG
>TRINITY_DN10203_c0_g1
GTTCATGATGAACTTGGAGATGACGACGCGCTGCTCCTTGCCGGTGTCGATGGCGCTGGCGAGGCTCAGATAGGTCTCGAGCTCGGTGGGCGTGTTGACGACGGTCATGCCGGCGCCGCTGAGCACGAACGACGGCCGGACCAGGCACGGGTAGCCCACCTCGGCGCAGAAGCGCTTGGTCTCCTCGAGGTGGGTGCAGTCCTTCCACTTGGGCTGGTCGACGCCCTCGAGGTCGAGCATGCGCGAGAACTTGAACCGGTTCTCCGAGCTCTCGATCATTTCCGGGGTCGTGCCCAGAATGCGCACGCCCTGGCGCCCCAGGGCCATCGACATGTTGTTCGGAATTTGTCCGCCCATGGAGACGACGACGCCGGAGGCCAGCTCGCTCTCGTAGATGTCGACAACGCGCTCGAACGAGAGCTCCTCGAAGTAGAGCTTGTCGCACTCGTCGTAGTCGGTCGACACCGTCTCCGGGTTGTAGTTGATCA
>TRINITY_DN10204_c0_g1
AAGCAGCCCCCATGCATATGTGCGAATACTATCAATATTGCTAAGAATCGACATGTATTGCGGGTCCACCGTGTCCCCTGAGTTATCAGGCAATATGTACACACCAATCATAAAAAGCATAAAAGCTTTTACTTGCATAGAGAACTGATCATCATTTCGCCCAAACTGCTGCTTGCTGTATTTGTTTATCAACCAACTTATATAATCTCTATTCTTCTTATTGGTGATGTCAAATGATTCCTTCATTTCAATCTTCGGTGAACGTGGTGCTCCAGTAACGGCTTTGCCTTGGCAATCCTGTCAAATAGAA
>TRINITY_DN10207_c0_g1
GTGAAGTCCATGCCGTAGAAGTTGGTGAGGCAGGTGCGGCCCTGGATACCGTCGACCTTCAACTTGAACTTGCGGTAAGCCTGCTCGTCGTCCTTGTTCAGGTCAGCGAGCGAAGCCTCGACGATGCGGCCCTTGAGCGAGTCATCGGCGTTCTTGAGACCCTGCGATCGGTTGACAAAGGTCTTGCCGACGTTGCGGTTCTCGAAGAAGGTGGGTGCCTTGATGTCGTACCAGTCCTTGCGGGAAAAAGGATCGACAATCTTCTTCTTGGTTCCCTTTCTTGGCTTTCTCTTGTTCTTACCTACGGC
>TRINITY_DN10219_c0_g1
GTGAAAGTGTGAATAATTCATAAATTCCAGAGAATAGAAAAATAGTTTCAGACACTTAATCCAGAATTGATGACAGAATGGAGACCAGAATGTGAATGCATTTTTCAAATGAGACTTGTAGTAAATAAAAAAGAAAAAAGGACAAAATTAGAAATTACTTTTGTTACAATGCATTCTTATGAACTTGCCCTTCTAGCCAAAATAAAACGTGTTTTATTTGTAGAAATTTTGGGCAAGAGCTTACTGTTTTTAGCAAGTACTGAAAAAAGCATTAGAAGATTTGATATGTAGATACATGAAAAAGGTGCTTCCGAAGCAACAGAAATAGAACTAGCTAAAGTTAAATGTCG
>TRINITY_DN1021_c0_g1
GCGGTGCAACTCGGGGTCCAAGAACACCAGGTCGTTGTAGTAGTTGAACTTGGACAGAAGCTTCGCCAGAAAGAAGTTGGCGAAGGGGACTTCGACGAGAATCCCTTCGTACATGGCCTTGCCAATGACCCGTCCCAAGAACTCGAAATGGCCCAGATGGTTCTCGGACGCTCGATGCGAGTAAGGGTTGGGATAGAGCAACCGATCGGGAGTCTCGAGGAACAAGCCGTACTCAGCACCAAACGCCTTCTTCGTGAGCTCGGTGAGGAACTCCTTGAACACACCACCGCCGTCGATGCCAG
>TRINITY_DN10222_c0_g1
GAAAGATAGCGCTGGTGACGGGAGGCGACTCGGGCATAGGGCGGGCGGTGTGCCACTGCTTCGCGCTGGAGGGCGCGACTGTGGCCTTCACTTACGTAAAACCTCAGGAGGAAAAAGACGCAGAAGAGACGGTGGGAATTCTAAAGAAAGCCAAAAGTGGGGACGCCAAAGACCCGATAGCGATAGCCGCGGATTTGGGGTTCGACGAGAATTGCAAGAAGGTAGTGGATGAAGTGGTGAAAGCCTTTGGGCGGATTGATATTCTGGTGAACAATGCCGCAGAGCAATATGAGTCAAACTCGGTGGAGGAGATCGATGAAGCCAGGCTTTTGAGGGTGCTCAGGACCAATATCTGCTCCTACTTTTTCCTCACCAGACATGGGTTGAAGTATATGAAGGAAGGGAGCTCAATAATCAACACCACATCAATCAATGCCTACAAAGGACACGCAAAGCTGCTGGATTACACGGCTACAAAAGGTGCAATAGTGGCGTTCACGAGAGGGCTAGCATTGCAGCTGGTGAACAAGGGTATACGCGTGAACGGCGTTGCTCCGGGGCCAATATGGACGCCGTTGATCCCTTCGTCCTTCACCAAAGAAGAGTGTGCCAGTTTCGGTAAAGATGTGCCGATGCAGCGAGCCGCCCACCCCATTGAAGTCGCTCCCTGCTACGTTTTCCTCGCCTCTTCCCCCGACTCCTCTTATATCTCCGGCCAAGTCCTCCACCCTAATGGTGGGGTGGTAGTCAATGGCTAATTGAAT
>TRINITY_DN10223_c0_g1
GTTGACTACAAATTATATTCCTTCGACCGAATGCCCCCTTCGTTCTTCAACACCTAATCTTTAATCTAAGAGTAAGCCACAAAATCGCCTTGAGTGAAATACATCCAACCACAATCTTCAAAAGTTGTGATTGTTTGTTGTTTGATTGCTCAAACTTGTAGACAGTGAACCTCGAAGTTCACTGTGAAGCTCATATTACATTGGATATGAACTTTGCAACTTATTCTATCTTTAGTTTTCCTTGCACAAAACTTGAATAACACTTAGAAATATTCTCAAAAATGGGCTAATGGGCAAAAGACATAATGGAGACACCTATTCTGAGCTTCGGAGATCTCTATTTATACGATAGAGGCAGGACAGGCTGGTAATCTTCCATTAATATTCGAATATGTCCAAATGTATATGACCCATCCTAAGCCACCCACGTGTAAGCTATACCAAGCCTGTAAATTCTAGCCAGACACGTGTACTACGTAGTCCATGTCGTCAACCACCTTCCCCAGCCTCCAAAAGCCACGCGGCAGCACGCCCGAGCCCCTCACTTGTGCCTTTTTGGGCCATCATACCTTCCTACCGCAACAAGATTTGGGTCAACCTCCTTCCTTTACTACCCTAATTAGGTCATGACTTTCTCAATAAGATGTGCCCCAGGATCCCATGCAAAATCCCATCAATTATACTAATAATTCCAACACCAACCTGGTACGAAACCAACGAAATTGAATTTATTTATAAAAGATAAATAAA
>TRINITY_DN10226_c0_g1
TTTTTATGCATTGCTGTTCCTGCTTCCTATCCATAGTTAGGTTTATCTTCCCTGGTCATAGTTTAGATCACATTATAGAACTCTACATCAATTTTGTTGCCCTGGTCAGTGAACTAGAGCATAGTGCATAGGTTCTATGCAGTGTAGCTGGGACAAAACCATTTAGCATACTTCACTTGAAACTTTTGATAGTATTGTCAAGACTGCTAGATGTTTCACAATATGAAACTTTATCTTGGCTTAGTTGTGATCTTTCATTTCTATAACCCCCGTGGCTGACTTGATAATATGCTCAAGACTCAGCTTGATGGTTCACAAGTATGGAAAACTTCTTTTCTATTCTATTCTGCATATACGAAGTTCTACTTTCAAATACATTCAGAACTCTATATTAGTTTATCGGTTTGTAGCAACCATTTGCAATAGCTATTTTTCCTCATTTCTTCATGCTACAAAAATAATACTTGTCAG
>TRINITY_DN10228_c0_g1
TGGAGTAGTGGTGTATGTACACGAGCTGGCAGAGTTCAAAACTTGAAGACGGGCTTCTTCTTGGCCTTCTTCTCCTTCGCCACGCCTTCGTCGGGGAGGGACGGCAGAGCGGCAGAAGAGGTAGTTGCTGTAGATGAAGCGACGTCGTCGCTGTCGATGAACGCCTCGAGGAAGCTGTCCTCGTCCAGGTCCTCTCTCGAAGAGTCGAACTTCTTGGGCGCGGCCGTGCGAGCGGGCCGCTGCTCTTGTGCGGCTTCGCTTGAGGTTGGCGCCTTCGATCCCGCTCCACCGAAGTACTTGGCGTTGGTCTTGGTCGATTTGCCCTG
>TRINITY_DN10230_c0_g1
GCGGCAGGCCGGTGCCCTGCTTGGCGCGCACGGCGGCCGGGTCGACGCGCACGGCGGGCGACTGGTACTCCCACTCGGCGTGGTCCTCGCGCGACTTGAGGTACAGGGCGGCCTTGAGGCCCGTGATGTAGTCCTGCACCACCGTGAAGTCCTGGTTCTGGATCGACGAACAGATCTGCACCACCGACGCCCCACACTGCAGGAACTGCAGCGCCACCTCGGCCGAGTCGATGCCGCCCGTGGCGAGGATCGGGTAGTTGGGCAGGTAGTTGCCGATGGCCGACACGGCGCGCAGGGCCACCGGCCGCGTCGCGTTACCGGACACGCCGCCGTAGGTGGTCTTCTTCTCCTTCCCGATCGACGGCCACGCGCCGCCGTCCGACGTCTTGATGCCCATCAGGCCCGAGATCGTGTTGAT
>TRINITY_DN10230_c0_g2
ACGACGGCAAGACGGCGTCGTGGTACATGCACAAGTACGTGCAGGGCCTGCACGGGCTGAGCGTGCCCGAGGAGCCCCAGCTGCCGCAGTTCTACACGCCCATCGACGAGGTCGACATCTCGATCGAGGTCGCCGGCATCCGCTTCCCCAACCCGTTCGGCCTCGCGTCGGCCACGCCGTGCACGTCGGGCGACATGATCCGCCGCGCGTTCGAGGCCGGCTGGGGCTTCGCCGTGACCAAGACCTTCTCGCTGGTCAAGGACCTCGTCACCAACATCTCCCCGCGCATCGTGCGCGGCACCACCAGCGGACACCGCTTCGGCCCCAACCAGGGCGCCTTCCTCAACATCGAGCTCATCTCCGAGAAGACCGAGGCCTACTGGCTCACCGCCATCACCGAGCTCAAGCAGGACTTCCCCGACCGCGTCGTCATCGCATCGATCATGTGCGCGTTCAACAAGGATGACTGGCAGGAGCTGACCAAGAAGGCCGTGGCCTCGGGCGCCGACGCCCTCGAGCTCAACCTTTCGTGCCCGCACGGCATGGGCGAGCGCGGCATGGGCCTTGCCTGCGGACAGAACCCGGCGCTCGTGCGGGACATCTGCCGGTGGGTCAAGGAGGTGGCCAAGGACGTGCCCTTCTTCGCCAAGCTCACCCCCAACGT
>TRINITY_DN10238_c0_g1
GTTATTCACAAGCAAAGCAAAATTGTGATATTTAAGGCAATGAGCATACCTCTTCTAAATTCTAATTACCATTCATACAGTCTATGATAGCAGTAGTTTACAAATACTATCCAAGGTATTTTTTGAAAGTCATAAATACCTATGACACACTACTAAATTCATTCTTTTGTTTAAAGTGATAACATTAATTTACTTCTCCCTACAACAAGCAAGCCTTTTCTTAAACAATGCTTTGAGCAATGATGTCAGATTGGCAAAGAAGGGGGAAAAGTATGATGCCACATAAACTCAAGCATATGTTTGCCATAGATACTCATGAATGCCATGGCTAGCAAGTGCTTGAAACCCCCACCCCGCGACCAATGGTTGCAACTCTTTCAACAAGAATCATTTTTCCCCAAGGCAGTCCTCCAAAATCAGAAAAAGAGCCTCAACCAATCTGAAACTTGAAATCAAAGAGCTCTTCCAACCTCTCCTATTAGACACTCCATTCTTAGGGGCCAGGTGAGGCTGACCTCTGATAAAGTCCAGCCATTCAAATGCAGATATTACTCGGGAGTACAAGATAAACAAATTGCAAGTGGAAATCAGAAGATCGTGATCTTACAAGCTTTGCAAGATTAGCTAATTTTGGGCAAAATCCCTTCTTTCAGCCATCATATCCAATATCTAACAACCTAAAAGATGTCCCTAAAAATCTATGGCCGATTTAATCCATTAATATGCTTAGCTAATTGCATAATTTTACAGAAAACGCAACCTTTTATCCAAATTAACTTTGGCTAGCTATAAGGACTTGAGTTAATTCACTGATTAGC
>TRINITY_DN10242_c0_g1
GTAATCTTCTTTCCAAAAAGTCTTGAACTTTGAGTGACAAGACAAAATCGAGCTTGTTTTGGTGTTCATCCAAGACACCGGTTCTGTGTAATCTTCTCAACAAAGCGGCACCTTCGAACAATCTCTTTGGGTCCTTTTCTGGCAAGGTGAGCAACTCTCTGGCAGCAGCTCTGATGTGTGATACGGCCTTTTGGACTCTCCAGACCTCTCTCTTGTTTCTCAATCCATACTCACCAATCAACTTTAATTCTTGGTCTAAACGTTCCTTTTCGAATGGACGTCTAGGAGTACGAGAAACCTTGCTTCTATTTCTTAATGCAGATGTGCTTGGCATTCTGGATAATTATTTGCCGCAGTCCTTA
>TRINITY_DN10247_c0_g1
GAGAAAATCGAGCCTATTATTCCTAAGAGGGGCTTACGCCAAGGTGATCCCATTTTCCTTTATTTATTTATGTTAATTGCTGAAGGATTTAGTGCTCTGCTGAGAAATTTTGAGAGGGGAGAAAACTTCATGGCATTTTGGATGCAAGGAATGCTCCTAATATTTCCCACTTATTTTTTGCTGATGATAGTTATATCTTTTTTCAAAGAAAAACTGATGGAATCTGATAACCTTAAGCATCTCCTACATTTGTATACTTTTTCTTCAGGACAAATTATCAATTTTAACAAGTGTTCCCTTTGTTTTAGTGGAAATGTTGGGGAGGAAATGAGGGAGAGACTGAGTGCTATTTTGGGGGTTGGTAAGGTTGATAGGAAAGGGAATTACTTGGGCTAACCTATGCTAGTATGGAGAAATAAGAGGTAGACTTTTAGGTTCTAAAAAGAGAGAATTCTGAGTAGGAATCAAGGTTGAAGTCAAAGGTTTTTGTCTAGGGTCGGGAGAGGGGTTCTTCTTAAAAGTATCATTCAAGTCATTCCTTCATATGCTATTGGGGTGTTCCTTCTTTCTAAAGATTTAATTAGGGAGATTGAGATTACAATTAATAATTCTGGTGGAAAGGTGGTCATAGGGAGAATAACAAAAGCTTTCACTAGAATCTTGGAACAAAATAGTCTTGGAGACTCATTAACAGCCCGGATTCATTGGCAGCTAGAGTGTACAAGGCTAGATATTATCCTAATTCCACTTTCATGGAGGCCCATAGAGGTTCAAACCTGTCTTTCTAATGGAGCAGCATCCTAGAAACTCAGGAGACCATTAGGAAACATAGCAAGTGGTGTGTGGGAAGGGGTAATAACATTCACATCTAG
>TRINITY_DN10250_c0_g1
GGCAGCCGCAGCCGGGAGGGCCAAGGGAAGGGAGGAGGAGGCGAGCCGTGCGGCGGCAGCGGCGATGGTGGTGCAGCACAGCCCGCAGCAGGAGAAGCTGGTGGCGGAGGTGGTCAAGCGGGTGCACGAGGCGTCGGCGGAGGGCCACGGCGGCGGCGGCGGCCATCAACAGCAGCAGCGGGCGAGAAGGAGGAGCGAGGAGTACCTTGTCGAGAGCGACCTTCATGAGATTTGTGACTGGCTGGCTTCCCTCAAGCTACCCGTGCCGGACTACCTCGAGCCGCTGGTGATGGAGGGCTTCGACAACATGAATACGATCCGGCTGCTGCAGGAGGAGGACCTGATCAAGCACGTGGGCATCAACAAGACGGGCCACCGCAAGAAGATCATGTACTGGGTACACCGCAACCGACCAGAGGGCTACTTCGACATGATGAGCGACGGCGAGCAGGAG
>TRINITY_DN10254_c0_g1
AAAAAAAGTCAAATAAATCCATAAATTCTATCCAAAAACCATAAATATGTTATGTTGGAGTATTGATCGAAGTTCAAAAACTGGTTGATGACTTGTAATTGTAGGTCACTAGGGTTCTAGCGACTCTCTGGCCAAATCTGGCGACCCTTCGTTCGACCAATTTCGGAAAAGATTCTGGGAACAAACACCAGCGACATACGACTATCAAACGGTAGCCGATCGCTGGTCGCGGGTGTTTGTCTCCGGAATGTTGTCGGGAATAAGTCAGAGGGTTGCCGAAACCCTAATGACCTGCAATTCAG
>TRINITY_DN10255_c0_g1
TCGGGCTGGACCCGCGAGTGGCGTCGACCATCTACCAGCGCGTGGGCGCCCACGAGAAGGTCATCCGCGCGTTCGTCGACATGGGCGAGTCGCACCGGATCGTGCCCTACTGCGACGCCACGGGCTACGCCCCCAAGGTCGACTTCGCCGCCCAGATCGCGACCTTCCTCCAGACCAACCCGCCGCAGGCCGTCTCGCTGGCCATTGGCGTGCTCGAGCGGACACCACCACTCCTTCCCGTTGAGAAGATCATTGAGCTGTTCGTTCAGGCGCAGCGCTTGCCGGATCTGACGAGCGTCTTCCAGATGGCCCTCAAGCACAACAAGCCCG
>TRINITY_DN10264_c0_g1
GGAGAACTACTCGAAGGCCCTGTGGCAAACTGCCGACACCGCTCTCGCACAAGACTGGCCCCGCCTTCTGGCCAACATAGAGAAGGGCGAAGCCAAGCTGCGCCGTCGTGAGGAGATGGCGGCCATGTTGGCCTCGGCGGTGGAGTCTTGCACCAACGCGTGGTGGCAGCTCGACCTTACCTACACGAGTGGCAAGGGCAGAATCTACACGCAGGAGGAAGACCAGTTCATCCTGTGCACTACCCACCAAATCGGCTACGGCAACTGGGATCGGCTGAAACAGGAAATTCGTCGCTCCTGGCAATTCCGCTTCGACTGGTTCCTCAAGTCCCGCACGCCGCAGGAACTTGGCCGGCGCTGTG
>TRINITY_DN1026_c0_g1
CTGCAGTCCCCCCAATCTCCTCAGACCCTGACATCTCTTCATTCACCAATACATATTGGTTTCAAGAATGAAATTTGTTCCAAAACCTCAAAACTCTATCTGAACTGGAAGTGAATAGAGAGAGAAAAAGTAAAGTTAGTGGGGTGGAGCGTCTGGGCTGGGAGTTCCGTGCACAGATAAGCTCCTGCCGCCGTGCGGGCGGCGGCGATACTAGCGGCCCTCTGCTTTTCTTGGCCGACCTAAGGGAAAAGGAAAACCATGTCTGAGGAAAATCTCTTGGTGCAGAGCATTAGTGAGGAGCAAAATCAAATCGACCGAAGCAAAAAGAAAACGAAAACGTCGACTGAGTCGCCTATGGGAGAGGCTTCACCGACTGAATGTGGGGAAAGCAACGTAGAAAGGGAGAAGGATAAGCTGTCATTCAAACAGATAGTGGCCAATGAAAGACTGCAGAGTGAAAGTCAGA
>TRINITY_DN10273_c0_g1
GCGAGCTGGTCAACAGCGACTGTGACCTGAACGTGCAGGACAAGGACGGGGACACCGCCTTGCACCTACTCGCCGCAAGGAGCGACGCCGTCGCGCTCGTCCGGCGGATCCTTGCCAAGAAGCCCGATCTGAGCGTGCGTAACAAGCAGGGCGACACTGCGCTCGAGTGCGCGCGGAGCAAAGCCATGCGCGATCTTCTGGTGGAGCACGGCGCCGAGGGGGACGTCAAGATGCACCAGGCCGAGGTGGAGGTGGAGGAGACGCCGAGTCCGGCCGAGCAGTCGACAACGAAGAAGCCCAGCGCCGAGGCGGTGGATGAGGAGGAGGACGGCGAGAAGAGCGCCAAGAAGCTGCGACACCGCACACCACGAAAGAATGAAGACGACAG
>TRINITY_DN10293_c0_g1
GTGGTTACAGGTTTGGTATTATGAATACCATCCAATAGGTCATAATCATTCAATACTACATTAAAGGGTTGTCGAATGTTGCTTGTAAATGCTATTGCTCGGCTAACGTTCAACAAGTTAGTTGCTATGTTTTTTAATAGGCGCACTGCAGGGGAGTTAATGCTACAAGCTGGCTTGCGTTGGCCGAAGAATATTTCTAAAGAGATGTCAGCGAGGGAACAATTCAAGCATACTGCCACTGTTAAGCCATATAATCACCAAATTGGTCTTTACGAGGTTGCTGTTGATAGACCCTGCATTTCTCGACCCAATGTAACATTTCATGAACTTAATTTGGAGCAGAAGACATGCACATG
>TRINITY_DN10296_c0_g1
GGGGATGGCGGTGGAGCTCTCATTGGAGAAGCTGGTTTGGGTGGAGGATTATAATAATCCTTGAATGGTAGAGGTGAGGGGGCCTCTGAACTTTGTGTTTGGAGAATAGGAAGTGAACTTAATGAAGGAGAATAGGAAGTGAAAGCGGCGGCGATTATTTAACTGCCAGAGAATAGGGGATTCGCGGTGAAGCTTCCAGTGGTGGAGGAGGAGCCATTGTTGGCGGCGGTGTAACTGAGACAGGGGAGTGCTGACCGAAAGCCATAATTGGGGAACATGTGGTAGGAGTTGGTGATGTCGGCGACAGTGAAACGACAGGTTCTGGTTGCGGCAGCGGCGGAGATGGCGGCGATGACGGTTTATTTGTCGGAGAAAAATTGTAAAATTGTAGTTCGCCGGAGAGGATGAAATAGGGTGTGAAATGACTAAAATGGTCTCGTTATTTTAAGGTTTAATAAATTACGGTGAGATTTGACCGGTAATTTGGCCGGAGTGACCAAAATTGACAAAAATTAAATAGTCAGGATATGCAATTAAGACTTTTGAAAGTCAG
>TRINITY_DN10297_c0_g1
GAACGTGAAGGCCTGGTTGGTGCTCATCCGCCGGTTTTGCTCGATCACGTTCAACATGTAGTACTTGAAGGTGTCCCACAGGGGACCCTCGGCCATGAGCTTGGGGAGGAACTCGCCCGTCGGGTCCCCGCAGAAGCAGTTGACCGATATCGTCACCTCCGTCGTCGTCACCTGGTGCCAGTAGCCGTAGGGGAGGAACAGGACCTCGCCGCCGTTCAGTACGCACTCCTGGCACGCCACGTCGCGGAACTTGGGGAAGCGCCGGGCGAAGGCCGCCACGGCCTCGGGCTCGTGCTCGTGCCCAAAGTACTCGGAGAGGTC
>TRINITY_DN10297_c0_g2
CTGGTCTGGGGCGAAGAGGCGGATGGTCTTGGAGCCGGAGAGGATGAGGAGGAAGTTGTCGTCGGGGTCGATGTGGAGGTACTCGTAGTGCCCCACCGGCGCGATCCACAGGAACGGACCTCGGTGGAGCTTGGGGACGAATTCGGGCATGACGAAGTCGTCGGCGATCTGGGGCAGGGCGTGGTTGATGTTCTGCACCGCCAGGTACTGGTCCCGCGCCCGCTTGCTGCCCTTCTCCACCTCCGCCACGTAGTCCGAGAACTTGATCTTTTTGGTGAAGTAGGTGGTGCCCTGGCGGTAGGCCGCCGTGTTGGTCTTGTGCCGCACCTCCACCTCGGTGTCGCCGAGGCGTTCCTTGAGGTAGGGCAGGGTCCACTTATCGCGCACGGGCCACCCGTCCATCCATCCCGTGATCACCACCGGCTTGTTTTTTCGCAAGTAGTCGCGGTGGATGGTGGCGACGTCGGGCTTGTGCAGGCGAGGCACGGCCGAGTACGACACCAACGGCTTCACCTCCGCAG
>TRINITY_DN10306_c0_g1
GTCGATTCCATCCCCACGCCAGCACTTGCTCGCCGGCCAGAACCAGTGTGTGCCCCCACCCGGACACCACCTTGCGTATGGGCGTGGGGATGCCGCGAATGGGCACCGGTTGGAGGCAGTCGTGGGTGGTGTGCGCCTGGCCGAGTTTGGTTCCATGGCCGAAGCCCCACGCCTGCTCCTCCGTGGCGGCTATGGTAAAATCCTCGCCGCAGGCCACCATGCTCACTCCCGCTCCCCGCAGCTCGGCGATCTCCGTGAAGTGGGGCACGTCGTGAACAACGCCGAGGCCCGTCTGTCCTCGGCGGCCGCGGCCCGCGGCAAAGAG
>TRINITY_DN10308_c0_g1
GTCACTTTCCTACCTGGTCTATGTTGTTACGTAGACCATGGTTCACAATAAAATTTGCCTATAACATGCCACTTTGCCTAATTTGGACTTTTTATTTGGTATTTGTCTAAAAAAATAATTTAGATTAGAGAATATTAATATTGAAGTTATAGGGTAATGCAATTAACCTAATAACTCAAGCAACAAACCTAGTAGATTGGACTCAAATGATCAACATTCTAGTGGACCAAATTGTATGTTTTGGACAAGAAATTCACCGATTAACCCAATTTCCCGATGACTTACTCTATCTCCTTTACCGACCCCAAAAGTTGCATGTCTATAATGGCTTTCGCTTTATCTAGATCAA
>TRINITY_DN10325_c0_g1
GTGGCAAGCAAGTGGAGGAGACTGCTGGACCCAGCAGCGGGTTACACTTCGAGGAGCTCCACGTCAAACACGAGAGTAGCGCTGGGCGGGATTACTGGCTCAATGCCGCTCTCTCCGTAGGCCCACTCGGGCGAGATGACAAACAGCGACCGCTCGCCCACGCTCATCGTCAACACTCCCTCGTCCCAGCCCTTGATGACGTTCTTCTTGCCGATCACGAACACGAAAGGCCTGCCCTTCTCGCGCGAGCTATCGAACTGCTTGTCGTTCAACAAAGTGCCCGTGTAGTGGACCTTGACCGTGTTGCCGCGCTTCGGGAACCGCTCGTTGTTGCCCTCCGTCAGAACCTTCTTCGCAAAGCCATTCCGATGCGCCTCAGGGATGAGCTTGCAAATGGCCTTGTGGGTTTTCCAGTGCTGCTTTTGATGCTCGGGATCGCAGTACCACACGGCCTGGCAGGCCGCGCACCTCTTCAGCTCCTTCTCCCTGCTGCTCACCTGGCAGACTGCGCAAGTCTGTTGCGCCTGTTGCTGCTGCAGCAAATGCTCCATCCCTGTTTCCGAATGATTGGCAGCTGATTGATTTGCGTAGTGG
>TRINITY_DN10329_c0_g1
AAAATTTTGCCATATATATATAATGGGGGTGGGGAAAGGGGCCAACTGCCCCATTGCCCGTCTTCTGGATCTGCCCCTAAATACTTTTTAAGTAGGAAAATTCTAAACTAATGATCTGTGGGTGAACTAATTGACTATATAAGCACTATATGTTAGTGGGATTAATTTTTTTTTCCAACATTAAGGAACCATTGGGTAGGCAAGATGCATATACTCATATAGCCATATAGGAATGTGTTTTTAGGAAATCATGGAACAAGGGAATTGAAGAGCTAGCAATGATGATTAATAGTAAATCCTAGCTAGTCTAGTCTAATGAACAAACAATTTCAACCTCAGAAAGTGGAAAACTAGATGGAGCTGATGGTTGCTTTCCATGCTTAGGAACATCATAAAAACCACTAACTCCCTAGTGTTTTAAAATTTTGATGGTCAAATACACATTCATAAAGTCAAAAAGAATGAAGGAAAACAAAAAACAAGTTGACAATTTTCTTGTTCCCACTACTGTAATTTTCGAAACTATTAGCTTAGCTATTTTTTCTTTAATAATCCAGATTTTCCAATTTCGTCAAACTATATTCTCAAACTCATAAACCGGCTTCAAATTCAAAGGTCTGGATAAAGGTGAATTGCTA
>TRINITY_DN10330_c0_g1
GAGGGTATGGGAAATTGTAGTCACTATTTCAGGTATACGCTTAATAAATTTTATTTATGTGTAGTAGTTTACAAGTCATATAAGAAAAGTAAATTGTATTAAAACGATCTTTTGCAACATGTTCAATTGACGACTATTAGTTGTTTGACTTGGTTAAACAATTAATTTAAGGGTTTGATTAATTAGTTTTGTAACACATTTTTTTTATACAATTAATTAATACTATCAACTAATCAAATACTCAAACTCATTAACATAATCAGCTAACATCTTGGATCGAAGAGGAACATTTTAGAAAACGG
>TRINITY_DN10334_c0_g1
CTTGATCAATGTTTCTTAACCTAGAAACTTGTTTTCTCAGGTAAATTCCAGAGTTCATCTGTCTCACGGAAACCAGCCTCAGCCTGAAAAGATTTACCATCCAAAGCCATTCGACTTGAGTTCGTTTGCTACCTGTTCAGCCACCAACTGATTGATAGCAATTCCAGGATGATAATCATTAAACCACAGGCATGACTTCCCATCGCTGTTGTAGCAAGTCGCATCAGGTGCACCATAAGCCGTGGGGTTGTTGATAGCCTTCTTGAAAGAAACGGATGTATCAACGAGAAGTGTCTTGGCACCAGAGTTGGCTTTCTTGAACGCGCTGAGCTTAGAGGCCAACTTGCTATTGTAGAGCTTAATCGACTTGACGAGAAGAGCGTTCGAGTCGGCGCCTTGTTGGATCATCAATGGTGTCAACTCAGTTGGTGGAACGCTGAGTAGAACAAACTTGCGCAGACCAGCTTTATACAGAATCTGTAGTAACTCAAAATACCTCGTAGTAGCCTTCTCAACCACCGCGTCTGCATCCTGCAGATAGAAAGAATTACCAACGTCATTAACGCCGATCCAAACTCCTGCAATGGTATTCTTTGCTGTCCAAGAAGTACCATCTGGGTGCTTACCCACAGAGTTAGAGAACTGGTTGACTTGGTCTACAAAACTCAACACAGTGCTTGCATAGGGCTTGACGATGTTAGCATCGACTGTAGCGCCTCCGTACGCAAAGTTGTATGATAGAACAAGTGAATTGTTTTGCTCTTTGACAATGTCGCCGACCCAATTTGCTCCACCGGCTGCTGTCCATCCAGGGAATGGTGGGTTGCCGAGGGGGTTGGAGGCAGAGGGTTTCGCGCCGTTGGGGTCGAAGCCTGTCTGGGAGTATGAGTCGCCACTAAGAGATGTCAATTCTTAGGCTGAAGCTGCAGTATAAAAGTACTGACAAAGTGAAG
>TRINITY_DN1033_c0_g1
GAAATAGAAAAAAGTAATTCAATCGCAAGAAACGGTTTCATCCAGGTAGGAGCATCGCAAGATAGCGCTTGGCATTCACATCTCGACATGGAATCGCTGGCAGAGGATGGGGAACAACTACGAGAGGTGCTCAATGGGCCCACCACATCCCTCGGGTTCGCGGAGGTGCACAAGAATCGAAACGACAGCGCGCCTTCGTGCAGCCTCTACTACGAACTGCACGGCAATCCCGAGGCCACACAAAAGATCCTCTTCATCACAGGGTTCTGCACGACGTGCGCTGCGTGGGACCACCAGATCGAATACT
>TRINITY_DN10345_c0_g1
ATCGTCGCCTTCGACGGTGTTCGTCAGCGCATCTCTACTCAGAACTTGGCTGAGGATGCCTTCCAGCACATCGCTGCCGGAGAGTCGATCGAGGTGACCTTTGACATTGCCGAGGCCCACGACCTCTCCATTGGCGGCAAATACGACATCCAGTCCGTTGGTGCTTTCTCCTTTGCCCAGGAGGAATCCAACGAACTCGTCGGCTCTGTGCCATTCGAGACCAACAAGATTGAGATTGAGGTTGACGGCGAGGACGCCTCTGCCCGCCGCGTTGCCTTCCACCAGAAGCGCACTCGCGTCCAGAGCGACTGCACCGGCAG
>TRINITY_DN10348_c0_g1
GAAGTATTGGGTGCTGTGTGTGACATTGCTATCAAGCCATTCATTGGTCAAAGGTTTCGCAATTTAGATGAAGCTGTTGTGTTCTATATCTGCTATGCTTCTACGGTTGGGTTCCATGTTCGTTGCAGTACTGATTCAAAGAATAGGCGCGAGCTAAGAACCAATTATATAGGTCTAGAGGTAGCTATAGAGAAAGCGTCTAAGCCGACACAATTGTGTAGGTCTTATAACCAGTTTGCGCATCATGATAGCCGTAATTGTCCTTTAGCGGCGTAGTGTTCGTTTGTTCGTTTTTTACACGTGTTTTTTTTAAACTTTGTTATGTTGATGATACTCAGTTTGACT
>TRINITY_DN10362_c0_g1
GTAAGTTCAATGGTCTTAAAACTTTGATTATCAATGAGAATCCAAGTGCTTTTTATGTTCATTGTTTTGCTCATCAACTACAACTAGCACTTGTGGGTGCTGCAAGAGAAAATAGTGCTGTTGGAAATTCTTTTGTCATTGTCTCACAATTGTGCAATATTGTATGTGCTTCATGTAAGCGCAAGGATAGCTTACGAGACAAACAATTAAAGATGTTGATTGATTCAATTTCTACTGATACAATTGAAACGGGAATTGGTTTGAATCAAGAATCCGTTTTAAAATGCCCTGGTGATACACGTTGGGGATCTCATTACGGTGCACTTGTGAGCATTGTGAAATTATTTTCTCTGGTGATTGAGGTTCTTGATGAAATAGGAGTCAGTGAGGGTCTAAAACAAAGGACAAAAGCATTTGGAGTATT
>TRINITY_DN10368_c0_g1
AGAAGAGAATGGAGGAAAAGATGATGGACGGAGGAGAGCAGCAGCAGCCCAAGAATACGGAGGCGCTGGACGAGCTGAAGGAGAAGCTGAAGGAGCAGGAGAGCGAGCTGTCCAAGCTGCGCCAGCTCAACGAGCTGCTACTCGAGCGGATGAACAAGAAGGACAAGAAGACGGTCAAGGCCGCCACCAGCGAGGGCGAGCAGACGTACGAGAACTTCGAGGTCAAGAAGGTGCCCGTGCGGCACGCCCACACCAACGAGATCATCGACTACGACCACGTCCTCACCTTCACCAACACTGAGGCCATCAACTACCTCCGCAGCCTCGTGCACGCGGACACGCTGCATTCGGACCCTCCGACGGTCAAGGCCGACGAACTGTTCCAGG
>TRINITY_DN10373_c0_g1
ATGAAATCTTAGAAAAACTTGGGTACAAAGATGATGAAGGAGCAGCTACTGAGGTTTGTCTCGTTACAATTATTGATTTATTTTCATATCATGCCCTGTTTGGATATATGCTCTTCTGTCATGAGGAGTCTATTCCTGGCTTAATTATAGTGAATATTGGTGCCATCAACTAAACGCAACCCATCAATGAAGTGCTGTTAGGATATCCCACTATAACTATGAAATTAGTGGAGGGAAGAAAACATGAGTAGTAAGTTCCAATTATCCTTGTAATGAATGATACGTGGAGTTTACCGGGAGTGCTCTTAAGAGGTTTAGTAAAGGCCCTGTTTGGTAAAATAGTTAGCCTATCAGCCAATTTTGGCTTGTTTGACCACTATTAGCTGTTTGACTTGGT
>TRINITY_DN10377_c0_g1
GGCAATTGCAACAAAAGTGGGAAGAGAATGGGAAACAGTTGACTTGTCATGACAGGTAGTTGAATATCACAAGTCACAAGATAAGAATTCAGCTATGAAATACAAAGCCAACACTCAAGGTTGGAGGAAAAAAGCATTGAAACTGGTTACTAATATCTTCTCTAGACATTTTAAATATCATTTAAATGAAAAAATAATGCATGAGGTCACCAATCATAAAACAAACTGTAGGTAGGATATAGTTGTGTAAAAAGAAAAACCAACATTTAAGTATTTTAGAAGACAAACCAAGGGAGACACTGAACAGAAGGATTCGACAAAACAGAAAAAGTAAATAAATAAA
>TRINITY_DN10379_c0_g1
ATTTTTAGAATTTGATCTCTAAACTTGGTGGCAGCTTCAAAACTTGTAGGTGATGTAATACTGTACACTAAAATAAATCCCTGCCCTGTCTTCATGTATTGTTCACGGAGTGCACTATATTCATCTTGTCCAGCCGTGTCCAAAATATCCAAAAGGCATGCAACACCTTCCACCTCAACTTGCTTACGGTAGCTATCCTCAATTGTGGGATCGTACTTCTCAACGAAGTTGCCTTGAATGAATCTCACAGTGAGAGCTGATTTGCCCACGCCTCCAGCGCCAACAACTACGATCTTGTATTCTGTCATTATTGATTGTGTTTTGCTAGTACAAAGTAGGGTACGTG
>TRINITY_DN10384_c0_g1
TGTTTGAACAAAATTTATCCATAGCTAAGAGTTTATACAACCAACATCATCTGCTGCATTGGGGTTGCTCAATACTTGCTAAATGAAGCAAACTGAGCTCTACTGGGACTATATAAACTCACAAAAATGTGACATTTGTGCTTTTAATAATCAAGACAAGATTCAAGAACTGTTCTAGCAAAACCACCTCCATTAGGACTAGGATGCTTAATTCTTTGCTTGCTAAATTAAACATATTGAGCTATACTAGGAGTCTAGGACTATCTAATCTTGCAAAATGTGAGACATTTCAGCTTGCAGTAAACACTAAACACAATGATTCAAGAAATGAGAATTAAATTGATTCATAAGCACATCCCAATCAACAGAGTAGGGGGGGAAATCAAATTGCGAAA
>TRINITY_DN10388_c0_g1
GTTCAAAACTCTGCAACGATGGCCAGATTTCTCGTGCGCATTGACATTTGGTCTTATTTGTTGAGGACTTGAGGCACTGAATTATCATCATTATTTAATTCTCTCACATGCTCTGTCGTGTCCTTGTGATTTAAGTGATTTACATTCTGACATGCTCTGTTTAGTCGGAGTGTGAGAAACCCTTGGAGTTGAGGATTCAAACTTTTGCGAAAAGATTTGCTTCATCCTTCACTTTACCACCTATCCTCCCCAAGCAAACACCTCTTGCTATCATCTCAAAGCTCTAAGCTCTCTTGGGTCGTAGGACCCAGGCGGGACCATAAACCATCGTCATGAGAAGGGAAACAACAAAAGAAAAAGATAAGGGAAAGGTGGC
>TRINITY_DN10392_c0_g1
GTTGTGTCTTTTATTGTTTTGTGGTATTATTTCATGTTTATCCTTCAACGAAGAAACATGCTAATACTATTGTATGGAAGGATATAAATATAAATCTATGTACTAAAGTAGTACAATTTTTAGTTTGCCAAAATTGGGACCTTAGGGCATTACATTAATAATAGTATAATACTTCTAACTTAATTCAGAATTTCAGATAAAATCTATCTATGTATTCTTAATTATAGCAGCCTATTATTTGGCATCTCTATTTAAATTACTTTCATACCTAAGCAAGACATCTTTCTTAGTTTCACACTAATTATTTACACGAGTATTAGTTATAGAATTGACTATA
>TRINITY_DN10393_c0_g1
GAGCGCAATTTGCCCTGTTCGCATTAATGCCCAAAGACCGTTTGTCCTTTCCGTGACAACCCGTCATCCCTTTGTCGTCGTCGTTCTTCTTCAGAAGATCCCACAAGGTATGGACATCTTCGTACTCGCACGTCCTCACTTCTTGGTCTAGCTTTCTCAGACCGGTTTTGCGAATGTGGAGACGTTTAGCGACTCTGGTCCAAACTTTCCTCATCTTTCTCAAAAACCCCATGGCTGCAAATAGTAGCCCGCACGTACTATTCTCTGTCCCCGCCTCCTATAACCTTTTCTGGTAAATTCAGTTATGGAGTAATTATATGTTTATCGGCATACCAGAGAGAAAGAGAGGAGGAAAAGGGGGAGAGCGAGAGACAAGAC
>TRINITY_DN10402_c0_g1
GAGACAACCACTCACCCTTCCCCTTCATATACTTATATATTACAAATGACTGAGCAAGCCGGAACCTTAAAACTCGAGAGCTCTGATAACAAGGTGTTCACCGTACCCACCATTGTTGCTCAACAGTCCGTCACCATCAAGAACATGCTTGAGGATATTGGTGATGCTGATGCACCCATCCCCCTCCCCAACGTTACTGGATACATCTTAGAGAAGGTTATTGACTACCTCGTCCACCACCACGAGCACCCCGAGCCAACTCCTGATGAGAAGGACGAGAAGCGCACAGATAACATCAGCGGATGGGACAAGGACTTCTGCAATGTTGACCAACCCACCCTTTTC
>TRINITY_DN10409_c0_g1
GCTCTCCTCAACGCTGGTCTACATATGGTCCCGACGTAACCCAGAGACTAGACTGAGCTTCCTCGGCTTACTTGTGTTCACCGCGCCTTATTTGCCCTGGGTTTTGATGGGTTTCAGCCTTGTACTGCACGGCACTATTCCTAAGGATGAGATCATGGGTGTCGTTATTGGACATGTTTGGTATTTCTTTTCTGACGTTTACCCGCCCCTGCACAACGGCTCGCGCCCCCTTGACCCTCCTAACTGGTGGAGGCGTCTGTTTGAGGCCCGACCTCGAGTTGATGCGGATGATAGTACAAACGACATCATGGTTGCTGGGGCTCGAGAAGCTGCGCCCCGAGAGCTTTAAAGGGTCAAGGGAAGAGAAGAGATTAGTCTCAGCAAGAAACAATAGAGCCAATTATGCTCAATATTTGCTATGGATTGGCGTTCAGGATTGGTATGTTTTGGAAGCATGGCACCGGA
>TRINITY_DN10434_c0_g1
CTAATGTACAAAATATTAAAACAAAGATACAAACTGTGAGAAGCATATAAAATCTCGAGTGCCAAACATGTTTACTTAGCAGTGTAACAAAAATCCCGCTTATGCGCTGATTAATCAGCGTCTAGGCGCTAGGTGCTAGCCGGCCGCTTAGTATATCACCATAATTGGTGGTCTAGGTGCCGACTAGGCCGCCTAGTTGGCTGATTAGTTATTTTTTTCTGTTTTTTAATGTTAGAATGTTATTTAAAATTATTGTTGTTGTACACCCTAAAATCAATATATAATGCCTTAGCATAGGCTCAACCAAAG
>TRINITY_DN10437_c0_g1
GAACGAACTCTCCTACCAGCCCCTCCACTCGGTCCTGCCCCACCTCCTCGAGATGTACTTTGCGTTGATGACCGAGCTTGATAACGACGATCTCGTCAAGTCGCTCGAGATGATCATCCAGTGCTTCGTGAAGGACATCGCCCCGTACGCCATCAGTCTCATCCAGAAGCTGGTCGAGAACTTTGTCCGCCTGGCTAGCGCGGATGAAGAGGACGACGCGGCCGCCATGGCGGCCACCGAGTGCCTCGGCGCCATCGAGACCATCCTCGACAGCATCACGAAGACCCCGGACCTGTTCCCGCAGGTCGAGCCCCTGCTGGTGCCCCTGCTGGTCCGTCTGCTCGACGATGACGCCATGGAGTTCATGGAGGAGACCCTCAAGATCATGGCCTACCTCACCTTCTACGGCCGCGGCATCTCGCCCGCCATGTGGCAGCTCTTCCCGCTCCTCTACAAGGCCTTTGACGGCTGGGCCACCGACTGGATGGACCAGATCATCA
>TRINITY_DN10442_c0_g1
ACGACCATGGAGACGAGTGTTGTGTCGCGTGAAGAGGACGGAGTGACTGTGGAGCTGGTGTGGCGCGGTCCGGCGTGGCTCGGCGAGGGGCCGCTCTGGCACCCTACAGAGGGCGCCCTCTACTATTTGGACTGCATCAGGCCAGAGCTGCACAGGCTCGACGTGGAGACGGGCGAGCACAAGAGTTGGATGATGCCGGCCCTCATCGGCAGCATTGCGCTGCGCGCCAAGGGTGGCCTGATCGCCGCTCTCGGCAAGGGCCGTGCCGCGATCACCTTCGACGACAAGTGGGAGATCAACA
>TRINITY_DN10443_c0_g1
AGCCTGTTGCCCTCGACCTGCAGCGAACGCAACGCCACCAGCTCTACGATGCGCCCGGGAAGGGATGTGAGGCAGTTGCGGGTGAGATCGAGCTCGGTGAGGTTGGTGAGGAGGGCCAGCTGGGGCGGGAGGGAGGCGATCTTGTTGTTCCACAGGCTCAGGCTCTCGAGATTGGGCAGCGCGTAGCACATCTCCACGGGCAGCTGCGTGAGGTTGCCATAGCTCAGCTGCACTCGCGTCAGCCGCTGGCCCGCACCCAGCAGGCGATCCATGGCCAGCGACGACAGCGGACCGGTGATGGTGAGCGATGTCAG
>TRINITY_DN10444_c0_g1
TGTTAAACAAATAAAATTTGGTAAAAAAGTTTGATATGTTCAATCGTAGCATAATGACATACTTTTTCTTGATCTTTGTTGTTACCATATCAAAAGAAGAAGAAAAATTCTTGAAATTAGATAAATCTACAAAATCTAACATAGTAACATGCCTAAGTTGTCAACCATATATTACGTTACACAACATTAATTAATTGTTACCATATCAAAAGGAAAAAAAAAAAAAACTATTGAAATTAGATAAATCTTAAAAATCTAACATAGTAACATGCCAACCATACGTCCATATACTACGTTACATAACGTTCCCGGAGAATCTTCAACTCTAAATTAATTACTCCGTAATTAATAAAGCATGTATATCCAAATGGCTGTTAGCTTAAGCTATTAGTTGATTGGGTTA
>TRINITY_DN1046_c0_g1
GTGGAACAGATCAAGCAGCATCCGTTCTTTGATGGTGTGGATTGGGACGCGCTGAGAAGCCTTCACGCGGCCCCATTCGTTCCCAGGATCGATCACCCCGAGGACGTGTCCAACTTCGACAAGTTCGACGAACTTGTGGAGGAGGACAGCGAGGGGCGTTCATTTACGAACAAGGTGTATTCGCACAAGGACCTGTTCTGGTACGGGTGGACCTACAAGAACGAGGACGCCATGCACATGTTCGACGGCAAGAACGGCAGGAAGTGAAGTGGACCCCAACCAAGGCGAGGAGAGGGCGACGACGACCATGAGCAGAAGCGACACCGCTGGATCGAAGACAGTCATCACACAAGGTCGAG
>TRINITY_DN10474_c0_g1
GTTAGCTTTTGCAGCCAAGAAGTGGCGGGGAAGAATAAAGTAGGGAACGGAAATCCGATAAAGTAGAAGCAGTATGAGTTTTCCGGGCAGTTTTACTGTAGCTTTTTCATAAAAATTTCTAGTATTCTTGGGTTTGTTCCATTGCCGGTGTGAAAGTTATTCAAAGAAGCTTAGTTCGTGGTATTGTCTTCTTCTCCGGCGACCTTCATCTAGATTTAGCCTATTGTGTTCTTCTCCAGAGTACAAGGCCACTACACGCGTGAACTGGGTATCTTTGGAGTTCAATGGTGGTTTGTTGGTCAACTGGTCTCTTTGAAGTTCAACGGCAGAATTTTCCGACGACCTCCAGTGCGGTTTTGCTAGAAAGTTACGTCTTCTTTGAGGATAGACAAGGCCTGGCTTTCCAAGTGGTTTGGATGGTTGCTAAATAACTTTGCAGTCCACTCCCATGAGGATTCCAGCGGTGTTCTTCTTCTCCGGGTGCTCTGATCTTTATCTCTCCCCGTCACTATGTTGGCAGA
>TRINITY_DN10481_c0_g1
CAATGAGCTGCCCCTTTTCTTGCAGTCGGTGCAAACAACAAACCCTGGCATGATGGTAGAGATTGAATACACAGAGTCCAACCAAGGGGCCTCGCACTGTGATTTCTTGTATGCTTTTTGGGCTTTTAAGCCCGTCATAAACAAATTCTGATTTTGCTTCCCGGTTATTGTAGTTGATAGAACACATCTGTATGGAAAATACAAAGGCCACATTCTTTTAGCGGTCGGGATGAACGCTAATCGAGAAATCTTTCCACTCGCATATTCAATTGTTGACTCTGAAAATACAGCCAACTGGACTTGGTTCAT
>TRINITY_DN10483_c0_g1
GGCGTCGAGCGAGGAAGCGCACGAGGCTGCGAGGCGCAAGGCGCAAGCTGAAGGTCGAAATGTTGTTGAAGTAGCCTGGAATAATGATCGGCTTGTCGCGAGCATCCAGCGCCGCCAACGTGGTGGAACAAACGTGCTCCTTGGTTCCCATTGGCATCACGACCGACTTTTCGTGGGCACCACCTTTGGTCCAGATCTCGGTCTTGGTCGTGCCGGGGCAGCTAACCACGATGCGCAGGTCACTGCCTTCATTGCGCTGTTCCGCATAAGCGCTTTCGGTCAGCGACAGCACAAAGGCCTTGGAAGCAGCGTAGAGCGCCATCGAGGGGATCGGCATGAAGGCGGACATGGATGAAATGTTGATGATACCCGCCAGAGCGAACTCGGATGCCTTCTGCTGTTCGCTCAGCTTCTTGTGTTGCTCTTTGATGCGTCGCAGGAAGATGTGGA
>TRINITY_DN10490_c0_g1
GTCCTCTAGCTGCTGACCGCGAGCGGTCGATGATGGGTTGATGATGGGTTGATGAGCCGATCAGGCCAAGGTGGCGTAGTAGTGCCGTCGGCTGTAGTAGTATCGGTACCAGAGGAAGCCGGCGGCGGGGATGATGCCCGCCGCGCACACGCTGCCGATGACGATGCCGGCGATGGCGCCGCCGCCGAGACTGTCGTCGCCCCCGCTGGGCTTGTGCGGCGGCAGATGACACTTGCTCGGGTCGCGCATGCACACAGCACCGCCTCGGGAATAGGAGGAACAGAAGCTCAATCCGCTCTCGGAGCACCAGAAGCAGTGGGAATTGAAATCGG
>TRINITY_DN10498_c0_g1
TGGCAGATGGGGGGGAGGAGGAGATACGAGCTTTGTTTAGGCAATGTGAACGTCCTTGACGGACTTGAGGAGGAGCTCCACAACGGTGTCCTCGTTGTCCTTGGCATCACGCTGCACCTGCTGGATGTCGCGCACGGTCTTCTCGTCGAGCGTCTTGTTGTAGTCCGTCGACGACGTGCCGTGCTCCAGCTCGTACTTCCTGTAGTGAGCCTCCCTCTCGGCCTTGTAGGCGGCGATCTCCTTGGCAGCCTCAGCCTCAGCCTGCTTGCGCTTGGCGTCCTTCTCCTTCCTGGCCTGGGTGATGATCACCTGAGCCTCGCGCTCAGCGCTGAGAAGCTCGTTAATACCGAAGGTGGTCTTGGTGGTCATTATGGAATGGGATGGGCTGATGGAAGATCGTTCGAAAAACAACAAAA
>TRINITY_DN104_c0_g1
GCCGAGGGTGTCAAGGCCCCCGCCCTGGTTGTCTACAAGTCTTTCGATGAGGGCAAGAACACCTTCACCGAGAAGTTCGAGGAGGATGCTATTGCCTCTTTCATCACCACCTCTGCCACCCCTCTCATTGGTGAGGTCGGTCCTGAGACCTACTCCAGCTACATGTCCGCTGGTATCCCCCTCGCATACATCTTCTCCGAGACTCCTGAGGAGCGCAAGGAGCTTGGTGATGCCCTCAAGCCCATCGCTGAGAAGTTCAAGGGCAAGATCAACTTCGCCACAATTGACGCCAAGGCCTTCGGCGCTCACGCCGGTAACCTGAACCTCAAGGCTGACAAGTTCCCCTCTTTCGCCATCCAGGAGGTTGTCAAGAACCAGAAGTTCCCCTTCGACCAGGAGAAGGAGATCACACATGACAACATCGCCAAGTTCGTTGAGGACTTTGCCGCTGGCAAGATTGAGCCCAGCATCAAGTCCGAGCCCATTCCCGAGACCCAGG
>TRINITY_DN104_c0_g2
GGGGCCTTGACACCCTCGGCCTCGGCAACAGCTGCGTCGTTGACGCCACCGAATAGGTAAGTATCACGGAGACCCTCGGCGAGCTTGGAGAAGGTCTCGTTGGAGCTCTTATCGTCGGCGTTGAGGTAGGCGACGACGACAACCTTGTCGGCGGTCTTGAACTCCTCGAGGGTGTCCTTTGTGAGAATGGAGACAGCGGGGAGGGACTGCTTGATCATGTAGGAAGTGATACCAGCGGCCTTACGCTGGCCAGAGTAGGGAGTGACATTGTCAAGACCACGGAAGACCTTGAGGGTGGGGTAACCCTCGACGCCCTGGTCTTTGCAGAGGTCGGACTCCTCAGTGCAGTCAATCTTGGCAAGCTTGATGTTCTTCTCCTTGAGAGTTGTGGCGGCCTCCTCGTACTCGGGGGCGAGGGCCTTGCAGTGACCGCACCAGGGAGCAAAGAACTCAGCGAGGACGAGATTGTTGGACTTGACAAACTCCTCGAAGGTGTCCTTGGTTAGCTGATGAACATCTGAGTCGGCAGCAGAGGCATAGGCAGCCAGAGCAGCCATGAAGCTGCAGGCGATCTTCTTGTGGTGCATGATGGGCTGTCTTTTTGACGGGGTAACCTATAAAACACAAAGAGAAGGTTCCGCTGAACAGGACAGGACAGGGCAGGCAATATAAAG
>TRINITY_DN10505_c0_g1
GTGATGACTTGCAGTTGCTTTCTCCCTTTCTGCCACTTTATAAGCAAACATCTGGAAGGGGATTTGTGATACAGACAGTGTCTCTGAAGAGCTCCTTAAGATCCCTGCATCGATATCACTATAGTCTAATGGAGGCATGGGTGCTTCTGGCTGTGTGAGTTCGGGGTTCATGACTATGAACCGTTTTATATAGCGAAGAATCCTGCAGATAGACGAGAAACTAGGCCGTTGGTTTGGATCACTATGCCAGCATTTCTTTGTGAAGCTAGTCATGTATTTTGGTAAAGGAAATGGAAACAATGGCCTCTCGCCCGCCTTTATGTTTCTGCTCATTTTGTCTCCTTGGAGATGGCTGTCATCAAATGGAACTTTCCCTGTCAAAACCTCAAAGCAAATCATGCCATAACTGTACACATCAGACTTTTCTGAGCACTTGAACAAACTCCCACAATTCCCTGAC
>TRINITY_DN10510_c0_g1
AAGCCTTACAGTCGTCGGTTTTACCACGGGACTGAACGTATCGAAGAAATCTTCCCCCACAACTTGATTAAAACCTTTTGCGACCAGTCGAGCTTTATAACGCTCGATAGTGCCATCAGCTTTGTGTTTAGTACGGTAAACCCATTTGCACCCAATTATATTCATCACAGGAGTTGCAGGTACAAGTTTCCATGTATTGTTGTGTAATAACGCATTGAACTCCTGATCCATAGCGTCCCTCCAATGTAGATGTTTCACAGCTTGAGTGTAGCACGTCGGATCAATAGTTGCAGTTAAAGCGTAGA
>TRINITY_DN10511_c0_g1
GAAAACTTGGAGTCCGTTGCTATGTAATATGTACAAAAGGCAGTTATGTCCATTGTACACCTTGTATAAATAGCTAGTCCCAAGCAAATATGCAAGGACGGATATTCAATTTCTTTTGTACTGAACACTATTACTTAATAAATATTTTGCTCGGTTCATTTTCATTCCTCTCCCATTACATTTATTAATCTTCTTAAATTATTTCCAGTTTTAATCCCATTAGTATTGAAACTAATTAAATATGTAATTAGTTAGTTTATTATTATCATTCTTAAAACTAGAGTCTTGGAAGGGGCTATAACTATATATTTTTGGTCAATT
>TRINITY_DN1051_c0_g1
TACTGATTGGGCACAGTGAGAGCCTTCTTGAAGAGCGAGGTAGTGAGCATGACCACTTCAGTGCCTTCGTGGAAGGACTGAGAAGCGGCCAAGTAGCCGATGCGCTTGTTGGTGAAGGTGGGTTGCGACATCACCTCAACAATGTTGAAGGCCGCCCAGCTAATGTCATAGCCCAGCATTTGCAAATAGGTGAGCTTCTGCACGGCGAGGGACTTCTTTTGGTGATTTTCCTCCTTGAGCTCTTCCTTGATCTCTTGAAGGCACTCACGAATGTAGTTGGCTTCCTCTTTCTTGTGCGCCCTAATGCCCCGCACAAGGTCCTGCACATCCTTCTGGCCACCCCACATGTCGGAGGTCGCCTTCGAGAAGGCTTGCAGATTTGCTTGCGCCATGGTGTCGG
>TRINITY_DN10520_c0_g1
CGGCACCTCTCCGTACTGAATCGATTGAATAGTGTCCAACAGTCGTGTCGTCAATTCACCAGCATTAGCACCGTTCTTGCCGAGGGGCACAGAGTAGTCCTTGCCGCGGTAGTGAATGGCCTTGATGGGCGAGACAATGGCCGCAGTGCCAGCACCGAATGCTTCAATCACGCGACCCTCTTCAATCGCACGCGCTAGTTGAGTCATCGTGAACTTGGCTTCAGTCACTTTGAACTCGCCCCATTGACGACCGAGGTCGAGAATGCACGCTCTGGTGACACCTGTCAAAATAGTGCCGTCGAGTGGTGCAGTGATGAGCTCTTTCTGCCCCTGTTCGTTGATCCAATACACGAACATGTT
>TRINITY_DN10521_c0_g1
CTCCTATACTTGAGGTATTGGCAAACTGCAAGCTGACTACTTTTGACAAGTACATTTTTTGTTCCGTTTTATTTGTCCTACTTTCCTTTTAGTTCGTCTCAAAATAATGTCCACTTCCTATTTAAACACTACTTATGTTTTATTTTTCCCAATTTACGCTTTATGCCTTTTCAATTTTTAGAATATCATACAATATGGGCCACATTGACTCTGACTTACAAACATAAAAGTAGAGAGGCAAACTTGGAAAGTAAATCACATTTTATTTATTTCCTTGAAACCCATACCAAATACAAATACCCCTTATATTTTGGGACAGAGGGAGTATTTAACATTTGGATAATATGTGAACTATACTAATACTGG
>TRINITY_DN10528_c0_g1
CAAATAAGGTGCACTGGAATCCCACATAAGTGGTTGTTCTAACTTCTAAATTAAAAGCATACAAGTTCTTCTGTGCTTCTTCCGTACTACATGACAAGAATAGTGAGAAGGTAGTGTATTAATATTAAGATAAGTGTCCATCATCTTCTCGATCTCTAGTAGGGTACGTCTTTGGGGAAGTTCATGACTATAATCCGCCAGTAGTTGTAGTCACAGCCAGGCAACACAATAATCTCTTTCTTTATTATTATTGATTCTCCTTGGCGAGTATTCATCATCCCAGAATGGATACTCATCAAACCCTTGCATTGGGTTGTTTCATGGTCAGGCTACGAAACATATGATCTG
>TRINITY_DN10537_c0_g1
GTCCAAGATCTTCACGGCCCACTTCAAGAACTACATCCAGGCCCTCGCCAAGCTGGCATACAGCACCGCCAAGAGGGGCGATCTCATCGGCGTCCCAGAAGAACAGCGCAAGTCGTCTTGGTTGGGGTCAAGCGCCAAGGTGGACATCAAGCAGCAGGTCAACGTCTTCTCGTTGGGCGATCGGGCGCAAATTCTTCAGCAGATCGATTCTCCCTCAATCGTACCTCACGTCGCTCTGCAAACGAACCAAAAGATCATCTTCGAAGAGCTGTACCGCAGCTACCACCACCTGCTGCTCGACACAATCACCCACGAGTGCGCCTTCCAGTCGGACTTCTTCGGGCAGGCCCACACCGCCACCCCTGTGGCCCCTCCGTCTCTCCCGCCCTCTCTGGTGGCCCACTCCAATCCCACTCGTGGCAACTCATCCGGCGTTCTGTCGAGGGAGGAATTGTTTGACGAGATTTTCGGCAAGTCGCTGATCCTCTTCTCCGAG
>TRINITY_DN10538_c0_g1
GCTGTAGGTTCGTTCGTCTGTCTCTTTCTTTCCGATGCCATATTGCTGCTTCGACCACGTCGCCACGATCACTATATGATCATTACCCACTCGTTGTAGTATCGCACGGGCTCCGCGATGCTCGCCTCCCGAAATGGCCATTCTGTAGATGTTTCCGAATGCGTTCGTCAATCGTTCGTGCATCGCCCCCCGGTGATACAGGGCGTCCATGAGCCTCTTGACATTGCCGTCAGCCTCTCGCTCGGCATCGGGGAGCCACGATACCGTCACGCCGCGCAGACGGTATGCGCTCATGTCTTTTCTATCGTCGAGATCTGCGAAGATCGGAGGATGGCGACCGGACTGCTTGTGCCGTGTGAGTCCACGGACACGAATCTGTG
>TRINITY_DN1053_c0_g1
GACAGAGATCAAGTGCGGTTAAAGAAGTGCTTTGGTTTGTTGCCGGCTCAAAAGTCACCTCTCAAGTACTGATTGATTTCAGATCTCTAGCTAGGTTTTGTCACATATATGTTATTAATATATATGATTTTGGTATGATTCTGAATGTTCAATTGAGGCATGATGAACAATGTCTTTGTTAGTGTCTTACAGCTTTCTTTCTAAAATGGATATTTATTTTGGCTATGGGTGAAAAGATTATTACTTTAATTTCTATCAATAGATTATAACGTAAACAATTTGCGTGCTTTCAGTGGGGCCTTTAATATGAATAATACAAGTGATGATATGAGTAGATGTGTCTATACCTCATACCAAG
>TRINITY_DN10540_c0_g1
GTAATTCCTTACTACAAGTGTCATCATTGCAAATTCTAGAATCCGGAAAGAGTTAATATTTTCATGTCTTTATCCTAACACGCTTTCAATTTATTTTATTCTACAATTTTTTTTAGTGTGTGTGGGGATTCGCTGTTAAGGTCATGAACTTGAACCAATTTTTGGCTGTTCAACCAGTTTGATCATAAGAATCATTAGAAACTATCATTTTTTTTTCAAATGTTAATTTGACTAAAAATCGCATAATAAAACAAAGCTAAACTTAATCCAGAAACAACTACACTACACCAGCTTGCAAAAATTCCAACACTAGCCGAAACACAACAGATTTAGGATGTTTTCCCAACAGTTTGCTGCTTCTGAGATAATTTCTACACGAAAATCAATGACAATAAGAGCAGAGAGAACGAG
>TRINITY_DN10543_c0_g1
GTGAACGTCATACCAACAAATATTAGTTTCCTAAAAAGTACCATAGCCAAAATACTTAAAAGGTACAATAATAAATCATAGGAGTTAATTCCAGTTTTGGTCCCTCGACTATCGAGTTTTTTGACATTTAGTCATTGGCTTCAAAGTTGATCGCATTTACTCATTGAATTTTAAAATCTTGCAAGATTTTGTCCCCTGTCAGTGAAACTGTTATGTCAATAAATACTAGGGCAAATAAGGAATTTCTTTATAGTCATGCCGTTTTAAGCTTTTGGTGATTTTTAGCTTGCACCAATTCTTAACTTCCAGATT
>TRINITY_DN10544_c0_g1
TTGTTCGACATGCTAAGTATGATTTATGAAAAAAAAGGTCTGAGGTAGGTTTTTGTAAAGATATAAACTGTATAAGGTTGGATGAATACAACGATGTAGAGTTCTACTACTTAGACACCCAAATTCTACTCTCTTACGTGTTAAATATTGATATGTTATCTTCACTCTATCCCAATAAAGATGTTTACATCAAAAAATTGTATGAAAGAGTAAAAAAGTAAAAATATATTTTGAGAGTTTAAGTAGTATTTTTCTATTCGATATAACAAAATTTATGTCAAATCACAAGTCTATTAATTAAGAGCATCTATCTCTCTTCAATCAGATGAATTTGAAAGCACTTAGTCAATTGATGGAATCCCATACCCACTAACAATGATGTCTGATATATACAATTATTACAGCTACAGCCCACAAATATTTAATCACATTGGACATGATTCCAGTTGTAACTTTTGTTCCAAACCTCAATTCTGAAAATGCTATGGAA
>TRINITY_DN10546_c0_g1
TCGGACTCGGACAGTCCAACCCGCCTCTCGGGCCGCTTAACACTGTCTCGCAAGTCTTTTTCGATATTGACGAGTCAATCCTGTATTCCACCGTCAAGGGCGACCCGTCTCAAAACAAGACCGGCTTCCTAGCCGCTTTCCCTGTGACCGACGACAAGGTGGCGCAGGAGGGCGTAAAGACATCGCCGAACGGCACCGTCGCCCTCTTCGGCACCACCCAGATTCCCGACAGCACCAACCTGTTCGTGACCGACGCCGGCTTCGGTAGCGTGATCCTTGACGTCGACGGTACGGGCGCCGCGACCCTGCAG
>TRINITY_DN10548_c0_g1
GTTTTGATAATCAGCTAGTAGCTGAGGAGGAGGTCTTTGACTTGCTGGGGAATTCCAGTTTTGGATTCCAGGGTTTACTTTTCTGTTCTTGCAATTTATATTCCAATTTAATTCTTTTGCTCAACTCCTGCCTCTTTACACCATCAATTGGTCTGACCTCTTTTCAGGATGATACAAATGGAATCTAGAGTAGAAGCCTTAGAGAGAAGAGTTAGGAAGAATTCCACAGAGATGTGGACAGACAATTGACTAGCATGGAAGATGCCAAATCCAAACTCTCCGACCTGGTCACCCTTGCAGTCAAAGGGAAAGGGTTGGCTGAATCTAG
>TRINITY_DN10551_c0_g1
AAGACCGTCAGTAGATTCCAAGGCGATGGTTCTGACAAGACCTTCACCAAGATGTTGAGCGACTTCAAGGTACAACTTGACTTCAGCTCCTTGAACGACGAGGGCGTTCAAAATGGGGGGCAAGTAGCCGTGAGAGAAAGAAACGTCAACGATGGCACCAATAACTTGGGCAATAGCACCAACACGCTCCTTGGGGACATCAGCGAATTGCTCTTCAATCTTCCAGTGGCTGGAGCCAGCAATTCTGCTATCCTTGTTGGCCTCAGTGGCGTAAGTGCGAGCTGAGACATTACGAGCAAAGCTGGTCTTCTTTTGGACCTTCTTGTTAGCCTTGAGGGCCAAACCGCGGACGGCGTTTTGTCTGCATGCAACGCGACCGACGGAGGTAACAACCTTAACACTTCGGGAAAGCATTTTAAATAGAGTTTGTT
>TRINITY_DN10555_c0_g1
AACTTTTGGTCTAAGTAACAAACGGAGGTTACATGATCAATTTAAATGCTACAATTGTGATATTTAGGAATTTAATTATTTTCTCATGATTAAGTCCCTATTTGGTTAGATCTAAAAAAAGTCCCTATTTGGTTTAGGAGAAAGCCCGCAGCCCGCACTAGTTTAAGTCATCATAGCTGGTCGGCTTAAATTGATAAGCTAATTAATTAGACAACTTTTTTTGGAAACTAAATTTGAAATCTTATGACTACTAAATTATTTGCTCTGCTCGACCAACTCAATTGGGGCTATCTCATGATTAAACCTCTATTAATTTAGAGATAGAAGACCCCTATAGAACCTATAAGAAAGTATTTTGTCATCCTATGAGATTCTATGCAACAAGAACATATAATTAATCTCGGTGTGTAGTCCTACTTGACTGATTAACCAAACCTTTGGTTAGACAAAAAAAAATATAGAATTTTATTTTTGAATTAATGGTATTGATTATTAATTCATAATCTTAGGGGGGTG
>TRINITY_DN10558_c0_g1
TGTTATTATCATCAGCATGTCACTCAAGATTGCATATTAGATCTAAATTTCAGTACAAGCTGGGTGGCTGTGTATTTCTATATTTGATGTTACTATGTTAGTTCCAGATTCTTTCTTGTTAACCTTTTGACATTTTGCCTTCTATTTTGTTTTCTTATGGGTAGTTAGGAAGGTGTGGGGCTCAGGTATATGAAAACTGAAACTCTTTCCAGTCATCTTGTTAATTCCAATTAAGAGATACTACAATATGTGAGTAGTTTATAATCCAAAGGGTCATATATTGTCAATTCTGCTCCAGTTCACAAAAAGACCCTTACAATATAGAATCAAATAAGCCCATGCAACTCTTATTGATCTTTTTATGGTACAAGGATGTCCAACAGAAGAGTTGAACACGAG
>TRINITY_DN10559_c0_g1
GCGTGAGCGAGGCCGACAAGATCCTGGTGCTGAACATGGGCCACGAGCTGCTGTTTGCCTACTTCGACGAGCATGTGGATCCGATCGGCGAGGCGGAGCAGCAGATGGCACTGGAGGCACTCAAGATGGTCTATGTCGACGAAGCCACGTCGGAGGAGGTCAGGCGCGAGCTCAACAACGTCGTCTCGCTCATCTGGAAGCTCAGCGAGGAGATCGACATCGAGCAATCCCCCAATCAGGTCGCCAATCTCGGGCAGCTTCTGCGGTACTGCCTCAACCCGGCCACCCACACCGCCGCCACCACGCAGGCCGATCGCCACCTGCTGGCCGAGCTCGGCCTCACCCTCTTCGCACGCATCATGCACGAGATCCTTCTGCCGTATCTCCTTT
>TRINITY_DN10561_c0_g1
GCGACTTCGACCCCAAGGGCAAGTCCGACAACGAGATCCGCAAGTTCTGCGTTGCCTTCATGAGGGAGCTCAACAAGCACATCGGTGCCGACACAGACGTACCTGCGGGCGACATCGGCGTTGGTGGTCGCGAGATCGGTTACCTCTTTGGCGCATACCGAGCGGAGCGCAACCGCTGGGAGGGTGTCCTCACTGGCAAGGGCGGCTCATGGGGAGGTTCCCTGATCCGTCCCGAGGCCACCGGTTACGGTCTCGTATACTACGTTGAGCACATGATCAACTACGCGTCTGGAGGAAAGGAGTCCTTCAAGGGCAAGCGCGTCGCCCTCTCTGGTTCCG
>TRINITY_DN1056_c0_g1
CAGCAACACGTTGGGCGGCTCACCCAGCCCAGGCATGAAACGAACTAGTTCCTCTGACATGCTACAAGCTATCCAGAACGGTCGCCACTCTCGCAGCAGCTCTGCTGATCTGCTTGCACGACCTGGATCGCGGGGTGCTAGTTCGACCTTGAACTTTGCAAGCTCTGGGGAGACATCTAGCCACCTCAGTGCTCGGGAGCAGGAGCATGTTGCTCGCCTTACAGGCCAACCGTTGATCAGCATGCCAGGACATCAGAGACAGGGTTCACAGGGTAGTTTTATGCCTGGCCACCAGAGGCAAGCTTCCTCTGGATCAGGGTTGGTTGGTGCTATCGAGGCCCGGGAACGGGAAAAGCAACAGATGAAGCAAGGAGTGAATAGCCAGGCAGTCCAGCATGCGATCAGCCAGCGTCAGCAGCAACAGGCTGCCATGGCGTACCAGCAG
>TRINITY_DN10571_c0_g1
GTTAATTCATGATTTTGTTTTTGCACAATTGACTTAAATTTTGACGTTTTACAATTGGTGCTGATGATCTTGGAGTCTGTAAATTTCTTTGAATTGGTTTCATTATTCATCATTCAGTAGTTCAAGTCTTTATTTGTTGTTTGTCAATATTGTTTGAGATTTGAGATTTTGAATTATATGGGTTGTATAGAGTTACACAACAAGCAGACAAAATCCTGGAGATTTTGAGTGCATAATCATATTGCTAAGTATTTCACTCTTTCACCACCCATTTGAGTTTTTGGTGAGATTTCGGGATAATTGTGTTCTGTATCCAAAGTACTCCTAGCTGAATAAGTAGAGAAATCCGGGAGATTTTGAGGGTATTATAATATAGCAAGTATTTCAATATTCATTTGACTTTCTGGTGAAATTTGGGGGTAATTTTGCTTCACATTTCAAACTATAGGTCTCTAGTTATGTACTTAAATGCATAATTACCCAACCATACCAATATTGTTATTCAAGTGTAGAGATAAGCAATCTCTCAATACTAGAAAAACGG
>TRINITY_DN10580_c0_g1
GATCAATCAACTCGAGCCCTACTTGGGCAGCCGGGCCACGGCCAGAGCAAGCCAGCCGCCCATCAACGCAAAACCGCCCAACGGCGCCGAGCCCTTGAACGACGGCTGCTTGTTGTCGGTCAGCGCCTTGGCGTACAAGGTGCCCGAGAAGAGCGTGATTCCGGAGAGGAAGAGGGTGCCGGCGATGTGGCTGTAGGGCGAGGCCACGAAGCCGCAGGCGAGGAGGGCGAACGAGTGCGCGAGGTGGTAGTGGTTGCCGGTCTTCCACAGCTTGAGGAGGCTCACGTCGTCCACCTTCGCCACCAGCCCGTGCGACCCATACGCTCCCGCGCCCACTGCCGAAGCACCCGAAAGGCCGCCAAGGCCCAGCCAAATGGACCGACGAGACATGATGCAACACAAGGAA
>TRINITY_DN10584_c0_g1
GTTCCCAGGATCACAGTACACCCGAGCACGCCCTTGCCCGCCATCTTGTCCTCTCCGACTCGATTGGTGTACCGCACGAATTCGGGGTTGGCGAGCGGGTAGCGGCTGGCAATGACCTGCCCCGAGTTGAGACGGTACGAACGCGGATCGCAGTCCGCCACGATCCACGGATAGATCGGCTTTTCTTTTTTGAAGACGGTGGGACCGCCTTCGATGTCGTCTTCGCCCGAGGGGTGGCTCCGGCGCAGCATGTCCTGGGCCTCGCCGGCCGAGTCGTGTCTCGCAAGCCTCGGGCGGGCCTGCCTCGGC
>TRINITY_DN10589_c0_g1
AATAAGCTGATGAAGAGACGAAAGATAGAGAAATTGAAGAACTATCCGAAGGATCAGAATCAGAAGAAGACGACTATCCACTCTTTCCACCGAATACTTCATCTCAAACCGAAGTATTATTGAATGATGGAAACGAGCCGATAATTCAACAAGATGGAAGTAATCAAGCGAACCCTCTATAGATGAAGGAGCACCTCCTACCACTTTTAAACCAGATCTAAAATGGTTGAGAAATCATCCTCAAGATCAAATCATCGGTGATATACATGATAATGTGAGAACTCGTGCATCCATTCGAGAATGCATGATGGCATGTTTTATATCTCAAATCGAACCAAAAACCGTTGAAGAAGTTTTAAATGACTCGGACTGGGTCATTGCCATGCAAGATGAACTACATCAATTTGAGAGAAATGATGTATGGGAA
>TRINITY_DN10595_c0_g1
AAAATAAACGAATCAGAGCGCCGGAAGCGTAGCAGTGGGATCTCGCCGGAAGAAATGGTCATTTTGTACAGTTGGTACCAAGAGTTGGAGCATATCATGCGGATCGAGTATCAGAAGCAGTTATGTTGGGCAAAGCTGTTGGAGACGATATATAAATAAAGGTTTGATTGAAGGAGGAAGGCACCAATTTACACCGAACCGATTCTGGTTCGGTGGACATAGTTGGCGGCAGTGACAGCTTTCGGCGACGGATTCTGGTGTGACTGGCTTCAATTCTTCAGGAGGTGGTTCGACGGTGAAACTAACGGACGGATTTTGGCAGCGACATATCTTCGTTCGACAATTCCAGCAGATTAATTCCATAGGTGCAGCTCGTATCCTTGGCAAATATCAACGACGCAACTTCTTCAACTTTCTAGTCCGCGAGCAGTGAACAAATCCTTGATGGCAGCGCTATTTGCATTCTAGGCAGTGGTATTAGTTTACAAAATCAAGTTCTTCACTTTGGATTGTCATTGTTAAGCTACCTAGGGAATTGTGAGGCTTTTGTTTGATCTTTGTTTCAATTGCTTTAAGTGAAATGTTG
>TRINITY_DN105_c0_g1
ATGAGTGGCTTTGTGTTTCTATTGGGATTGAGATGGAAAGCAGTTTGACTGATGCATCAGGAAGTGGGGTGGACCAATCTCGTGTGGGTTTTGAAAGACTGAATTGGGTTCCTGGATTACATATTTAAATGAAATGGTTGATGATTATTAGAGGAAGATGATTCATTATTCATATAAATATAATACTGTGGCTATGATTCTATTAATAATAAATACTGATATCATTAATGCTGACATTATGGCTTTTGACTTCTGAGACATGGAGTTTGTGATACGATTTAAAAGATATATGGCAAGAACCTGAAACAATCAAACTTTGACTTTTGAGGCTTTAAATTTCAAAGTGCTTGTTTATTTCAAGAGATACATTAGAG
>TRINITY_DN10606_c0_g1
GTAAAGACCATGCACACATTCCTTTTGTCCACTAGGTACCTCGTACCTAGGATTTCCCGTCGGTTGGTGGTCTTCGTTGGTGTTGGCGGTCGGCATGTTCTCCGGTGTGGTGCTCCGGTTGGGTCGCTGGGAAAAGAGCCATCTATCTGCTTGTTGATTTTGTCTCCTATTCGCTGCTCGGAGTTCTGGTCCAAACATTCTAGGTAACTCAACTTGCTTGGATTCAAACTGTATGATACAAGATCTCTCACTGTGTCCAATTAGTCTGCAGATAAAACAATATGTGGGGAGCCTCTCATATTTGCACTCCAATGTGAGGATCTCTCCTACAGCTTTCTTGATCTTGATTTTTTGACGAAGATGTCTTGTAATATCCATGCGAACTCTAAGCCGTATGAACTCCATCCAGGTTCCGTCATAGTTGGACAGATCAGCCTTGATATAGTCCCCCACCTGAGATGCTATGAACTCTGCCATTTTCAGATTTATCATTCTTTTTGGTATTTTATGTATCTGCACCCAGAAGTCCGCTCTTGATAGATCAACATCAAAGGGGGATTCGTTTTCCTGAAGGTGATGCAAGATGATAAGATGTTGCTCAAACGACCAGGGTCCCTCCTCCATCACCTTACGGGTGTCCTTCTCGTGGAAGAAGTGGAATATGAACAGATTCGATGCTAGCTCCTTTGCCGTCATCCCCTTGACCGGACGCCATACGGTTGCCATAGTTTCCTTCAAGAAAT
>TRINITY_DN10619_c0_g1
GTTTACACCCCTATGCACCACCGATCACGCAGCAAGCTCACCACGATCCTGTAGCTCCTTTGTCGGCCAATTCGCAGCGCTGCTTCTTCGATGCAGGGTACCACGCCGACTCGATGCGAGCTACCTTCGGAGCTGTTCTGTTATCGCACGAGGGAGATTTTGTAGCGGCATACGCAGGAGGTCTCCCGGATTGTTTTACACCGCTCATGGCGGAGGCTGCTGCTTGTCGGGAAGTGCTCGGTTGGCTAAGACGCAGGGGGTTAGAGGATGTTCTGCTATTTACGGACTGCTTACAACTTCAAAGTGGACTGTCGGCTACGCACTCACTGAACCTTTCATACGCTGGCCTAATTATTGAAGCTTGCAGGGCATCTATGTCAACCTTTG
>TRINITY_DN10625_c0_g1
AGACAAGCTTCCCAAACCGGTCATCTTCCACGACGGGCGGCTAGTGCAAAAGCCCAACCCTATCGTCGCTCTTCTCACCATTCTTTGGATTCCGGTGGGCTTCTTCCTCGCATGTCTAAGAATCGCCGCCGGCTCCCTCCTCCCCATGCCCCTCGTCTACTACGCCTTCTGGGCACTCGGCGTCCGTGTCACCGTCAAAGGCACTCCGCCGCCGCCGCCGACGGCCCACAACGGCCGCTCCGGCGTCCTCTTCATTTGCTCTCACCGGACTCTCCTCGACCCCATCTTCCTCTCCGCCGCCCTCGGCCGCCGCATCCCCG
>TRINITY_DN10632_c0_g1
GCGGGGTGCTGTAGGGTTTACATTCGAGGATTTGCGATAGATTCTGTTTTTTGGATTTTTGTTGATTTCTCGTCTTCAGTTGCTCAATATTGGTTTGCTAACAGATTCCGTGGTTTCCGGACCTCCGGTTCTTAGCTGAGTTTGAGAAAACTAGGGATTAATAATAGGAAATGTGGTGTAAGTTTTGTGGCCGAGGCTTGTAGGCGTATGATGTTCTCTCACTCTCTAGAAAATATGCTTAAGTTCCATGAATCTATTGTATTTACAGTTTGACACATATGCCTGCTGGTAGTCATTGATTGCTTGCCCTTAATCTGAGTTGCTGATGCGATTAGGGTTTAGAATGTTGAGGTTTTGCGCCTATGTATGTGTATGTATCCTGTATTTATAGCTTTATTAGAATGTTGAGGTTGTGGTCTTAAGGTAGTTGATAA
>TRINITY_DN10658_c0_g1
GAACTCTCAAGTCACTGAAACCATCTTCGACGAGAAGACCGGTACTTGGGAAGTCCGATGCATCAACGAAAACCAACCTGAGCAAGAACCCCGCGTCTACAGAGCTCGCATGCTCGTCTGCGCTGACGGTTCTCCCTCTAACTTGGCTCGCAAGTTGGGCATCGTCAAGAACGAACCTGATTCATTCTGCTCTCGCCAATACATCAAGGCTGGTACTCACAACTTCGGCAACATGGACGGAGTTTGCTTCTATCCTCGTGCTCTTTTGCCCGGTTACGCCGCCATCTTCGCTGAGGCCGACGGTGACGTCAACTACTTGTGCTACATTATCCCTGGTGGTCAAATGGGTGAGAAGGATTTGGCTAGCGTCCACGAAGATTTGGCCAAGAACGACCCCAACATTTCCAAGCTCTTGGGTCCCAACTACGAGCCTCGCGAACGCATGAAGGGTGCTAGCTTGCGTCTCGGTGGTGTTGAGAAGTCTG
>TRINITY_DN10661_c0_g1
GATGTAACTGGCAGTATCGCGAAGGAATTGGCGGCCCTGGCCAGTGAGTACTGTGACGGCAAGGGGGGCAAGGTGGCCCTCCTGGGCACGGCCGAGCAGATAGACGACATTCCCGCGCCCATCCGGGCCATCTTCCGCCATGAGATCAACCTACCAACTCCCGGCGTGGAAGTGCGGTTGCGTCAGTTGACGCGGCTGTTCGCCCGCACGCCGCTCGCGCCCGACGTCGAGCTGCCCGATGTTGCGCGTAAGACGGCGTCCTTCGTGGGGCGCGAGCTGCGGTCGTTGCACACCCACGCCGCTGCGACGGCCCTCGCTCGGGCCGTGCGCGGGACTGACCAGGATTCGCG
>TRINITY_DN10662_c0_g1
TGGCCTTTTTCATTTGCTGAATATGTATGCGATTTTGATGGAGAATGATTCAAGACGGTTGAAAAATTCTGAGAAACTAAGAGAACATTTTTGGTCATTCTCTCCCGAAATTGCAATCTCGGAGCGGTGTATTTTGTTCCGTCCGTTGGGAATTCCTGAAAATTAAGTATGATGGGCGGATCGAAAGGGTCGTCTAGATATAACGCCGGCGGCGAAAGCGATGAAACGCCGGCGGCGGACCTTATTCCGTCTCAAAGCGTGCGGCTCGGGAAGATCCAGCCACAAGCCCCGGGTTATCGGACCGTGTTTTGCAATGATCCTGAAACCACCGCCATAGCTAACTTTAAGGCTAACTCTGTTTCAACTACAAAGTATGATGTGCTTACATTTTTACCAAAGGGTTTGTTTGAACAGTTCAGGCGGGTGGCTAACCTCTACTTCCTTATGATTTCAATTTTATCATGCACCCCA
>TRINITY_DN10677_c0_g1
GCACACTAAAATAGAATCGCACGTACAACGCTGAAACACATAACACTACACAATGTAGTGCACAAATACGACATGCCTTAGCCTCCAGATGCACACATTTACAGATGTGCAGGAATCTATACTAGAGTGTACACTGATGGAATATGAAGTGCGCACGAATTTGGGGAGGTGTGTGTGTGTGTGTGTAGGGCCTTGATCTTGTGCGACCTGGTTGCCCCATGCAGTTGTGCGGTCAATTACAGGCCATTAGATTAGATTATCCAACGAATCACATTCCTAAAGACTCCTCCAATATTTTTGCGCACGTTCTCCCACCACATGAAATCTTATCAGCAGAAAACTGGGTGCTACCGCCACACCTAGAGTGAACTCTATCACATCTTT
>TRINITY_DN10684_c0_g1
CACCATCTGGCCTTATGCCTCCAGCTTCTTCGGCTGACGCTGAGGACGAGGCGAAAAAGGCAGCAGAGACAGGCACGCTGCTGGGGGAAACAGGGGCGGGAGTACCCGCCATCACGGGGGAAGACGCGGCCGCCTTTGCCTCTGGAAGCCAGTCTGGATTGGCGGCAAGCAGGCGCGCTTGGAAATGAGCTCTGTCCTCCTCATGACCGCAGCCAAGACACCGCACAGCCCAGTTGTGCCCGTGAAGCTCGACCACGGCACGGCTTCCGGCACGCTGGTGCAGGCGGTCAACATTCTGTGTGACGAGGTGCTGGAACACACCTTCCCGCTGCATGCGCGCCAGGGCCAAGTGGGCGGGGTTGGGCTGCACGCGGGAGAAGGACTCCCACCCGAGCATGTTCCTCGCCCAGTACCTCTGCCGCACGGAGGGAGAGGTGACGAAATCGCGGTAGAGGGTGGGCTTATGCCCCTTGGCGTAGCTGCCCTGTGGACCCCGGTAGTCGGGAAGGCCTGACTCTGTGCTGATGCCGG
>TRINITY_DN1068_c0_g1
AAATTATATAGATCTATATCTGGATCTAACTCCCCCCCTTTTCCCAACAAAATCTAGCAAAATACACAATTTGAACAGCTTTGAACAATAAACCGCTTCCTACTGCAAAACGACGTCATCGACACTGGGATATGCTGCCACGCCATCTACTTTCTTTTCCTCTTATTTTCTCCAACTTCCAGGGCCATAACAGATCTCAGCGTAGATGGCAAGTTTTGTTCCTTGCCGGAGATTGCCGCTTTCCAATTAGGATTCGTGGCATTAGCTATTCGTGGGAAATTGACTGAATTACGAAAAAACGGGTTCCATTTGACAAAAAAGGGAAGAAAAAAAATAATTGACAGGAATGCGAAAACCGCATTTGAAAAACGCGGATGAATTT
>TRINITY_DN10697_c0_g1
ACCTGTCAAGAAACCAACTGCTCAGCTGATACCATAAACAATTAATTCATTCCTGGTTTGCTTGCTAGGCAAAATGCTATGATAAAATTAGTAATTTTCTTTTATTACTTTTCCTCTTAAAATGTAAACCTTGCTATCATATGCTCTATGCTTCTGGTAATACAGGGTATTTCAATAAAGAAATACTATTAGGGATGAGAAAGTGGGAGAAATTGTGTAGCATCTATGAATCATGATGAATGTTTGGAAATGAGGAATAACATAGAAAGAACCAGTATTATATTGAATTTCAAAAAGGACCTACACGAG
>TRINITY_DN10698_c0_g1
GAATATTGACGGCATTGAACTCCTTGAAGCTCTCCGCGCAATCCCCGCCTTGCAAGAGAAAAGCTCTGCCAAACGCGGCCTCCCCCAGCTTCTCCTCTAAGCTCCTCGCCTCGCCGGCGAATACCAGCGGGGGATTTGACTCCAGCGTCCGGAGCACGCTCTCCACCTCGCCCGCATCCGGGTATTTCGGAAACTGCAGCGCCTTCTTGCTCTTCCAGCTCTCCAGACTCCACTTCCCCGGTTTCGCCGCCACCGGCGCCGCAGGCGCCTGCACTGCGGAGATGGGGCGGCGGCGCTGGGGCGGCGGAGGGAGAGTGGGGTTGGGAGAGCGGCGGAGGGGGTGGGAATGGAATGGGGTTTTAGAGGAAAGAGATGAAGGCGAGACGTTCGATACG
>TRINITY_DN10702_c0_g1
TAGGCCTTCGTTTTCTTGAATCATGCCCAAGGAGTATACGAATATAGACAACTTCAGTAAGAGTGACCATTTAAAACTAAGAAACTCCATGCAACTTGACGATGCACTATATACATCATGCATCTCTATCTACAGAATGATGCAATGGTTCATTCAAATCACATGGATGTTTCTAATGCTCCAGTCCAAGTAGTATGTGAAAATGGAAATTTCAGTGAGAATGACATTAAAACTAAGAAACTCCATGCAACTTGACAATGACCTAGATGCAACACGAGCATGTCTCTTAAATGATGCATCAATTCATCAAATCACAATCACATAGATGCTACTAACAAAGTGTATTGAGTATTAACCGATCTGTAGAGAACCAATA
>TRINITY_DN10725_c0_g1
TTTTAGCCCCTAACTTCTAGTACCAAAGCAGGCACCAAGCCTTGTTACCACCATCGCCTATAATGCCAACACTCGCAACCTAAAGCAAACATCAAACTCCGTTCACTGTTGAGAACACTATTGAAGTAGATGCTCACAACACAAGCCTTCAACATCACTGACCTAACTCATCTATTCAGCTTCTAACCTCCACTAGATGGCCTTTGGCCCACCAAGGCTTCTACTCTCTTCCTTGCCATAGCACTCTCCCTTCCTTGCATTGCATTTTACATAACACCTTGTCTCTTCTTCTTCTTCTTCTTCTTCTTCTTCTTCTTCTTCTTCTACTTTTG
>TRINITY_DN10729_c0_g1
TCTAACTGTTTCCTTTCCATTGCCATGGCACTCTAGTTCTCGGTGTTCTGGCTCAAGATGTCGGAGTCACCGGCATCGAGGATGGACATGACGGAGCAGCGGAAGAGCTTACCGCAAGCGGTGCCCAACTCAATGTTGTTACCGGAGAAGTGGTGGACGGAGGTCTTGGACAACATGGCGTAGTACTCGAGCTCAGACTTCCTCAGGGGAGGGGTGTTTCCGGCGATGATGACGAGCTTGGCCTTGCCAGTTCGCAGGCTCTTGAGGGTGGACTTGTAGCCGAGGGTGACCTTACCGGACTTCATCACAAGCGCAAGGCGCGAGTTGATGGAGTCGGCGGTTCTCTTGTTCTTCTTGGGGGCCATCGTTGCTCGTAGGAAGTCGAATGTGGTATTCCTAAGGGTTGTTGAGCTCCGG
>TRINITY_DN10739_c0_g1
GAAAGATACAAATTCTGTGTTCTTCAATGGGATGCAGAGATATCTGAGGTTATTACGAGGTCTGCTTTCAAAGCTCCTCTATCATATTACTTTCTTTCTATGAAGTGAAAATTATAACTTGCTTCGGCTACCTCCACTAACCTAAATGGTAGGCTAGTAACTTTCTATGGTTCATGGGCATATTTACTCTACATTATGGGACTATTAGAAAAAAGTGTTGATCATTGATGAAATCCTGCCTGTGCAAATTAATTCCAACTGTTCTTTAGACACCTTGATTAACACTCATAGATCTCCCCATCGTTGTTTTTTC
>TRINITY_DN1073_c0_g1
GTCGTGCTTAGCCCCTGGAGGCGGTCGTGGCGGTGCGAGCGGCCTGCTCGCCTCGGCCCCCTTCGTACTGGTCGATGGCCAGCTTCAGCACGCTCGGGTCGTGTTGGCCCACAAGGGAGTGCACCTTGCGCCCGTTCTTGATGTAGACCACCGCAGGCGTCTCCTGCACGTCGTAGATGGCCGCTACATCGGTGAGCATGTCCACGTTGACCTTCAAGAAGACGACATTGGGCCGCTTACTGCTTTCCTCCTCCAGCTTGGGGAGGATGCGCTTGGACTCGGGGCTGCGCGACTTGAAGAACTCGAGCACCACCAGCTTGTTGCCCGCCTTTTGCAGCTCCTGGTCGAGCTCGCGCTTGGAGTTGATCTGTCTGACCATGGCGTGTGACTTGGCTT
>TRINITY_DN10756_c0_g1
GTCAGCCATTTGGTTTGCAGTGGATACATGCAGCAGCTTGATGATCCCTTTTTGTAGTTTCTCCCGGATCAAATGACAATCTATTTCGATATGTTTTGTGCGCTCATGAGACATAGGATTTTCGGCAATTGCTATAGCAGATTGACTATCCGAGAACAGTATAGCTGGCTCTTCCATCTTGAATTCTAATGTCTCAAGTAAAAACAATAGCCATTGGATTTCACAGGCAGCAAGTGCCATGGCTCTATACTCAGCTTCAGAGGATGATCTAGAGATTGTTCCCTGCTTCTTAGACTTCAAGGATATCAAGGCATCCCCTAGAAACATACAAAACCCTGTGACTGACCTCCTCGTGTCAGGGCAAGCTGCCCAATCTGAATCAGAAAAACCTGTCAGTTTAAGATTAGAGATGGCTGGAAAGAATAAGCATTGCCCGGGACAACCCTTGATGTATCTTAAGACTCTATGGGCTGCTTGGAGGTGTAGATCAGTAGGTTTATCCAAAAATTGGGAAAGCTGTTGCACAGCAAAGCATATATCTGGCCTAGTGATGGTCAGATATAGAAGCTTCCCTATAAGTCTTCTGTACCCAGTGTTGTTTTCTAACAATGTGCCTTCATCTTTGCTTAGCTTGGCTGTTTGCACCATAGGACATTTAACCGGTTTACTCTCCAAAAAACCTGTCTCAGCTAGTAGGTCTAAAGCATATTTCCTTTGAGTGATA
>TRINITY_DN10766_c0_g1
CGAGACCTTCCTTAAAGGGAACTAAACTCCTTCCACTTGGACTGGAGGTGGTTGGTTACTTGGTTAAACCAACTGTTTACTTATCTGAAAAATAGTTACATAGACTGTTGGGTCACTTGTCATTAAGCTTTTGGCTTTGCTATCTTGCATGCATATCCATTAAACTTCTTATAGAAAGGCACTGAATGCTCAGAGAAAAAGTAATAAGGCAAGAGTTGGGTTTAGGAATCTTGAAAATCTCCTTTTTGTTTTATTTTATTTATAAAAAAAATTATTTAAGGCCCTGATCTTTTTATAGTTTTTAGTTTATACTCATTTATATTATTGTAAAACTCATG
>TRINITY_DN10766_c0_g2
GTGGAATCATCGAGTCTTTCACAAGCAAGGGTGAGTCAAACTCCTTTTCCAGCTTCTGTATATGATGTTTTTCTCTGATTGATTGCTCGAACATGTGCCATTATGTGACATAGTAAATACTAGTGTGCATCTTTTTACCAAAATTGCTGATGTTATTGATGTTTTGGATTTCCTATTGCTTTACACTAGTATACAGAGAATTTGGAATAATGTCCAAGTCTCGTTGAGCTTTCTAAGCATTTTCCAAGTTTGACTCTTTATCATTTTTCATTGCCAAAGCCAGAATCTGAGTTCATTGTGAATAAGCGTCATAAAAATGAAGGAAAGAACACTTCCTGAGGCATTTTTTAATGCCTTGAAATTGGAGACCAGATTTTTAGTATTTCAAGGCCATGACACGTGGAGCAGATAATCATTCACAATATTTGAACTCGAGACCTTCCTTAAAGGGA
>TRINITY_DN10772_c0_g1
CGAGAACAAGCTCGTCGACGCCTCTGATCTCGACCTTGGCATCGACATTCTCAAGCGCACCGACTACAGCGCCTGCAAGAAGTACGTCTCGTCGTACAACGGTGGCCACAACGTCTACTCGATCAACGAGAACAAGCTCATCGATCTCAGCGATGCCACCGTCAACCTCAGCCTGCTCACCAACAACGGACGTAAGGTCAAGACATGGAACAAAGCCCCTCGCTACTGTCTTGAGTACATCCAGAGCTACAACGGCGGTCACAACGTCATTGTCGACAACGAGAACAAGCTCATCGACCTTTCCGGTCTCGATCTCGGCATCGACCTTCTCAAGCGCAAGGCTCCCGAGTTCTCGTACTACAACGGTGGCCACAACGTCGAGTCAACCAACGAGAACAAGCTCCTTGATCTTTCGGACCTGACCGCCAACGTCGACGTCCTCGATGGCATCCTCCGCAAGCGCGGCGACAAGTACTCTTACTACAACGGTGGTCACAACGTCGAGTCTGACAACGAGAACAAGCTGATCGACCTTTCGGACCTCACTGCGCTCGTCAACGTTCTCAGCAAGAGGACCGTCAAGGGTTACGGGTCGCAGATCCACGCTCGCGACATCGCCGAGGACCTTTACCGTCGCACCAACGACGATGAGGACTGCACCTGTGTCAAGAAGACCAAGCCTACTCCTCCCAAGCAGACT
>TRINITY_DN10778_c0_g1
ATTTTTTTAATTTTATGAACTAAAATTCTTGAATTCTCCATCTTTTTCAAACCACTGAGAACCAAGAAAGTTTCCATGATTATTTGCACATACATGATTAATGATTTTCTATGAATTCCACTTTTAAGATCTGAGACACAATTGTAATAGTTTTCTGTTGTCAGTTTCTTGGTGCAATTGTAAGATCTAATTCTTGTTGAAGTATTACCCCCCTTTTTTTGGATAAGTAAATTTATCATTCCCGAGGAAGTACCACCCATAATACACAGAAATACTGAAGGGATTAGAGAAACCAAAACAAAGATCTG
>TRINITY_DN10781_c0_g1
GATTTGCAAAACAAAAACAGGAATTGAGTTTGGAAACTTCTCTACTTTCAGTTTTGTAGGTTAGAACTTAGGATCCTTCCCAATCTATAACCAAAATCAATGCAGCAATTATTAAGGAAATCCCAAACCTTGATAACCTTTCTAGATTTCAAGCTTTTTATTGTTTCCCTCCTGTTCTCTTCATTCTTATCGTTATCATATTTTCTGGGGACATCAAGCATTGAATGTTGACTAGAATAATCTAATCTAATTAATATAAGAAGCTAATCCAATTCACCAATTTTAAGTCTATATAATGGTTTCTGGATGTAGGGGGTGATGGTTAACAATGGTTGCATGATGCAGAGCCTAATTCTAAATGGAATCCCAAAAGGTTACTTTTGGAAGTCTATCAAGCATTCAAAAAGGCACTAAAAAGAGTTGGAGATAATAACCAGCTTTATTTCTTAGAGCACAAGGGGGAGGACAGTTCATTAGTGCCAGAAGTATCTATACACAACACTCGCAAAAACTATGGACATAGCCTCATTGACTATGATGGGACAATGATAGTTGTCAAAAGACAATGCTTCAAACCTATGCAAGTTAAGGTGAAGATGGAATGACCTTGGGGTTACTTTCTGCTTAAAAAGACCTCTGTAACTGTGAATATCTGCACAAAGGATAGTC
>TRINITY_DN10788_c0_g1
CTTCCACTGAGTTTGATGAATATCCATATGCACACCTGTATGATGTATACAACTCCATTGATTTTATAGTATGTGGGTCGAAGATTATCAATGGAGAAGCTTCTTGCCTGGTAATAAACCTCTGCCCAGAACAGAATGAGTAATGTGTAGGTGGAGAAGAAGAGAAGCCCAGGGAGATCCAATAGCAACACTTTTAGTGCGTGTTGTCTCAAATGGAACACGCCCTGGTAGAAGCCAAACACTACAGCTCTCAATGCATTGACAACAAAATTCATCAAGTGAAACACTTTTTGTGCTGTCCAACCGTATTCTGGAACCCTTAACTGAATTCTGATCAGTTGTACCAGGGCAACCGTGGCCATGAAAGCATAGGAAGCACAGAGAAGGTAAAAAATGGTTTCCTGCCATATTGATGATTCTGCAATTTTCCTCCACCAATCAAAAAGG
>TRINITY_DN10790_c0_g1
GAGGAGAAAGAGAAGATGGAGGCCATCCAAAACAAGCTCAAGAACATGCAGGCCCATTCCTTCAAGGAGCGGCTGGAGGTGGGCAGCCTCATCGCCAAGGAGCTCTCCTCCTCCATCTTCTACGGCTTGCGGGATTCGCTTCGGCTCAAGCACGCCACCATCTCCATCCAGAAATCCAATCGGGTCTACAACCACATCATCGACACCCTCATCTTGAACGGGCCGCTGCTCCTCTTCATGTACATTCTTTTTAAATACCTCTTCGAGCCCCACTTCCACTCCATGCTCAACTTCAAGGAGCACTCCGGCTTCACGCTCGTGCTTGTACAAATTATGGAGTTCCTACTCAAGTCCTCCTTCTTGGTTCTGTGGGTGGGTCCGATCTACGTCCTGTCCGTGGTGCTGAACATGCAATGGTCGCAAGAAGTCGGCAACGGGGCATTCTCCCTTTATCTCTACATCAGACGGGGCAAGACCGTTCAGAAGGCCTCCAAGCCACTGTCGGACACGATTGCTCAGATCATCTACTGGCAGGTCATCTTCGGCGTCTTCAACTTGC
>TRINITY_DN10792_c0_g1
GTTCGAACAAAGGAGAAATTTTGGGGTAAGGATCGACGTGGTACAAAGGGAAGTCATTCGGAAGGAGCGCAACTCGACGGCCTGAGATTACTGTCGTTTCATTATCCCCCACTTCCACCAGCTGATCATCGAGATTTGTGACCGGTTGTCTCGCAGGACCACTTGCACTTTTCCCGGTACATCTCCCGTCGCCATGGGAGCCATCTAGACAACGATGACGGGGCAGACGTTGCCAACGTTGATGAGGCCGGTCTGAGAGCCAGATTGGCAGCAAGCCACGGTCTGCTGGCACTGGTTGGTGATATCGGCAACACCGATGACCGAGAGGTCAACGCAGTTCAGGCCGACGGAGATGGGGATGAGGTTGAAGATCTGCTGCGTGACTTGCTCGCAGCACTTCACCTTCAG
>TRINITY_DN10795_c0_g1
TAATTGCATGGATGTATATGAGGATATATTAAATTGAAACAACTAAAGTGGATGTATTAAATGCTCATAAATATAAAGCTACCATGCAAGTGTTTCATGTAGGGAGTAGCTTAGCATAGGCTTAGGATTTCTCTTCAAAGAGGTAGCCATATACATGGACCGATGGATGAATTGAATGACAATACTACCCTAGAATTAATCATTTAATTTGGTTATTATTAAGGTGAAGCATATTTAGGGCGAATTCTTATATAATTTATTGAAGGTGAATTAGAAAAATGTCTTCTGTATTCATTAGTGGAGTTGATTCAACCTAATTCGCTATGATTTCAAAAAAACCTAATTCGCTAGTAGTGGAGTTGATTCAACCTAATTCGCTATGATTTCAAAAAAACCTAATTCGCTAGTAGTGGAGTTGATTCAACCTAAT
>TRINITY_DN10797_c0_g1
TAAATTTAGTGTGTGCATATCGTAATAAAGTGGCCTGGCTTTGGGTCAGGTCTATCAAATATGATGAACAGTGGTGCAAATAGTGTATGCTATATCCAAACCAAAAAAATTGAATTTTTTAATGTACTCTTTTAAACATGAATTGTATTAATAAACAGAGATTAGAGTTGTAGTCTTAAATACTCCGTATATTTATAGAGAAGTTAATTGGTATCACGTACTGGATATTATATGAACTCTCTAGATAGCAAATCTCATTAATTAGGACTGTTATGGCAGGTTACATGTGATTTCTTTGTTGTTACTTTTCCTAGTACCTAAAAACATATATATTTTAACTCCATATTTCATTTCTTTTTGGAGGTTCACAACAATATAAAGTCAAAATCATACCAAATTACCAATTTAAAGAGAATATGTATTCG
>TRINITY_DN10801_c0_g1
GTGACAGTCGAGTGAGAATGATGTGATGAATTGGATGCATCATCCGAAGGTGAGGAATCTACTGGAAGGGTTTCATCAAGTTTAGACATAGCTACTAGAGAGATTTGGCGAGGGACACCAGAGAAGAACTAGAAGTTTAGAGTAAGAAATTCTAGATAGTTCTTATTACCTAATTGTAAAATACAAACACTAATTTATACATAAAGAAAGATTGATTATAGGGAAGAAAATCCAATAATCTAGGAAGGTAAATAAAATGATAGCTAAACTAGGAAAAAATAAAATCAGCATCACTAATTCCAGACACTAAAATATATTGTATATGCATATTAATTCTAATATTTCCACAAACATACCAACAAAATCTTTGTTGG
>TRINITY_DN10806_c0_g1
GTTTTAGCCATAATATATCTATTGGTAGGGAATATACCCCGGTCTACGGACCCTTTTGTACCAAGGACCCAGTCGGATACGGATTGCCTCGAAGTGAGGGACGTTTCCCGACCTGAAAACAAGGCGTCTCAACGACTTAGTGGACCCTTGCCTCTATTTTTCTGAGCTCGGTCCTGACCTGACTACTTGGGTGAAGGCCCGAGTCCACGTACTTTGCATTTAAACTGAACCCAGCAAGCGATTGGCTAGTCAAACACATCCTTACATGTGCACGTTTTTCCTTAGTAGCCGAGATCACGGAGTGTATGGAGGACACGAGGCGGACATGCCGACTTCTCGGCATGTGTCTCCTCGAATTCCCTATAAATACCTCCCTAAACGCTTGCTTAGAGGACTTTTGACAACACTCTCAATAGAGCACTAGTAAGCTCGGGAACCTCTGACCTCATGTCTTGACTTCCCGAGCTGCTACTTTCAGTATTAAATACAAA
>TRINITY_DN10818_c0_g1
GTTGAATACTGACATAGGTTTTGACGAGCAGAATAATGCTATGGGGTTCGGTTGGGTCCTAAGGGATGATACGGGGTAGTTCCTTGCTTGTAAAGGTATGCGTCTTACGGGCCGACTTGATGTCACAGTGGCTGAAGCAATGTGTATTCGCGAGGCCTTGAGGTGGTTAAAAGGAACAGGATTGGGTGATGTTGATGTGGAGACAGATTCTCAATTAGTTTATTTTGCTTTACATTCGGATTCTTTTATTTCTGCGTTTGGATTTATTGTTGATGATGTTAAAGAAGATGCATCTTTGATAAATGATGTAACCTTCTGTTTTGTCA
>TRINITY_DN10819_c0_g1
TGTAGATGCAGTCTGAGCACACGACCACGTCGACCGGCGGCCGCAAGTCGCCTACATCGCCGCCCCAAGTGAGCTTGTGGACGGTCGGCGGCTGGCATGACGCGGCGCGAAGGACCTCGGCGTTGAGGCCAGCGTTACGCTCCAGTATTGGCAGCCCAGCGGCCTGGTCGGTCAACACGACCTCGGCTCCAGCGGCAGCCAGGGCCAGGCCGACCAGGCCGGTACCCGCGCCCAGCTCGACCACTCGCTTGCCGGCAAAGCGCTCCGGCGAGCCCAGCAAGTGGTCGGCCAACACGCGCGCACAAGGCCAGACATGGCCGCCCCAGTGCTGGCTCTGTTCGTCTTCGACCAAGCGCAGCGAAGAAGAAAGGCAGTGCTGGCCTGTGCTGTGGGGGCGGGACCCACAGCCTACCTCGATGGGCACGGTGGTGAAGCGGACGTTCAAGTCGCACGCGATTTCGTCGTTGCGGTGGTCCCTCCCCGCATTGCCCGTCTGCCGCCCCACTCGCCTCCGCAGCGCCACCGCAAAC
>TRINITY_DN1081_c0_g1
GTCGGTCATGGGCCAGCTGATCTTGTTGTTGTTACCCGTGCCGAGATCGATCATGACGTGCTTGTTGCGGAAGAAGAACATGGTCGTGCAGGGGTCGTAGAGCTCGTACATCTGGTTGAAGTCGGGCACCTCCGAGATGTCGACGAGGAAGATAACCGCGAAATTGGACACCTTGTCGGCGATGCCGTACAGGATCTCATCCATCTTCATGCAGTCGGGATCCCAGTCGTGCCCGAATCGAATCACCACCACTCGATCTTCCTCGGACAGGATCGCCTGATCGACGGCCCATCCACTGTGCAAGTGCGGCAGCAGGTACGACATCTTGG
>TRINITY_DN10823_c0_g1
TTTTTTAAACTTTAATAAGGTTTATTTTCGGAAATATCATCATTTCTTTTTCCACATCAGATGGCCTCGAGACTTTAAAGCCTGTCGATGTTGATGCTGAAAACACCTACCATTTCAACTTGCCCACAAAAGGCGAAATCTCTCATCTCAAGGTCCTGTGTTGTGGCTCAGCTCATTAAGTAGGAGGACCACCATGTGTCCTTGATGTAACTATTTCTTGCATAGTTGACGCAAGATTGTATGTATCACTTGCAAATGTGAGATTGTGTCGAGTGAAAATAGAGACATTGCAATACCTATGTTAGCAACTCGTAAAATACATATATCTCATACAGATATCTCATACAGTGGAGAGCGG
>TRINITY_DN10825_c0_g1
GTGGATTAATTGTCTACACACAAAAATAATGGAAAAAGGCATGCTACATTTCAGCTACTCATATATCCTTCAAATTTGGAAGGTCTCCAAGCCACCACAGAAAAGAGCCTCCTTCAAATTAATCAATTCCATCCCCGCAAAGAAATTTCCAAAACAATTGACAAGTATTAAAATGATGCAGGAATTTACAAGTAAATCTACGAAAAAGTCAGAAGTCAGTACTCACTACAACTAGAATAAAATACAGATGGAAAAAAGTAGACCACCCTTTCAAGCTTCAACCATACTACACAGGTGTGGTAAAACAAACCCCCTCCCCTCAAACCTAAATGCATGCTCACATGTGCAAATACACA
>TRINITY_DN1082_c0_g1
AAAAAAGTATTCAAAAAATGGAGCAGAGGAAGAACTGAAACAGTCGCTTACTGCTTGCCGTCCATCATGGCGTCGTACTTGGCGTGCGTCGAGACGTTCCTGTCGCGGCCGAGCAGCTTGGGCGAGTCCCTCTCGAGGTAGGGCTCCTGACCCTTGGACGAGAGCACAATCTCGTTGTGGCCGAAGAGGGTCCTGGTGCTGACGTAACCAGCCCACAGGCAACCACCGGCGATGAGCGGGAACAGGGTGAGCCACACGGGCTTAGTGCCTTCGTTAAAGACGTCGGGGGCCTTGCGGTTGAGTGCGCTCCAGGACATGTTGCAGATG
>TRINITY_DN10853_c0_g1
GTGGCATATATAGGTTTGATTAGTTTAATAGGTTTTTAAAATTAGTTTAATAGTGACCTTTTTAGGGGTGTGCAAAGTGCAAACTACTGAAAAAATTCTGTTAACCGACAGGACCAGACTCAAAAAAATTATGTTAACCATTAACCTTAATTGGTTAACCGAAAAAATTTGATTAATTCGGTAACACAAATTTTGGTTCGATTAACCGAATTTAAAATTTTTGATTAATTTGGTTCGGTTAATCTAATGCACACCCTAGACCTTTTTACTAAACAATCTAGGTCTCACTAGATTTTAGTTAGACCCGGACAAAAACCCTACAAACAGGGGCGGAGCCAGAAAACTCGAGTTGGGGGGGCCAGTGTAGTAGAAAAAATTTA
>TRINITY_DN10858_c0_g1
AAAAAAAAAAAATTCTTCCAATCCAAAACAGTATATGCATTCATAGTTATTTTTCTCCAAACACACCATATTCTCATAAATTTCGGTTTTTTTAAAGAATAAAAAAACCGAATTCAAATGCAGCAAAATCTCAAACCTGTGAACGATCGGTGGTCGTCGTCCCTGATGGCTGCTCCAAGAGCCATCGGCGGTGGTGATGAGGAGCGGCTGCAGGCGTTAGTGGCAGTGAGAGTCGGTGGTGGCATGCGGTAGCGAGTGTCGGCGGTGGCGTGCGTTGACGGTGGCGCGCGTTGACGGTGGCGCTGGCCGACGGCTCTCCGCCTCCCTCTCTCCCTCTCCGCATTCTCTCTCTCCACTGTGGTTGCTGCGTGTGTATAATGGGGCTGCTAGGAAGAAGTTAAG
>TRINITY_DN10867_c0_g1
GCATAGGAGATTCATCATGCCCGTCCAACACTCCCAATTTAATAACGCTCAAGTGCGCATCATTTCCAACATCCCCATCTTGCCTCTTAAAACTAAGTTTAAGGGCCCTGCTCCCCCAGGCTCAGATGCTGAGGAAGATATTGTTGACGAAACACTCAAGTTGTTCAAGCCCAACGTGTTGTTCCGTAACTTCGAAGTGAAGGGCGCTGGTGATCGTTTGCTCATCTATTTGAGTCTCTATGCCGCTCAATGCTTGCGCAAGATTGCAGGCAAGCCCAAGGCTGATGCTGAGAAATTGCTCTACACTTTGGCACTCGAAAACTTCCCGATCCCCGGTGACGCCAAGTTCGTCTTGGGAGGTCTTGTTAGTGCTCCTGCTAACCGTCAAGACGCTGAAATGTTGCGTCAGTACCTCACTCAATGCCGCCAAGAGCTAGGCTTGCGTCTTGTTCCCCTCGTGTACAAGGATGCTACCA
>TRINITY_DN10877_c0_g1
TGTATACTCACTGAGTACATGTAGTAGAAACCTTTGTCAAATGCAACTCATTATGTGGCTGTAGAGCTGATGGTTTGGTGTTGTGTTGCTGACTTGCTGCTACTGTTTTATTTCTTTTTTTGGTTGTTGATTCAGCTCTGGCTAATGTTTTCCACTTATCTTATCCCCTGCTTGTTGAGTTAGCCATGGCTACCATAACTATGTGTTTATTTTTTTGAATTTGATGGACTGGAAAAGTTTGTAATTTAGAGAAATTGGTAATGTGCAAAAAATGTGGTTTGATTTTTATAGCTGATAGCTACAAAGTGAACTCTCAGAAACTATTTGCTCACACTCAACTTGTTAGGGACTTAGGGGTATA
>TRINITY_DN10878_c0_g1
CACAACAGCAAGCTGCAGGCCCCCGAAGGAGAATGAGAAGACGACGACTTAGTTCCCGGAGAATCTTTCCCGGACGACGGAGCTTTATCACCGCCGGCAGATGCCGCCGGCGACCCTGCCGGCAATTTAATCCCGATGTTGAAGCTACAGGAGGGAGTAGACAAGTTCTTAGTCGTCACCTCCGCCAATCCCTGGAAATCGCAGCTCCCTTTCGCTTGGTCTTGGACCTGGAAATAGGCGTTGAAAGTGTACGAAACCTTCTCGGTATCGGAGAGGCCGTTGCACGACGATTCATCGCTCATCGTCGTACAATCCGCCCGATCGCACGCGTAATCGGTATTCGACTTCAAATTCGTCAATTTCACGTTCGATTTCAACGCGCACCATTTCTTCGGTAGGTATTCTATCTCCGGCACGCCCGTCATAATCTTCTTCTTTCCGTTTCCGCCGGAGAGATCCAGGTCAAACTTGGTTTGACCATCGTAG
>TRINITY_DN1087_c0_g1
GGAAAACATACCAATCACAACAGTAATAAAGAACCTGTTAATTCATAGCTCATGAACATTAATTTCCATCATCTGAACATCAGTCATTTTCACATTAAATTGAGGCAACTTCATAGAAAGTAATAAAAAGAATAAACATAATTACAATTACACATACACACACACACACACACAGTTGTGTGTCTCTTTTTATTTTTACTTTGTTAGAATGGCAATAAAATTATTAAGTTTTAAATTAATATTCAAGTTGAATTTCTGAAATCCTCCATGACCAAAACCTACTAGATTGAAGGAAAGGGGACTTTGTATCAATAATGATGTAAAGGGAGACAAAGTATC
>TRINITY_DN10881_c0_g1
GTTAAGTTCTTCCATGGTGACCACTGAGGTGATAGTTGAGAAGCCATTCTACCATCTATCCATGGGGGGACTTGTGCAGATTAGATAACACGCTTAACCCGTCACAATCGCTTTCAATTTGGTTCATGTATCTTTTAGATTTCTCCAAAGAGCATCGACAATAGTTGTACTTCTTGAGAAATTTTTTTGCAGGCGTGACTAAGAAAGAGAAGATCAGGATGATGAAGAAAAAAAAATGCTATGGTTGCGCCCATGAGCCATATTTACACATGGTGGGGGCCAGGCCCACTCATTGAGTAAAAACCAGCTCCTTGCAGTAAGGGGTGTTAGCGGAGCTTTCGATAAACTACTTGTGCTCGTGTTCGGTAAGCGTTAGTTTATT
>TRINITY_DN10883_c0_g1
ATAAAGACGATGATAATGTATCCCTGTCCTCGTCCCAAATGTTACACTACATATACTATGTTATGCCGGCTGGTGTTTGCACTTGTTCACAGTTTTGGTGCAATCCATGCGTCCCAGAACGACATAGATTGTTTGATATCAATCAAGGCTTCACTGGAGGATCCTCTGGGGTATCTTAATACTTGGAACTTTGACAATAATAATACTGAGGGGTTCATCTGCAACTTCATCGGAATTGAATGCTGGACAGCCGATGAGAATAAAGTGCTAAATATCCGACTTTCTGAAATGGAGCTTAAGGGGCAATTCCCCGGAGGCATTGAGAAATGTTCAAGCTTAACGGGTTTGGATCTTTCAGGCAACCAACTTTACGGGGCCATACCTTCAGATATAGGAAAGATGATTGAAGAAGTTACATTGTTGGATCTATCTTCTAACCGATTCTCGGGTGAGATTCCTG
>TRINITY_DN10884_c0_g1
TCCCATTCATTAGATTAGGGCGAAATCACTCAGATTTTGCAATCCGATACAATATATGTGCATTCTCAATGCCTCGTAGGGTAGAAACTCTACGCTGTTTAGCACAAGATTTTGAGTCTCTGTACTTTAGCACAAGATTTTGAGTCTCCCTGAGTATTTTACGATTGGTATCTTGAAAGCGAATCTTATTCTATGAATAAGATGTCTATTTAGTGTAATATATATATGTATGGAATATATGGTAAAGGTGGAGATCAGAGTTGATTCTAAATGTTTTGATTTAAATTATTTGGAGAATGCCTTGTGAGTAAGGTTAGGTTTG
>TRINITY_DN1088_c0_g1
GGAAATTGCACTTGAATACTTGAAGTCATCAACAAGGATGGTGAAGAGATTATTGAGCATATTATTTGAAAACCTCGGGGTAACACTCGAAAAGTCACGAGAAGAAGCGCTCCTTCATCTCAAAATGGTTAATATGAACTTCTATCCCACATGTCCTAACCCAGACTTAACCGTCGGCGTGGGGCGCCACTCTGATATGGGCACATTCACTGTGCTACTCCAAGATGGAATAGGTGGTTTGTATGTGAAACTGGAAGGAAATGTGGAAGATGGAAAGGAGGAATGGGTTGAAATCCCTCCCATCCCTGGTGCTTTAGTTATA
>TRINITY_DN10892_c0_g1
AATTTTATGAGTTAGTATCAATATTAAATAGATCCTCATAAGTTAGTATCAATATTCTAATTTATCATTTTAGTTTGTATTAATTGGTTGAGTTAGTATTTCATATTTATATGTAGTAATGTATATTAGAAATTTAAGAAATTTTCTAATAATGTTTAAAATAACTTTCCTAGTATTTTTATTGTTATGATTAAGGATAACACCAAATTTCATTGATGCAAAGTGTGGGCCTGTTTGTCACTTGAATGACCTGTACACAACACTAGTTGTTAAGGAAGTTCTTGCTTGGATAAAATATGAGAACTAGCGGTATGTCTTGGTTAGAGATGGATTTCTTAAATGTTTGTAACTTTATGAATTCGCAATCTCATGGTCTTTCTTATGTATAATGTATTTTAGTGGGGTGTCATTCTCTTGCAAGACACTTTTTTCGTTTCATGTGCAGATCATCAAATTTGTTGGCTCATACTCTTGCTAGGACGACA
>TRINITY_DN10896_c0_g1
ATAACCCAAACCCCGCAGGTCGCTGTCGCTGAGAGCACCACAAAACTTGCCCTCGTCATCCACAAGCGCCAGAGCATCGTCTACCCGCCCCTCCTTGTGCAGCGACGACAGGGCGGCGAGCGCCTTCGTGTCCTTGTTGACTGTGGCCAATGGTCCCTCGATAACATTGATCTGACGCAGGGTCTTGAGTCCCGCTGCGCCCAGCTTGTCCATGTGCTTGTTCAAGAACTTGACAACGGACGATTGGCTCACGATGTTGACCACCTTGCCATGTTGATCCAGCACAGCTATGCGGTGGATGCCCCTTGTGAACTGCTCAATCAGATGCCAGATGCTGGTTTCGCCCTCCATCGGCAGGAACACGTCGCTGTGCGAAAAGTTGATGACGCTGCCG
>TRINITY_DN1089_c0_g1
AAAACAGTCATTTTAGCCTATTGCCTTCTCCCTTGCTCTTGTTTAGTATATTTAGCAGACTAGAGCAGTGAACTACCATTTTTTCTTCTTCCTTCGTGTAAATTCCTCCCCCATCTGGTTTCTTCTTCCTCCATTTTTTTGCTCTTGCTCCGTCTCCATCTTTTTTCTTCTTCCTTCGTCCCCAATGTCTACTAGGTATACTAGTGATAGCTCTTCATCTTCAAGAAATCAAGAATACATCTATGGTGAATTGGTGAACATTCCAAACTGTCATTGTGAACGATTGAAGCTACAAACATCTTGGACGAATGATAATCCAGGTAGAAGGTAATGGGAGTGTCAATCTGAAAATGTAAGTATTAATTTTTTGTTAGGGTTTTTTTTCCCGCAAATAAAAAGAAGGGATTTTTGTGATTTTTGTTTCCCGCAAATAAGAATAATTGGTGAAAAATTAATTTTTGGTTAGGGTTTGAAGGAAATAAATTTCTTTATTCATTTTTGTGATTTTTGTTTAAG
>TRINITY_DN10903_c0_g1
GCGAGGAGGGCGCCGTCGCGTAGGGCTGCGAGTAGGAACTGGCCGGGACCAGATACGACGACGACGACGACGGAGGCGTGTACAAGGAAGAAGCGGATGAGGCCGACGCATAGGGCGAGACCGAGGATGACGACGCAATCGAAAGCGAGCCCGGTTCTTGGAGTATGTGGCCTGTCATCCTCACGTGGCGATACAGCTGGTTCTGGGAGAGGAACGACATTTTGCAGTACTCGCACACAAACTGACCGTCCTCGGGCTCCTTCTTGGCGGGAGAGGGGGCGGCCTGGTTGTAGGACGACGCGAAGGAGGGCAGCGCGCCAGACG
>TRINITY_DN10917_c0_g1
TATGTCTTCATCTTCTTCTGCCTCTTCAAAATCATCTTCAGAGTCTGAACAGATTTCATCTGGGTTCGAAGGGTTCTCAAAACTCTCATTAGCTAATGCTTGTTTGTAGGATATAGGTCCAACATTCGGTTGATTCTCGTTCATTGTTGTGTCCATATTCTCACTTGGGGCGAAGTTAGCATTTGCCATATTCTTGGGTACTTCTTCCATTGATGAGCTTGCAGTAGTTTTAGATTTTTTTTGAGCTATTTCAGGGTTGCTGTCTTCACTGCTACGACGCATGGGAAGGGTCTCTCCAACCATGGTGTATCAAGAAGAAACAAAGAAAAAGAAACAAGGGACCTAGGAGCTTGACCTCTTTCTCTTTTAAGGTAAAAAGAAAGCAGGCTAGAGAAAAAAAAGCAGAGGAAAGACAAACACAGAGAGGGACAGGGCTACTTATCGTTTAAGGAGAGGCAGAGGTGACCGGTTTCTCGTCGATGCCGTAGTTCCCGTGTGCTTTCTCTTCCCCTTCTAAGCCGGA
>TRINITY_DN10925_c0_g1
GATCTTGGAGATGTCGACGCCCTCCTTGACCATCTCCCAGAGCGGGGACATCTCGCGGAGGCGGTCGACGTGCTTGGCGCAGAGCTCGATGGCGTGGTCGACCTCGCGCTCGGTGGTGAAGCGGCCGATGCCGAAGCGGAGCGAGGTGTGGGCCATGTCCTCGGAGACGCCGAGGGCGCGGAGCACGTAGGAGGGCTCGAGGGAGGCCGAGGTGCAGGCCGAGCCCGAGGAGAGGGCCACCTCCTTGAGGGCCATGAGGAGCGACTCGCCCTCGACGTAGGCGAAGGAGATGTTGAGGTTGCCGTGGTACCGGCGCTCGAGGTCGCCGT
>TRINITY_DN10928_c0_g1
GAAGATTACCATGAAATTTTATATGGGAGAAAAATAGAAATACTTCACATACAAGTATTAGCAACTATTACCAATTTTTAAAAGATGTTATCTTATCAACTTTAGTATTGGGGGCTAATATATGTTCTATACATTAGAACCTTGAGTCAGTTATATAAACTAGGTTCATAGTGCAGCCAGGAATTTTATCTACTTTGGTACTGAGGCTGATCGATTCTATATTAAAACCATGACTCAATAACCCAAACTTGGTTGATCATCTTAAATGCATTAAATGCACAATAACCTATATGAATAAATAAAATATATCAAGATTAGAAAATTAAAACTGGAATGGTTTTATTGGAAATTGTTGAAAGTTGAAAAGAGATTCCTAAATAACAAGTTTTAGATCTT
>TRINITY_DN10931_c0_g1
AAAAAATTGAATTTAATACTGTTAAAAATCGCCAGATCTGCATTCAACTACTGTATAAGAATAGATAAAAAAACAAAGATGGTGATGTTCATAGATCTACAGATGTCGACAGCGACAAGAATCATCAATTCAGGGAGTAGTAAAATTTCGGTAGGAGCATATATAAGAGGCGAATTTGTAACACTGAACCCATCAATTGAAAAAAAAAAAAAAGATGGATCGACATTCCGAAGAGTAAAAAATTCCGACGCTTCATGGAGATTGGAAGGGCGGTCTCACTGATTGAAGAGGCGATGAACTATTGTTTTCTTAAGAGAAGAAGATGAAGAGATGAGAAGTACGAAATATTGTTAAGGGCTCATGTTTGCAAAATGGTTGTAAAATGTAGACTAGGGAAGACAAATTTATTTTTTCTTATTCACTGGACACTGTTTTTTAAGGTTTGGGTGCATGCCAGTTGGTGGGCAATAATAAATGTTCAGCAGATGTACTTAAAGTTTAAAGGGTAAACCTGTCAAAAT
>TRINITY_DN10935_c0_g1
ACACGACACACGCACAGATGGCAGATGTTTCCTTTCGAACGGATGGAATCAAGCAAAAAGCCCTCAAGATCCTTGTGATCGGCGACATGCACGTTGGCAAGAGCTCGCTTCTGCTGCGATTCTGCCGAAACGCTTTCAATCCCAACATGCGCGCCACGATCGGAGTGGACTACCTCCTCAAAACGCTTACCATCGATCAAGTGGACTACCTATTTCAAATCTGGGACACAGCGGGGCACGAGCGGTTCCGCGCGATCACGACATCGTACTACCGAACTGCAGACGGCGTTATCCTCGTCTACGACTGCACCAGTGCCGATTCGTTCACAAGCGTGAAGACGTGGTATCGCAACCTGGAACGCAACGCACCACCAGGAACCAATCGCGTACTGGTTGCCAACAAGTGCGACCAGAAAGACAAGACGTGGTATCGCAACCTGGAACGCAACGCACCACCAGGAACCAATCGCGTACTGGTTGCCAACAAGTGCGACCAGAAAGACAAGACGTGGTATCGCAACCTGGA
>TRINITY_DN10936_c0_g1
GTTCCGTTAATTCAGTTAACCAATTGTTTCGAACTGAATAAACCGTTAACCGAAGTTTTAAGATTCCTTTAACTATTAACCGAACCGAAATTTCTTGTTCGGTTAATGGTTAACCGAAAAATTTTGGTAGTTTGCACACCCCTAGGATGGAGGGAATACCACTTTTGGGATTACCGACATTTTAGCCTAGGTTGTCCTAAAGGTTTGAAAGGTTGGTCGAAGCACCAAGGGGTCATAATGGGTCGGTAAGTAAGCGTATAGCCGTATATGACCCGTATATCCCCATCACAGGCTCCCACTTCTCATTTACGCACGAAGTATCGTGAATAATGAGTAGAATGCCTTCCTCCATTGCATCTCGACATATGTAAGTTCGGATTCCACAATAGGCTCTAGGTTCCAACCCATGGGCCTATTAGGCGCCTGTTGTGCGAATCACGACTATGATACTTGTTGCGGATCGTAGCCCTTGATTTGCGTGCGATAACATGTGTCAATTATCAAGGGATCCTCGGTGCACGCGATAAACTATTTTAGATTCCTGCCTTTCACCTTTATAAATAGCGCCTAAGTGAAAGGCCATTTGTTACTTTTCTCACTGTAAGATATTGTAGTTTCTCGAGCTGTCTTTTAGATTGTTACTTCCCATTTATGTTTACCATTGTTCTTGTTTCACCTTCTGGTAAATTTATTCT
>TRINITY_DN10937_c0_g1
TCGTCCCACAAACCCCGGAAGACCCAAATATTTTCCCCTCCCCTACTGTTCATGAATACCCAAAAGCTCACAAACAGCCTCCTTATCGTCCCTATCAACATTTCTACCAAACACAATCAAATACTTCTCGAAATTTATCTGTTGCCCACTAGCCCTCTCATATTCAAATAATACCTCCTTCACAACTCCGGCCTCAAGGTTATTAGCTCGAAAAAAGAATAAACAATCATCCGCGAAAAACAAGTGCGACACAGAATGCGCATTTTGTGCAACAGTTACTAGGGGTGTAAATAGGCCAGGCCAGGCCAGGCTTTGCATATTTAGGCCTGGGCCTGTTATGAAAATACAAGGCCTGGGCCTG
>TRINITY_DN10940_c0_g1
GAAAAATCAAAACCACATGTTTCCTATCTCTAATAAATAGAGAGTTATAATGATTGTAAATACCAAAAAAAAAAAAAATTCAGAAACTATGTTTGCAATAGTAGTTCTTTGGTTTTAAGACGGTCAAAAAAAAATTATTTTACTCTCAATTTTTTATTTTTTTTTAGTCCCTTACTATTAATTTCCATTTAGTTGTTTTAGTCCAATCCCGACAAACAATTACCAATTTCAAAATTCCTCATCAAACCTTAGACTAAGACTTGGCCACCTTTTCCATGTTCTACTGTCTTGACTTCATTTTTTCCAAAACGTACGAAGAACCTCTAGTCTTTAGACATCAAACTTGAC
>TRINITY_DN10948_c0_g1
TGAAGATTGAATTTATGGGTTGTGGGGCTTGGGGAGTTCCTTGATGGCACTCACCACCTTCTTGAGCTCTCCCTCCAGAGAGGAACCGGACTTCAAGCTAATCAACACGCAGCTGGTGGGCCTCTTGCAGCCGCTCGAAGCGCCGAGGTCCTCCTTGCTGGGCACGAAGACGTAAGGGATGTTGGCCTCCTCGCACAGCACGGGCACGTGGGTGATCACATCAATGGGCGAGATATCTCCCGCGATGACGGCCACACCCGTTTCCTTCTTCTTGACGGCCTTGATGACCTCCTTCACTCCTCGCCTCAGCCCCTTTTCCTTGGAGGCCTTCTTGTTGAGCTTAAGGATCTTCTTGGTGAGCTTCTTGTCCGCCAGGGGCTCAGCGATGATGGCGGTGTGAGACGTCTTTTGCTTCTTCTTGGCGGGCTCGCTCATCTTCGTACGGGGAGTTGAAAATTGAATGGATCAGATGAAAATCGCGACCTCTTCACG
>TRINITY_DN10959_c0_g1
GGCGACACAGGCGATTGACCAACTGCAAGAGAAAATCAAACGACCCTTGGCCTTGCGCCAACCCGAGGTGTTTGAGACTCCCGATGGAGAAGACAGCGGCCCCATCGTGGTGGTCGTTGAGGAACGAGACAACGCGAACATCGACAGGACTGGCGTGACGCCCAACAAGGCCTTCGCTCGCTTCTACGACAAGGGGTTCGACTCTGCGCAAGACTTTTCCTCGACGGTGCGGCGTGCGTCGAAGCAAAAGGAGTTTGAGGCCTCCAAGGAGGACCTCAAGTCGCTCCAGGAGACGCCGCTGCAGAGGTTCCAGCGTCTGCAATCCGAAGTCAGGGAGCTGAGCGAGGAGCTGAGCGCCGCCGCCGAGAAGCGCACGCCTTTGGAGCAGGACATTCCCGCACTAGAGATCGCCGACGAGGTGCAACAGCTGCAGGTGCAACTGGAGGACCTGATTGCC
>TRINITY_DN10966_c0_g1
GCCACTCAAAAAACTTATTTCTCAGAAACTCAATCAAAAAACTTTGCTGCTCAATTTAGTTTTTCAAAAACTCTTCTCTTTGAAAACTTTGCTTCTCATGGATAATTTGAAAATTCTTCTTCTTGTGAGTTAATTAAAAAAACTCTTCTTCTTGTGAGTTAATTCGAAAAACTCTTTTATTCGTTCTTGAAAATTTTGCTGCTTATAGAATTTTCATAAATTGTACTTCAAAATTTTAACTATTTTCAAAATCTTCTTAAATATTTTAAAAATTTTGCTACTTCTAGAAATCTTCTTAAATATTTT
>TRINITY_DN10968_c0_g1
GGCACCTCGTTGGAGGAATGCAAGGCCGAGGTCGAGCACACGTGGCAGTCGTTCCTGGCCGAGGGGACCGACAAGCGGGCGTGGACCAAGGTGCCCCCGACGGTCACCACCTGGGAGGGCATCGTCGAGTTCGTGCAAGAGCGAGCACGAGAGACGCAGGAGGAGGAAGACCGAGAGCGAAAGGAGCGGAGAGAGAAGCGGAAGAAGGAACTCGATCAGTTGGCCGAAGACGCCAAAAGGGCCAAGGAGGAAAATGCTGAGGAGGAGGAGGAGGACAACAACGAGGAAGAGGAGGAAATGGAGGATGAGGAGGATGAGAAGGATGAGAGGGACGAC
>TRINITY_DN10969_c0_g1
AGGTTGGTTTCAGAATTGTAAAAAGGCCAGCAAAGCTTGTTGCTTTTCTCTCTCTTTCCCCACTTTGATAAGGTGCATAAGAATCAAAGGTTTTGTAACTTGGACTAATTGGAGTGGAGGAAAACTACCAAGTTACAAGTATCCTGATTCCTGACATCATGTGCACCTTGCCACCATCTAATATCTACTCAACGAAGTTCTAGGAGAAAAAATGAGTTAGTATCTTTAGCAAATTCACCTCTTCAATACCACATTAACCTATTCATCTTTATTTTGACTTATTATATATACTTCATATTGAAGAATGCCTCTTTAAAACCAGACATACACCATGTGCATGTACTTTGGATTACAAGTTTCTGTTCCAAGATTTTCAGAATTACAAATTAGAAGTCATGGAAAGAAACAGAAATCAATCTGTAAATAGGAAGATACACTCGGTACTGCTGCAAAGTGGATGTTGTTTACATATACCTTACCCTTCTATACACTTAATCCCTCTTTGGGTTTTTTACCATTACTT
>TRINITY_DN10974_c0_g1
TATTTTGTTTTTCTTTTTTAATCTCAAAATAGTGGGCACATATACGTTATAATTAATTTCAATTAGTCAACCTGTATCTCCTATAAAATAAAAAAAATATCTAGAGAAAGTCTGAAAAAAGATTGTTAACAAGAAAATTTTACTAAAATTATTTTTAGCCAGGTTTAAAACAATAATCAAATTCAAGATTCTTACTAATTGTATGACAATTCTACTTTCTTTGAATTTTTATTTTTATTTTTGGAAAGCCAAGCAATGAGATATATTATAATGAAACGGAAAACAAAGGAAGAATAAATTAAAATCTGGGGGATACCATCCCAATCAGATTGAAAACTGATTGCTGTTGTCAAGGTGTGATGATTGAATAAAATACTAAACAAGATTCCAAATTTTAATAACTTTATAAGGTTTAAATTAGACTATGTTTGTAATATCGTTTATCTCTCACGTTATATATAGTAAAAGAATAAAAAAAACG
>TRINITY_DN10994_c0_g1
GTTATTTTTATGCATAGCAGGCTTCAACTTTTTATTTTATTTTATTGCCCTATGGTATGTAAATTCTGACTAAGAAGGTTCTAACCAATTGATGGGATATTAGTGCAATTTGTGTAATGATATTCATATCACGCAGTCATTAGTCATTATTATCCATATGAGATGCATAGATGTGGGGGCTTTAACAGTAATCACATGCACCAAAGTTCTAAATTTTTTTGCATGTGGCATACATGTTTAATTATTAAGTTTAAGATATGGGCTATCTAATTCATGTTCTTTCTATGCAATGCTTTGAATGTAATCTATTCTTTAAGAATTTTT
>TRINITY_DN10999_c0_g1
GAAGAGGGTGGATATGATATGAATATGAATATGATGATGAGGTTGAGAAGAGAAAATGTATTTATAGAGTTGAAGTAGGGTAGATCTGTCCTCATTTTGGCATGCATGCATGCATGCGAGTGTGGTATGCATCATCTTATGTATATATAATGCATTTATGGTAAGGTTCATTATATTAGGGTTATCCCATTTTTTTTACCCAAATAACTTCAATTAACCGTAAGTAATTATTGAATGAAGTTGATTTTTATCAACCGTTTTAAATTTTCAAAATGTTCGGCTATTACTTAAAAATTCATCGAATTAACATAATTAATGATAAATAAAAATAGATTATAT
>TRINITY_DN11015_c0_g1
GTGCCCTTCCGTATCAACAACGAGGTGAACGATCCCGAACACGACCTGGTCTCTGGCGTTCAGGACTCTCAGGGCGACGGCACTGTCCCACTGATGTCGCTCGGGTACATGTGCGTGGAGGGGTGGAAGCGGGAGGACTACCCGTACAATCCGGCCGGCATCAAGGTGCTCACGCGCGAGTACCCGCACCAGCCGTCGTCCGTGTTCTCCGACATACGCGGCGGTCCCGCGACAGCGGATCACGTGGACATCATGGGCAACTACGAGATGACCATCGACATCCTCCGCCTCGTGTCGAACCAGG
>TRINITY_DN11027_c0_g1
ATAAGCATAATCCGAACAAGCGTGTATGGCTCTAGCTAATGATTTGAGACGATCTGAGGAGCGTTATGGTAGGGTGCGTGCTGCCCACGATGTCTTACACTCGGACTACAATGCTCTTCGTGAGGACTATGAACGTCTTTAGGCGGAGCATCAGACTCTTCAGGCTCAGGTTAAGCAGCGCGAGATCGACCATGTCGCCGCGATGCAAGGCGCCATCCTAGATTGACGTGGTACTCCTAACTTTGTGCGGGCTACTGATGAGCTTGCCTTGACCCGCATGCCTCTCCTCCTGCAATCGTGGTTGGCTACTTCTAACATGTCTAGTCAGCCTATGGTTGATGCCATGGCCGGTTGGTTTGACGTTCAGCACTTTACGGTTCCCCCGTCAATTCAGATTTTTCACGATTGGGCGATAACTCCAGGCGGGAGACTAGCCATGGGCCCCATCGCGAAGACATGGTTGAGGGATACGGACGAGGGTCAAGCTCGCATTGTGCGTGAGGATGAGGCGGCGTTCTATTTCGGGAAATAGCACATGCAGGAGCTCCTGTATGCCATATTGCAACGTCATTTTTCTAGCTTCAGCATAGCAGGGTGGAAGCAGCCCGAGGCGTTGCCGCTACAGCAGCCTTTCGACCCCGCGCCGCACGTTTCATCTTCTGATAGCGGGTTCCTGGTCACTCCGGAGAGGCCTAGAGCTGGAGTTACTTCTTCTGTAGCGATGCCATCTGATCCGCCAGCGGCGCAATCTAATCCGCCGCCTTCTGATCAGGGCACTGGTGGCACGGGAACTGGTGATAGCGTGAACCCCTCAAGCTTAGAGGGTTACACCATACTTTCGGGTTCGAGCGTATCTGGTTCGGCAAAGGGGTCTGCTGCGCCCACTTCTTGAGTGAGCCGGGGAGTGTCCCGGTCACATGATTAGTTTCTTTATTATTATTTTTTTTTCTTGAGTTGTACTTTCG
>TRINITY_DN11032_c0_g1
AAAGATTCTTTCTTTATTATTATAAAAATGTCGACTCCTTAGATTCTGGCTGCTACTAATGCAAAAACTTTTTCATCCTTGGCGTAAGGCATAAATTATTTACTTTTGGAACTGAAAGTTTTACAGAAATGGATGCAGTTCCTATATGGGAGATTGGGAGAGGGCTCTATACGAGACCTGTGTATACCACTCTGTACGGAATCATACCTAGCTGGTTTTCAGGCTTGTCTGTGAGAAGCACCAGAACTAAAAAAGGGGTTCCATAGAGGAGGAATTCACTGGCATGAAAGGCTTTCCTGCTGCCTTAGTGGAGAAGCGGTGATAGTGATAGCTGTTAAGGGCATCTTACGAGCGCCTTTCTTTCTTTGCCAGGAGAGGTGGCCGTTGAGCATTGACCGAGAGTCAAATCTCTCCTGTTACTGAAGTCCAAGGGAAGCCACCGTAGTACACGGTTGGAACAAAAGGTGATCCATGGCCATTGAAAAAGAAAGAAATGAATTCCAGAACCGTTCGAATATTATCGTAGCTGTGAATGAGAATGGTAAGCGAAGACTGAGTCGACTGAAAGGAGAGGTATGGTACCAAAATCGAATCACATTACTGTAATGAATGAAAAGGTTGGGTTGGTTAGCGAGTCTCATAGGCCTTTGGTACCTAGAGACTCTCAATCCCAAATTACCCGGGTTCTATGGGGAAAGCTCAATCCCACCGGTCTTCTTATTCAAGTAGTTAACATTTCGCTTCGGTAAGCATTCCTTGGG
>TRINITY_DN11043_c0_g1
CTTGTTGTCTCTGACACTTTTTAACATTCACTCACTGTAAAAATGCTACCCATTATCCTTCGATTGCATAAAGTTGGCTAGCATTAACTCCTATGCTATTTAGACAGTTAAATTTGTATGGAATCTGTAAAGGGACTAGTGGAAACTTTGAGTAGTTGAAGGACTAATAGTGGCTAACTTTTCTTCTACTATTAGTCCCTGAATAATGCTATGTTAGCCAACATTATTCCCCGGGACTAACAGTGGTTTAATTTGCATAGTTAAGGGATGATGAATAGGTGCATATTAGCATATACTTCAAAGAGGGGCATGGGTGCTATGG
>TRINITY_DN11048_c0_g1
GGTAACTTGAATCAAATGGACCTAAAAATATTTGGTATGGAGCACAAAAAAAGACTAACTGGGATGCGTCTGCGGCAATGGAATCTAACCCGTCCTCCCCCGCTTCGATGGGTGGCCAAGAACTCAAGAATCATATGCCAAAATCGCCGCTATGGATGGGGACGAAGCCCCAAGAAGTGAATTCATGGTCTCAGCTCTTTAACCTCTTATCCAGGACCCAACGACGGAGAAATGCGTGGGAGCAACGAGCAGGATGGAGCGGAGGAGTTAATTTTTTATGAAGAAATGAACTGGGGCGAAGAAGACCCAGATTGCCCAAGAGTAGTTATAACCAAAGAAGAAAAGGCAAGAATCCGGAGGCCATGGCGCAGATCCCTAATTGTTCGTGTTCTAGGCAAGAGAGTGAGTTACTCATACCTGTATCAACGAATGAAGGCAATGTGGAGACCGGAGGCAGAGGAAGTTGGGAAATGTTTT
>TRINITY_DN1104_c0_g1
GTAGAGGCGAAAAGTCATGAGTGGTTCAGGCAGTTCTCGAAGGTAGAGCTTCAGCAGACCTGCCACCGTATGCACTTCGGCGAAGCCCAGATCCACGTCTTCCCCTCGGTCGAAACGCTGCTTGAGCTCGTTCAACAGAGCCGTGCTGCCGGACACTCGGAATATGCCCTCCAGCTCCACCGCGCGAGTGTCGAGCACTTCGAAGGCGCGCTCGCACACGATGGGCAGCAGGGAGGTCGTGGGGTTACGCGCGCACCCAGCCGCCAGCGGCAGGCCGAACAAGGGGGTGGCGCGGCTCTCGCGATTGAAGGTGAGCACCTCGTCTGGCAGCGTAAGTTGGTCCGGGCGGATGTACTGGTAGATGTCGGTGACTTGGTCGATGTAG
>TRINITY_DN11050_c0_g1
GAGACCAAGTGAAATCCATTCTCCAAATTTACAAGGAAGGGACGGAAGGCAACTACCTGGGACTTCCGGCGATCATGGGGAGGAATAAGAGAAGTATTCTTGGATTCATAAAGGAACGGATTATGAAGAGAATGCAGTGCTGGACCAACAAATTTCTTACTAAAGCCGGGAGAGAGATTCTATTGAAGAATGTGATCCAAGCTATCCCGCTTCATACCATGAGTCTATTTCTGTTACCCAAAGGGATGGCCGACGAGATTGAACGAGTTATGAACTCCTTTTGGTGGAGAGGCGAAACAAGAGGCAGAAGAGGCATTAACTGGAAAGCTTGGAATCATCTGACTCAGCCGAGAACCGAGGGTGGACTCAACTTCAGAAACATCAGAGATTTTAATCTGGCTTTGATCTCAAAGCAGTTATGGAGATTGCTGCAAAATCCGAATTCTTTGGTGGCGCGGGTTTATAAAGCGAAGTACTTCCCTAATTGTTCTATTCTGGACGCAAAAAAGGGAGGCAATCCATCGTTTATATGGAGCAGCTTACTGGAGACTCAAGAGATTATTCGAAGACATAGCAGGTGGAGGATCGGAGACGGCCAGTCGGTAAAGATATGGGGTGACAAATGGCTCCCTACCCAAGACAATCCTATGATAATCACCCCTCCCTTCCCCTTCCTTGAGCACGAATCAGTCTCTGCTCTTATGAAGGTTGACAACACGGGCTGGGACGAGGAGATAATC
>TRINITY_DN11054_c0_g1
ATTTTTTATTTTTAAATTGTAATTAACAATCTATGTGTTAAGATTATTTATTATGTTATTTTGTTTAATTTGTTTTGCACATCATTAAATTTTTGTTTCAAGATACTAAACATTAATTTAAAGGAACAAGAATTTTCATTGCCATAATGCAGAAGTTATTAAATAGCGAGATGAGAAGTGCACAAAATATAAGCATTTTAATATGATACATGCATTAATCCGTATAAATGTTGTATACTGTTGAGAATTTATTTACGCGAATTATTTTTGTTATTTTGAGAGATCATGTCATGTTTATAGTTTTTAAATAATAATATTCTACCTAATTTTGAATTAATTTGATTTAAATTATATATAGGTTCTTTTAGCCGGTAGTTCAGCG
>TRINITY_DN11054_c0_g2
AAGTTTTCAATTATTTCAGAGTCGCCGGTAAATAATGATGCATAACTGTACCTAACATTAACATACTATATATTCTATTCCAGTTGAAAAAGTCTGAAAGTTCCATAAAATAAAGTTAAAAATCTAAAATTAAGTTAAGCGTAATGCGTACATAATTTTAACATATAAATTACTAAAATATTTTTTCAGTGTAGCTACTTAATAGATTCTCAAGAGTTATTGATGTAACACTCATTCCTACACATTTTCTATCAATATAACCTTTGTAGTCACTAATATTCATACACCATCATCCTCCCTAGCATTTTGTTGGGTATATTAAAATTACTTCATTGAAGATATTTCTGTGACTAAAAGTTATTACTCAATTTTTATTTGTTATCACTTCAGATGTTAGGTCTAAGCTCTTGTCTGTTTTACCTAAAGGATGGCATAAGTCAAAAAGTGGTATCTTGATTACCTCTCAATATGGTCATACTCACGTTTTAAACACTTCTTGGTATTCTCTTATATAGTTGAATTTAGAGAGGTAATGACGCAATTTTTA
>TRINITY_DN11061_c0_g1
GGCTCTTTCATGGCGTGATGCAATTTTCAGGGGCGGTTCGGCGCAGAGGATACGGAGTACTGAAACCACGGCGGGTGAAGCACCAGGGGGTTTTCCCGGTGGCTGGTTCTTGAGGAAAAGAAGCTGCTTCTGTATCGCCGCAAGGCGAAAAACGCGATACGACTTTTGTCAAGTGAAGGGAACGCTCAGAGCGCTGGAAATGGGGCTGTGTGTCGTAAAAGACGCGAACTGGCTGTGACTCTTGGGCCCTGCGGCGGCAGACTTGATGCAAGCAAGCAAGCAAGCAACCCAGGGGGTGGAGGGC
>TRINITY_DN11064_c0_g1
TAAGACTACAATCGTTATACCATGGACCAATGTTCATATTGCATTGTGAATCCTGATACAAAAATTGTGTACCTTTAGTTAACATATTTTGTACATATAATTAACCGTTTCTAACTTTATGTACATGTAAATAAATAATTTGATAATTTTTTGCACATAATATGACAGATACAAGTACAAAAACTGTCAACTACATGTACAGAATGTATCAACTAGATACAGAGTTTGATCATTATTTTTGGATCAGGGTTTACAATGCAAGGTAGACCCTGGCCCATGGTATAATTTGCCACTAAGACTATGGTTTTATTCTAACACTAATAAATTA
>TRINITY_DN11069_c0_g1
GAGAGATCTTCATAGCTCATCATGGACGAAGGCGGCTTCGTTCTCGACGCGCCCACGTTTGGGCTCAACATGGACTTGGAGGCCGACATGTCGTCGGCTGACGATCTCCTCTTCTACCTGACCGACAATCAGGGCCAGATGGACACGACCAACGGTGCCTTCGACGCCGCTGCCCATCTTCTCTTCGACGATTTCCCATCATCGGGCACACCCAGCTTCTCTTCGCCATCTTCTTCATCGCCCGCTTCGTCGCCTCCCTCTGCCTCTTTCTCCTTCTCCTCCTCGCCCGTCTCCTCGCCATCCTCTGTCTACAGCAGCACCAGTGGCGAGTCATCGCCTGCGCAATGCACGAGTAGCGGAAATGTCGATGCCGACCATTTCGTCTTCGGGTCCTGGATCGAGTCGGCCCTCGACACGTCCACCATCTCGCCCGCACAGCTGCAGATGAGCGGCACCACCATGCTCGAGATCCAGCCGCCTGCTGCGACTCTCCCGCTCCCGCCGATCGCGATCCTGACGTCGCCCGCAAGCGCTGCGAGCGAGGAAGACATCATCGATGCCGGCGAGAGCACCACCGGTGCCAAGCCGCCCAAGAAGGACACCCGCAAGCGCAAGCGTACGAAGAAGAACGGCGATGAGGCCCCGCCCCAGACCGCCGTCACCTTGCCCCGCGACGAACTCCTCAAGCTCTCCTCGCAAGAGCTGGAGGACTATGCCGAGAACCTGCGCAAGGTGCGCAAGCTAACGGCCGAGGAGGAGAAGGATCTGCGGCGCCAGCGTCGGCTGATCAAGAACCGCG
>TRINITY_DN11071_c0_g1
ATTATTTTGGTATCACCCTTGGCATGCTTATTTGTTGTGTATATACATGACTGAGAGTGTTCTTCTAACTTATTAATTCTGCACAATTGTTTCTAGAGTGAAGGTTAAAGAGTCTTGAATATAGCTGCCTTGACTTTACCTTTTTACTATATTCTTCAATGCATTGTGAATGTGAATTACATGATAGAAAAGTCATTGTTGTGTCTTATAGAGGGCAGTGAACTAAAATGTCATGTGATATTCCACGTTGTGCAAACCACTGCCAAACATTTTCATGTGCTTATTATATTATATTGGCTATTTGGTATCCCTTTACCCAACACTAGAGCAATCTGAGTCTAGTTATACTAACTAATAAATAGGACTTCAACTTTAGCAATGTTTAGAGGGCATCAGGCTCCACCGCGGAGAGGGGGGGGGGTGCTTTGAACTTCAAACATTCTTCAAAATACTTAAATTTGTATATAATTGTGCTTGGCTATTGGAT
>TRINITY_DN1107_c0_g1
TTGATGAAGGACTTTCTTGGCTTCGAATCGGCGTTCGAGTGGGTGAACCTGGCAAGGAAGTCGAAGCACACCTGTGTCTGATCCGAGAGCGCCTCCATGCCCTCGTTTGCCTTGAGAAGACCGCGCGAGATGTACGGGAGGTACTTAGGTCGATCGCCAATCTTGAGGATGACGAACCAAAGCGAGATGTTGTAGAAAGCCATCAGCATCACGTACTGTGATAGCGAGAAGGTCGCCGGGCTTGCGCGGTAGTCATCACGTGTCGCTGCCTCTGGACTCTGGTGATACTCGATATACTGGAGCACAATGCTGAAGACGCGCTTGTAGTCGGTTTCCGTAAAATTGGCGTAGCAAGCCGGATGTTGAGCCACAGTCGCG
>TRINITY_DN11087_c0_g1
TTTCCCAGGACCTCTTTCATTGATGCTACCCTAGGAAATACCCCAAGCTTCTGCTGGCGTAGCATTATGGCTTCCCATGATATGATTTGTAATGGTGTGAGACGCAGGATTGGGGATGGGAAAACAACTCTGATCTGGGGACACCCTTGGTTACCTGACGACCCAACCCCCATGATTCACTCTACTATGCCTCCAGTACTAAATGGTTCTCTAGTTTCTGGCTTAATTGATGAAAGCACTGGTTCATGGGATCAATCTATTCTATCAGATATTTTTCTACCCAGTGATGTGAACCGCATTATTAAAATCCCAATCTCACCTGGTTATGAGGATTCATGGTTCTGGTATGGAGACCCAAAAGGATGCTATTCAGTTAATGGAGGTTATAGATATTTGATAGGGGAATTTGGAAATAACCCCATGGCTTTTGAAAAATGGAGCCCCCTGTGGAAGATGAAAATACCCCCAAAATGGAAGATTTTCTTGTGGAAAGCAATCAATAATATCCTCCCTGTAACTACAAATTTGCTATTAAAAAGAGTAGATGTGAATCCCTCATGTCCCAAGTGTGGGCTAGCTAATGAAGATGTTATG
>TRINITY_DN11088_c0_g1
CCGGTAGCACCCTGAACGGCGCCCTTGGCCTGGGCAGCAGCGTCGCTCAGAGCCTGGCTAGCCTGCTGGCTGGCGCTCTGGGCGTTCTTCTGAGCCTCACCGGCCTTCTGTGAGGCAGTGTTGGTGGCGTCGCTGGCGAGCTGGCTGGCGTTCTGCTGAGCCTGACCAGCCTGCTTGCTGGCCTCATCCGCGAGCTCACCAGCCTTCTGCTGGCCGGCGGCGAGCAGGTGCGAGACCTGGTCGACGACGTGAGCGGCGGTGGCGCGGGCCTGGTTGACGAGGCCCTCGGCGTTGTCCCCAGCAGGCTTGATGTACTGGTTGGCCGAGTCGAGCGTGTGCGAAGCGAGGTCGCGAGCCTGGTTGGTCAAGCCGATCAGGGTCTGCTTGGCCTCCTCGGCGGACTTCTCGCCTTCCTTGGCAGCGGCATCGGCGGTCTTGGATGCCTCGTTGGAGGCGTCGTTGGCGGCCGCCTTGGTCTGGTCAGCGGCATTGCCGGCGTGCTGTTGGCCCTGTCCGAGAAGGGAGCCTGCGGTCTGCTGAACGTAGGCGAAGGTGTTGCCGGCAAGGTCGCTGGCCTGCTTGATGAGCGAGTCACCAGACTGCTGAGCCTGCGACGAGAGATCGCTGGCCTTGTTCGAGAGGTCGTTGCCGGCCTTCGAAGCCTCGTTGGAGGCGTCGTTGGCGAGGTTCTTGGCGTCCTTCTGGATGTCGTTGGTAGTCTTGTTGGTACCGGGGACCTGCGACATTTTGAAGTATAATATGAAAGGTTGG
>TRINITY_DN1108_c0_g1
TATCGAAGGTCACCTCGATCTGAGGAACTCCTCGGGGAGCTGGGGGAATGCCGGTGAGCTCGAACTTGCCGAGAAGGTTGTTGTCCTTGGTCATGCCACGCTCTCCCTCGTAGACCTGGATGAGCACACCAGGCTGGTTGTCGGAGTAGGTCGAGAAGATCTGGTTCTTCTTGGTCGGGATGGTCGTGTTTCTGGGGATGAGGGTGGTCATCACACCTCCAGCGGTCTCGAGACCTAAGGAAAGAGGAGTGACGTCGAGAAGCAAGAGTTCGTCGAGCTTCGATCCAGCGGATTGACCAGAAAGGATAGCAGCCTGCACTGCAGCTCCG
>TRINITY_DN11090_c0_g1
GGCTCCATCCCCAGCCCGCCGCCGACGATCTCTGCTGTGTCATCTTCGACTACGGCTCCTTCACCGCCGGTTCACAATCCGGCGTACCCAATCTGGGTACAACAGGATCAAGCAATCCTTTCACTCATCGTCTCCTCCCTGACTAGCGAAGTCATGTACCTTGCCGTCGGCAAGGAGACGTCGCGGGAGGTTTGGGATTCGATCACGGCGGCCTTCGCGTCTCAGTCTCGGACCCGGTGCCTAAGCCTACTCGGACAGTTCCAGACTCTCCGTCAAGGCAATTCCACACCATCGGAGTACCTCGGCCAGGCACAAATGCTTGTGGAAGCATTATCGCTGGCCGGCCGCCCGCTTA
>TRINITY_DN11096_c0_g1
AATTAAAGGGTGTCTAACTGGTTATGAGCAAGCCTCGGGGCAGAGTATCAATTATAACAAATCGACTGTCTGTTTCAGCAGCAACACCCCGACTGAAACTCGTGCTATGATAAGCAACTGTATTGCCGTTCTGATAGCAACAGACTTTGGAAAGTATCTCGGTCTCCCCTCAGTCATCGACCGGAATAAAAGGGAGGTGTTCAAATATATTGACCAAAAGATTCGACAGCGCGTTGGTTCGTGGCAGAAGAAGCTCATTTCCCGTGCCAGGAAGGAAACTTTGATCAAGAGTGTTGCTCAGTCTCTGCCAACATACTCAATGAGCGTTTATCTGCTACCGGATTCGTTGTGTGACACTCTGCAAAAAGTGATGAACAAGTACTTCTGGGAGAGTGGCGGAGGAAATAGCAGGGGTTTGCATTGCCTATCTTGGGATCGTTTGGCTTTTCCAAAAGGTCAAGGTGGATTGGGCTTCAAGAAGTTGAGAGATTTTAATCGGGCGCTCCTCGCTAAGTAGAGTTGGAGAATGCTCACAGCTCCCGAATCCCTCGTAGCAAG
>TRINITY_DN11097_c0_g1
CGAGGAGGTGCTGCCCTACTTCCGCAAGTCCGAGCACAGAGTCATCGAGCCGTGGCACACGGCGGCCACCAACGACGAGAAGCACAGGGGATCCGGTGGACCCCTCGTGGTGAGCGACGTCCAGGCGCCCAACACCATCACCAGCACATTCATCGCTGCGGCCCAGAGTGTTGGCATTCCGTACAACCCGGACTTGAACGGCGGCCAACAGCTCGGCGTCGGCCACGCCCAACTGACCATCGACAACGGGCGCCGCTGCACCACGGCCTACGCATTCCTCAAGCCGGAAGTGCGGAAGCGGCCCAACCTCACGGTCCTGGTCGGCGCCCATGCAACGCGCGTCCTGTTTGACATCGACCGCACCCGCGCTGTTGGTGTCGAGTACAAGCTCCAGAGCGAG
>TRINITY_DN11098_c0_g1
CCAGCTTTCTTGCATCGCATGTTCTCAACAAGAGTTTTCGCTTTTTCATTACTCAGATTGGTATATCTTCAAATGCCCTAGACCCATTTTACCCCAAACGCCATAAAATGCATTCTCTATCAGCCAAGACATTTAAGCCTGCTGGTCGCTAAGAATGTCGGAGTCACCAGCGTCGAGGATGGCCATGGTGGAGCAACGGAAGAGCTTACCGCAGGCGGTACCGAGCTCAATGTTGTTTCCAGAGAAGTGGTGGATGGGGGCCTTGGACAGCATGCTGTAGTACTCGAGCTCAGACTTGCGGAGAGGAGGAGTGTTGCCAGCAATGATGATGAGCTTGGCCTTGCCGGATCGGAGACTCTTGAGGGTAGACTTATAGCCAAGAGTGACCTTTCCGGACTTCATAACAAGCGCCAACTTGGAGTTGATGCTGTTGGCATCCTTCTTGCTCTTCTTCTGGGGGGCCATTGTGACTGTTGGGCGACGGGTTGGCGTTGACTTGAC
>TRINITY_DN11108_c0_g1
TGATCGAGTACGATTACCCTGAATGCACAACAGCTTGCGTCACAGCTTTATCTATGTTCAGCAAGCACTGGCCAGACTACCGAACAGACGAGGTTACGACACTTATCCGGACGGCTGCCGAATGGATCAAGTCCAACCAAGCACCTGATGGCAGCTGGTACGGAAGCTGGGGTATCTGTTTCACATATGCCGGTATGTTTGCGCTTGAAAGCATGAAACACATCGGCCAGACATACGCGACAGGCGAGAACTCTAGACGTGGTTGCGATTTCTTCATCTCCAAGCAGAGAGCTGATGGTGGATGGTCAGAAAGCTACAAGGCCTGCG
>TRINITY_DN11109_c0_g1
GTTAGTGTAACACCCCCAAATTTAAAATCGTGAGTATTTCATAAAAAAGGCATTTATTTATTGAAAAGATAGAACTTGAATGCAGAAGCAAAAATATCATTTTAAAATACACGGGTTCCTACCGCCACGTTTGGGCCACCAACAAGGCCCAAACGCACATGCTAACAAAGGTTCTAATTAACTATCTATCTACACATCTACAACATTATACAACTCAAAGGAACTAATATAATACTATCCACTACAAATCCACGAGGTGCTATACCTCTACAACGCACTCTCAAAGCTAGCCGCTTACTCCAGCCTGAAAACAACTAATAGGGAATATACCCCGATTTTACCTCCCTATACGTTCACGATTATGTTTTGTGCGTGGTCAGGTCGAGGTCAAACGGTTTGGGTCAAGGTCAAAGTCAATATGTCAACTTTTAAGTCTATATAAAGGACCTTAGTCCTT
>TRINITY_DN11115_c0_g1
ATTTTCATCAAATAATTGAAGAGAAGACAAAAACAAAAAAGAAATGGCTTCCAACAAGGCCGCAACCGCCACATTTATAGCGGCGTTGGCCATGATATTTGCAGTGGAGGTTTCAGTGGCACACGAAACTATAGGAAACTCCGACGACGCAGTTCGTCACTACAAAGTGAACGGCTTTGATTTCAAGATGGAGAAAGGGCACGAAGCTTGCTACATTGCCTGCTACAACAACGTGTTCGCTACCAATAGCAGTCCGTTCACCGCCGAGAAAAGGTGCCACAAGAAGTGTAGCTCCTCCGCCGGGGGTTCTCTGGTCTCCGCCGCCTCCGCGGTTGCGGCGGCCAAGCATACTCTCA
>TRINITY_DN11125_c0_g1
AGCTCTTCGGCGAGGTCGAGGCTGTCGACTTCCTTCTCGTCGGCGTCACGATGATGGGTGCGCGTGATGGTGATTCGCCAGCGGTCCAGCAGCACCGTGTGCGCCCGCTCGATCTCCTCCAGCAGCTCCTGCAGGCTCTCCCCGTCGTACCCTCCGCCCCAGCCGAGGGAGCGCGCGAGATCGTTGCCCGTGCCCAGCGGAAGTACGGCCACGGAGGGCATTCGCTCGATGGGCCAGCCGGTCTTGTCGAGCTCGGAGCAGATCCAGCCGATGGTGCCGTCGCCTCCGCACCCCAGGATCGCAAAGTCGCGGCCGGCCTCTACCAGCGCCCCGAACGTCTCGAGCCCGGGCTTGGGTCCGCCGTTGCGGAGATCGAAGATCTGGAGGGGGTTG
>TRINITY_DN11135_c0_g1
GTCGACGTCGTTGGCGATCAGGACGAGGGAAGCCTTCTTGTTCTCGATGAGGCCAACAACGTGGTTGAGACCGTACTTGGCGACGTAGGGCTTCTTGCTGACATCCTCCTTCTTCTTGCCCTCAGAGACGGCGGTAGCCTCCTTGGTGAGACGCTCCTTCTTCTCGGCCTTGGTCTCGGGACGGTACTTGTTGAGGATCTTGAAAGCCTGGGTGGCGAGGTTACGGTCGGCAACGTGCTGGAACTGAGCAATCGCCGGTGGGACCTTCAAGCGCATGTTGAGGATCTTCTTCTGGCGCTGAAGGCGGACGTAAGCGGGCCATCGGACCATGCGGCCGACGTTGCGCTGGGGCTGGATGTCCTGACCGATGCCATAGTTGCGAGGACGCTTCTCGATGAGAGGGTTCTTTTGCTTCTTGGCGGCAGAGGCCTTAGAGGTGGCCTGGGGGAAAGCCGCAGGCTTCTTTCCGGATCCTTTGGGAGGCATTGTCGAGGCTGGTGTGTTGGCGGCGGTCGACGAAGGGTGAGATTGGCG
>TRINITY_DN11142_c0_g1
ACCCGACTCACCATATTTACAACGATGGATGCATTGTAATGCTATGGTGAAAGGTTGGCTAAAGAGTGCGATGGACAGGGACATGAGAAATAGCGTAAGATACGCCAATACAACCAGAGATATTTGGGCGGACCTGGAAGAATGGTTTGGGAAGGGAAATGCACCGAGAGCCTTTGAGATTAGGCGAGCAGTGGTGCTTCTACGACAAGAAAAGGCTTCTATTTCGTCTTACTACACAAAATTGAAGAGCCTTTGGGATGAGATGATGTCAATCTCTCCACTACCGAAATGTGTTTGCAGTGGATGCACATGCAATATATCAATGCAAATAGCTGATATGAAAG
>TRINITY_DN11158_c0_g1
GGCCGCCTGGCGGTCGTTGCCGCGGACGCCGCCGTCGATTCGCTCGTAGACGAACTTGCGGAAGTTGAGGTAGTCCTCCAGGATGTCGAGCACGCGCACCATCTGCGAGAAGATCAACACCTTGTGGCCGCCCGAGATGAGCTTGGGCAGGAGCTTATCGATCAGCACGAGCTTGCCCGAGCTCTTGATGAGCATCTGGTAGATCGACTCGGGGTCGGAGAGCCCGTTGAGGATCTGCGACTCCACGCCGTTGATGAGGTACGGATGGTTGCAACACTTCCTGAGCTGCATCATGATGTTCAACAT
>TRINITY_DN11173_c0_g1
ATTCAAACACAATCAACATATCCAAAGTTTAATACCAACATAGCAATTCAAAGTTCAAACACAATCAACATAGCAATCCAAATTCCAAAGTCACATCTTGTTCAGTTGTTCATCACTTCATCCATCATCATATATCAATATCATGATGTTGCCTTGCTGATTTGCGGATCTCTTCTACAAAATAAGCAGCCAGATCGGCACAAGAACGGGGTCGGCCTCTTGAAAACAAGGTTCAAACATAATCAAAACGAATTAACAATCAAAAGAAGTCCAAAACAGAAGACAAATCAACAACCTAAGGGACCTGTTTAGTGGATGCAATGGTAGAGGGGTTGGCCAGATTTGTTAGAGGGTCAGAACCGGGTGGTGCTATATCCGCATGTAGTACAGCGCGGACTTGTTCCCAATCATCCAGAAGGGCTTCCTCCAAAGACTAGTGTAGAGTGTTTTGCATGACCCTTTTTCCCTAATAGAAACCCTAAGCAGTCATTCTCTGAAGCCTCTTTAACCCCACTGGATTACATCGCTACGCTTAAAATAAGGGAAGAGCAACTTCCTCGGAAGTTCAATTGGCTGAGACCAGGTCGGTTGGTTGGGAAGTAGAGTGGGCGATGACATCCTAATGGAACTTATCGGAGCCAAATCAACAACCTAAGGGCCCTGGTTAGTGGATGCAAAGGTAGAG
>TRINITY_DN1117_c0_g1
CAAAATTCCAGGCGTTCTTCTATCTCTCTAGTTCAACGCATATCGAAGCACGGGATGCGAGACATATATTGATTAGATTCTCATTGGAGAACAATTGTGAGCAGGTGTTGGTAAAAAATCAGGTGATGATTGTTGATAAGTTAGTTAGATTTGCTAGGTGATCGCCGAAATGGAATGTGAAAAAGGACCTGCCGTTTGGTACGGTTTGGCTCCTTCTCCCAAAATTGTCATATCACTTGGCTTTGGATTTGGTGACAGTTTAAATAACGCGACTGAGCGTGGCTAAAGTGAAGATCGAGATGAATTTGTTGAAGCCTAGATTTGATAATGTTTGGAAATTGCGAATGGAGAAG
>TRINITY_DN11185_c0_g1
GAGGCGATGGCGAGCGATCTGGGCCGGTTGACTGCCTTCGTCCACGCGATGCCACTGCCCACGTCACACCTTCGCCTCGGTCAGCCGTCTCCGCCAAACGACACGTACGGAGGCGCCGAGCGGCTGCCGGACAACTGGGACGCCTTCGTGCGCTTCATGCAGACGCAGAGGCGCAACTGCGTGCAGCAGCACCGCCAGTGGGGCAGCTTGCCTCCGCATCTCTTGGCCCAACTCGACGACTACCTCCCTCCCCTCGACACGTTGGCCTCTTTCCTCTCGGCCTCTTCCGCAACTCGGCCCAATGATGCAGCAGTGTGGCTGCACAGCGACCTCACCGCGACCAACCTCATCATGCGCGCAGCCGGCAGGTGCGCCGCTGCGGGCTCCGTGACGGCCTGGGAGGTTG
>TRINITY_DN11186_c0_g1
GGTGTTTTGATTTCGGGCAGGAACGGCCGTGTTTCGGAGAGGGTCTACTCAGATGATCTTTAGTAGAAGTAGCCGAGGACCTTACCACCACAACCCTTGCGCCTGGCCTCCTCGTGATCCATGATGCCGGACGAGGTGGTGAGGACAATGAAACCGAACTGACGCGAGGGCAGGAGGTCGGTGATCCACTGCTCGATGTGCTTGAGCTTAATGTCGAAGCGGGGGCTGATCACGCCGCACTTGTTGATGCGACCAATGAGGTCAACAACGATCTTGCCGCTGCGGTGGTCATCGACGATCTCGAACTCACCAATGTAACCGTGCTTAAGCATGACGGTGAGGAACTTGACGATGACCTTGGAGCTAGGCCTGATGAGGACCTGACGCTTGCCCCTCTTCTCGGCATTGCAGATGCTCTTGAGGCAGTCGTTCAAAACACTGATGCGCACCATTTTCAAGGATAGGTGGTGATGGGGATGAG
>TRINITY_DN11198_c0_g1
AAAAAATGGCGTAAATTATTATGTATATTGCAGCTGAGAAAACTAGTAGTATGTAGTTTTCTAAATCCAGCTCCATACATAAGGCTCCTAGACTGCACGGTCTAAGGAGGTCTAGATGTACAGTGCAATGGCTGTGAACTTTTGCAACTTCACTATAAAAGTTCTTTATGTTTTTTAAGACAATGCTTTCCCATAGAGTACACCTGTGGTGTACTGATTTGATATTAGATATTTTTATAATTTATTCCCTACACAAGTTTTCTGTGTTAATGTTATTTGAGATTTTTTATATATTGAATTTATTTCAATGGATCAATGAAGCCAGAAATTCTTTCATTAATCAATTATGCATAGTGATTTGAATTTAAAACCTTTGGTTGTGGGGTACTTGGTTAATATTTCTGAATATTTTTTAGTGATTGCCATCATGTTCTTAGTGCAATCCTATGGCTTCTTATATACTGGAAAAATGTTAATGTAAAATGTCAATGTGATTGTCATCTAATATCTG
>TRINITY_DN1119_c0_g1
GTTAACCTTGGCCAGAAGGGTCCCTCGTTAGGTGGAGCTAAGCCTTCAGAATGGAAGCCTGGAACCGACATGGTTGGTGGCTTGGGCACGAGATCCTCAGAGTCCGAGTCAGAGAGTTCTAGAGGATGTGCAGATGTGTCACCTTGGAGAGGTTCACCTTTTTCTTCTCTCATCTTGTTGAGTTTGCTCATTCCTTCTTTCAACATCAGCCGAAAGGAGAACCTTTTCTTGACGGGTTTCTCTTCAAAGTACGCCTTCTTGCCTTTCCCTTTATCCATTCCTGCAAAAACTAGAAGACAACACAAAGGATTAGGTGTTAGGATACCTCTTCCTTCCTCAGT
>TRINITY_DN11202_c0_g1
GGCTATTGGTGAGGGCTTGTTACTGAAGAATAAAACTGCTAGACCTCTTTGGGGCTTTTGGAGTGCAGCTGAGGCAGGTTTATCTCTATCTTACAGTCTGCACAGAATTGATGTTCATTGAACTTTTAGTTGTGTTCTCTTTAGTTGTGCATAAGGTATTGATCCTCCTGTGTGTACACAATAAGGTAAGAGTGTTTACAAGCTTGTGTGGCTTTCAAACTAATAATGCTGGTTTTGAATAAGGAAGTTTTGAAAGCAATGAATATGTTGATAATGAAATTGAAAATGAAAGTTGCAGAATGTTGAAAATTTGAAAATGAAAAGGATATGTATTGCAATGGCTGAATGAAATGGCTTTATGTGATTAGCTTTGGTTGTTTAGACAGG
>TRINITY_DN11203_c0_g1
GAGGTGTAGCTGTAGCACCGAATGGTGATGGTTTTGCTTGCGGTGCTTGCTGTGGCTGAGGTAGTTGGGGTTGAGGTGCATTGAACGGGTTTGCGGAGTATGCATTTGTGTTAGTTCCACCAAAAGAGAAGTTGGTTTGAGGAGGAGGAAGAGATAACGGTGCAGTGCTGCCAAAACTAAAGTTCGAGGACGAAGGGTAATTGGTGCTATTGACTCTATTCTGCAAATAGCTTTGCACTTGTTGGTATTGAGCCGAAGAGTTAGCTGCGAACGGGTCATACGCGGCAGATTGTTTGCCCGTACGAGCACGATA
>TRINITY_DN11207_c0_g1
GCACCGCATATTGGGGTATGCAATGATCAGATGACGTGACAACTGAGTCTGCTCACACACAGACAAGAAGACATTCTCTTCCACACTCACTCAACTCTCTCTTTCTCTCTCTGTTCTGTGTTGTGACTTATCATTACTCCCATCCACCATGTTTGCCAAAACCTACTCAAACTAGCCTGCATTTCCTTCCCTTCCCTTCCCAATCTCTTTCTAATTACTCCAAAGATCTTGTGGTCAAGCGGCATATAACTGTAGCTCTCCCAAGTAAGAGGTCACATGTTCAATTCCCAGTGGAAGTTGAATAGAAAAGTATCTATGAATAGTATTGTATTATTGCCTATGTGCTTAAATAAAAGTGTATGTATTT
>TRINITY_DN1120_c0_g1
TTTTTTTCCAAAATATTACGTTCACCGTATTCCCACTTCAGTGACCTTATATCGCCGTAAAATTGCGACGGCTAGGCTCCACTCCCTTTGACGAACACGACAATGGTAGAAAAACCCTCTTAAACCTCCAGATTTAACGAGGGAGGTGGTGCGACAAGTTCTGGACGAACTTTGGTTGCAAGCTAGGTTTCGAGGCTCCGACACTAGCCGTTGGCCACTCAGAAATCGTCAATAGCCTCTGCCACGCCCCTCCTACGCTCGTTGATGAAGACTCTAGTGTTCGCCCACTCCCAAGTACATTCTACATGATCGTCTCCAATTTCTTGATTTAGCACTGTCG
>TRINITY_DN11211_c0_g1
GATGAACTCCACACATCGCTATAAATAAGTTCCAATGGTTTAGTGCTAGACATGAAGTTAAACGAAAAAGGCAATTTGTGGCTTTCATTTATATGACAGGAAGTACATGAAAATGTTTCAAGTGCCTGATGATTGAAAGGAACATTATTACTTCTGAGAATGGAGGATAAAACTCTATAGCTGAGATGTCCATATTGATGATGCCACTTTGGAATTTAGGATTTGATATTGACATTGATTTGACACTTTTGAGTAGGAATGCTATAAATATCATTCACGACCGAACCGCGGACAAGAGGTGTTCCCGATGCTCGATCCTTAACAAGAAAATGAGAGTCGAAAAATTCAACCAAAACCGAGTTAGTTTTGTATAGTTTAGAAACTGAAACCACGTTCTTTTGTAGACTGGGAACACATAAGACATTTAACAGGACAAGAGAATGATTTTCAGAAGGAAGAGAAACAGCCCCAATATGAGAAATATGTAAAAACTTATCATCGCCTAGAACAACCTCATTAGGACCTGTGTAGTCAGAAAAGGTCTGTAGAGACATGGGATCATTGATAGTATGATGTGAGGTTCCCGAGTCCATGAGCCACGATTGGGATGACGCAGGACTAGTAGCCGTAGTGTGCACCGTAG
>TRINITY_DN11212_c0_g1
TCTGCTCCCGGAGATCACCGTCTTGGTGGGCCCGTCCCCGAGGAAAACCACGTTCCTCATTTTCTTCGTAATCACGACGTTTTCTTCATAAACGCCGGCCTTGATGTGGATAACGAAAGTTTTATTGCTTTTCAGAGGGATATCCGGGATGGCTTCGTTGATTGTCTTGTATTTCCCGGACCCGTCCTTGGCAACCACCACGTCAGCGGTCAACGCAGCCTTTGACTCAAGGAGGCCGCGCTGGGCGGCGGTTGCCCACCCCGGGAAACTCGCGGAGTCGGTTAGGAGTTTCCGGTTCAAACCTGCCATGTCGAGAGAGACCAAAATGTCATGGATTTCGTCCACCATTTCCAGGGTATTGCCGGTCAGCTGTTGAGCTGTCACCAAAAGCTGTTTCATTTTATCCGCACTGTCGCCCTCCGTGCCCAGGAATCCTTCTAGACATGTGCTCTCGAACGTCAACGCCCCGCTCAACCATACCTTAATATCGTTCATGTAAAG
>TRINITY_DN11217_c0_g1
CGCCTCCTTTATGCTCAAAAGCTTAAAAAACACTCAAATGCCTTGCAAGTGTTCCAATATTAGTGTCCATAAGAAAATAAAACAATTAAGCACACAATTCGCCCAAAATGACTCAATCAATGCAATAAACACTACTCAAACACCCTATAAAACAAGACACATTTGACACTCATCACTTTGCTACATAGCCCACTATTTATACTTATCAGTACCATGGCTCATTTACTATAGCAGAACCTGAAATAATTAATTAGCATAGCGCACTTCATTAAGTGGTCCCTTACTCCTTAATGAGGCGGTGCCTCATAATAAGTATGGTTTCTTTTAAGTGCTCGACCGTTACATTGGTCCTGAGTTCGTCAAGTGGGTTATTCGGGTCGGGTACCACATTATTCCATCATATAGTTAACTCGTCACAACAAAAGTAAG
>TRINITY_DN11219_c0_g1
ACTGCTTGAACGCGTACTGGCCATAACCATGCACATTGCACCATTAAATGGTATTTTGACGACTGATGAGTAAACAAAGAGAAATACAGCCTAGCTTCCAGATTAAGGCTATATGCATGTGTATATATATGGTGGACTTTTGCCCCAATGCATAGCAAGTAAACTGAGTTGAGAGCTTTCTGATCTATTATGGGTTCCTCACAGAAGTGGTTCTTTGTGCTCTTTCTATTCTTGAGCATCTTTTTAGAGTTGAGTGCAATAAGTTTAGCAAATGAAAAGCTTGAGAAATCTAGGTGGAGGGATGATGATGATTGTAGGTTTAGTAGGAGAGGATGCGGTCGTTTTGGGGGGCGTCGTGGATGGGGAAGACGGGGTGATTTTGGAGGTGGTAGACGTGGTGGAGGAGGATTTGGAGGTGGTGTAGGTGGTGGAGGGGGTGTTGGT
>TRINITY_DN11220_c0_g1
AATCAATTGAACCCAAGTTTCTTCCGGGATTTCTATTTGAATTATAGTAGTTTTTTTTTTTAAATTCTTCTGGGCATTTTTTGTTCTCCACAATCACATCTTAACATCGAAAGAGAATGTGCAACCATTGCACATTCATAATGGTTGCATGTTCATAATGGTTGCATCTTCTAATCTTTCTGTGTTTGATGTGATAATCTACTCTTACAACCACATAATCTTGTGCCATCTACACTTTGACAACCGGTCAATTCAACCTCCTCAGGGAGGTGGATCTTCTCAGAGTGACTATTGGATGTTACCAGGAGAGGAACAAGAAAACTCATGATTTACTGGCCTGGAGGATGTTCCACCACTCTGTCATCCCCAGTGAACCTGGCTCATTCTCTGCAGAAGAGATGAAAGTTTCATGTGATTGTTGGCTATTAGGTCCGGTAGGATTTGATGTCGATTCTTGACTGCATGGAGAATCCACTTGAATATCACAAGATCTCGATGGTACTGGGAATTTGGCAACAAGCAAGAGACATAAAAGCATTGCTGTAGAAAAATCTCCATTAATATTTCAAATCACATGTCACTAGATAAAACTAAAAGACTATTTGTATGCTGCAAAAAGATAAAGTTTACAGATAGTCGGATACATTTTGAGTTAAGAAAACTCCAACAACTGATCCTTTCCACGGTGAGAAACGTCTGTCTATCACCTGAGAAGTTTATCCCATATAAGACAACAGTGATACATCAAA
>TRINITY_DN11221_c0_g1
AGCACGTTGACGATGTCTTGCGCGTTGTGCTTCACGGCCACCTCTCGCGGTGTGCCCTGTGGCCCCAAGATGTTGACGGCCGCGCCGCGCTCGAGGAGCTTGCGCACGGTGTCGACGTGGCCGGAGCTGACCGCCATGTGGAGGGCCGTCTCGCCTTGTGGATTAGCAGTGTTGGGATTGGCTCCATGATCGAAGAGGATGTCCATCTCTCGCAATCGGTCGTGCTTGGTGGCCACCATGAGGGCCGTCTCGCCATTCGAGTCCTTTCGATCGAGCCACATCGCATTCTCTCTCAATGCCAGAAATTGCTGCAG
>TRINITY_DN11225_c0_g1
CTCACCACCACCGCGGATACCACCTCTAGCATCCAGCGGATACACAAGACTTCCTTTGGGACTCCTCCCCTCCTTTTCCCCTCCTCTCCCCGGATTCTAACAACCTCTTTGTTGTTGAAGAAGAGCTTGGTTCATTTGCTCTCAAATTTGATTGAGAGGAGAAACGAGAAACGAACGACCGAGGTCGTCTAGGATTGAGGAGGAAGATCGTATTCTTCTGAGCCAGGAGTAGCCTGAAAGACGAGCGACGGCCGGACGGAAAGAAATATACAACAAGTTCTTCTGAAAGGATGAAGGACGAAGTGGCTGGTGGTCGCACTCGTGTGGAGGAGTTGGAGGAAGATGAGGTGGCTAGCACGGTGAGCATCGGTTTGGGATCTCCCATGCCGATGAAGTCTCCCCTCGTGGTGCCGCCCCCGGCTCTGCCATCGACGGCGGAGATCAAGAAGAGAAGCGGCGGCGTGTCCCGAGAGGTCTTGCAGGCCTGTGTCAAGATCTTCGGGGTCCACACGGAGCCCAACTACTCCATGCCTTGGCAGATGAAGCGACAGAAGAAGTCCACGAGCTCCGGATTCGTCATCTCCGGACGAAGGATCCTAACCAACGCTCACAGCATCGTGTATCAGACTTCCGTTCACGTTCGCAAGCACGGTTCGGCCAAGAAGTACTCTGCCAAGGTTCTTGCTGAGGGACACGAGTCGGACCTCGCCATGCTCACGGTCGAGGACGACTCCTTCTGGGAGGGCATCGTTCCTTTGGACTTTGGAGACATC
>TRINITY_DN11233_c0_g1
AAAAGGAGGCCGAGCATGCCAAGGAGGAGGAAACCGAAGAGGAGGAGAAGGAGGCGCCGGCCGAGGAAAAGGCCAGCGAGGACGAACCTAGCGAGGAGGAGGCCAAGAAGGAAGAAGATGACGCCTCGGCTCTCTTTGGCGGCTCCCCGGCTGCATCCACCAAGGAGGGTGAGGACGTGTCCAACCTCTTTGGCGCCCCCGCCTCGAGCGGCGCTCCCACCGACTCGTCGTTCGACATGTTCGGCGCGCCGCCTCCCTCGGAGGGTCACGACCCGTTCGCCGCGCTGGGCCAGCCGTCCGGCTCCGACGACCCGTTCGCCCAGATCGCCGCCAACCTCCCGCCCGTCGAGACGGCGTCCGAGACCTCCGCGGCCTCGGCTGCCAAGGCGCCTCTGAT
>TRINITY_DN11235_c0_g1
GCAGAAAGAGAGCAAGGAGATGGTATCCTCTAAGTTGCTGCATCTCACTCAAGTTTCGAGGATTCTGACGAAGAGCACAAGCAAGTAAGGTCAAAGCCATATGCAACATACCCCTAGTCTCAGCAGCTTCAACAAGACATAGAACAACGGCGATGCCACCAATAGGGCGAATAGTATCACCAATGACACATTGTTTGCAAATATAGACATCCCCAACAAGCCGCCCAATGCGTGGTATACCCCCAATAGGAGAGGCTGCAGCTGATGTTGGATCAACTAGATTGACCACAGACACAGCTCCAGATGCTCGAGGAAGATCTGTGCATGTTCCCTCAAAAGCAAATATGAGCTTCTTGCCAGAAAGCTGTAGCGAAAGATTACCTAATTGTTCAAAATCCCAAACAAAACCACTACACTCAGCATTGAAACTCCCTTGTTTGCCAGCATTTTCAGGCTTTTGTGCATGGGAAGTCAAAGGCAAGTCAGCATCCAAAGAATCAAGAATGGCCATACTGCCCCCA
>TRINITY_DN11241_c0_g1
AACCTCATCATCGCTTTCGTCATCATCGTCAAAGGCATCGGCGAGAGTAGCGTCTACCTGGCGTGTTGGTTGAGGAGAAGAAGATCGAGAGTGAAACGAGGGAGGTGGCGAGTGGGGGATCGGATGAGAGAGATTGTTGTTGTTGTTGTTGTTGTTGTTTCGGGCGTCAAAGTCCTCCTCGTCTTGACCGTTAATTCGTTCGTATCGTCCAGACATGATGGGCTAATCGTCTGGCGGTGTCGGGCTGCCTCCCGAGTCCGCTTACCAAGAGGCAAAGATACGCGATGTCGTAGGAAGAGTAGAAGGTTAAAGAGACTGAGGAACGAAAAGAAAAAGGAGAGACGGGACCAGGGCGAGGAAAAAAGAAAAGAGGATCTCCAAGGAACGACGGCGAAAAGGTCTAGTTTTCG
>TRINITY_DN11242_c0_g1
TTAATATCAACCCTCTCAGCGAGCGACTTATTCAGATCGATGTCAAGATTCAGACCACAGAGGTGCCCGAGCAGATTTGCATGACCAAGGACAACGTTACTCTACGCTTGACCTCAGTTATCTACTACCACATTGTCTCTCCTCACAAGGCTGCTTTCGGTATTAATAACGTGAAGCAAGCTCTCATGGAGCGCACTCAGACCACTCTCCGCCACGTCGTCGGTGCTCGAGTTCTTCAGGATGTCATCGAGCGCCGTGAGGAGATTGCTCAGTCCATTGGAGAAATCATTGAAGACGTTGCAGCTGGATGGGGTGTTCAGGTCGAGAGCATGCTCATCAAGGACATTGTCTTCAGCCAGGAGCTG
>TRINITY_DN11243_c0_g1
GCGAGAAGCTCTGCCAGTGGATGATGACGGCTCGTCGCTCCATGCGGTTGAACGGGAGGCCGTTGAATTTGGAGTCCTGCATGTTCATGTGGGTCTCCTCGACGCCCGACGCCCCGAACAGCCCGACGTCCACGTCCGTCTCCACTTCGAGCTCGGGCGTGAAGTGGACGTCGGGCAGGGTCCAGGCGTGGGTGATGACGTTGATCTCGCGCCGCGAGTCGCACATGAAGTGCTGGCACTCCTTCATGCGCGGGATCGGGTGCACCATCACGTAGAGCGACGACGACGCGCTGGCGAACCAGGGCGCGGCCGGGCCGG
>TRINITY_DN11245_c0_g1
GGAAGAGAACCAAGAACTGCCGAAGATGCTGCGCGCCGGCTCTCGCAACCTCCGATCCAATCAAATCAAGAACCCTATTGCATCATGGAAGATCGTCCGCGGAGACACTGTGCAAGTGATGCAGGGGGCAGATCACGGCAAGAAGTCGGTGGTCATTAAAGTATCTCGAAAGACCAACCGTGTTGTCGTGCGAGGAATCAAACTGGCCAAGCGCCGAATCAAGGCGACGGAGGAGTCGCAGGGCGGCTTCGTGTACCGAGAGCAGCCCATCCACTACTCCAACGTTTCCCTCGTCGACCCGTCCGACGGCAAGCCGTGCAAGATCTCGATGTCGTACCTGGCGGACGGCACGAAGGTGCGAGTGTCCAAGCGCACCGGCACCGTCATTCCCAAGCCCGCCGAACTCACCGCCAAGCGCTTCAAGAACTACCTCGATGGTGTGAAGGACACGAAGCCGGAGGTGGTGA
>TRINITY_DN11247_c0_g1
ACAGGAACTGGGCGCGGGTGAACTCCTCGAGGGACTCGTCGAGCTCGAAGTAGCCGTGGGCGGCCGTGCCGCGGGCGTGTACGACGCGCTCGGGGATGCGCTCGTGGTCGAAGTGGGTGATCTTCTCGCGGAAGTGCAAGTCCTCCATGAGCGTGGGGCCGCGCTCGCCGGCCTTGAGGCTGTTGTCGGTGTCGTCGACGGCCACGCCAAAGTTGGTGGTGATGACGTTGCCCTTCCGGGGGTCCTCCACGGTGTGGTCCGCGAGCTGGGTGCTCTTGGCGTCCTTCCCGAGGGCCGAGGCCACGGTCGAGGCCACCGATCCCACGGCGTCCTTGATGGCCGTCGCGGTGTCCACTGCCTGCTTGAGTTGGTCCATTGTATGTGTGCGGCGTGTGC
>TRINITY_DN11249_c0_g1
AAGATTATGAATGAAGAGGATGAATTTTTAAAAAAAAAAAAAAAATACCAAAATGCCCCTCTGAATTCAGATTTTGACATGCAAATTGTATGAAGAAAACTGGTTTTATCACTCAGGGGACCAAAATTGCAGATTTGACACAACTAAGGATTACATTTGCATCAGTGACCAATTATTCCAATTAATGACCTATTTGATTAGTTGTGAGGGATTAAAATGCAGTTTTCTCAAATTTTTAAAACTTTCTTTATTATATACATGTGTGTGTCCTGCTAAAGCTTTAGGGACAATTTGGTTTGGCTGTCATTTTTTTAAAACCTCACCTTACCTCAAATTTTGGAGTGAATGATTCTTGAGAATGGGACAAAAAATGAACTTGGAAGGTATTCTCAAGAATCTCACATCCTTAGGACCAAATAAGGGCATGTAAACATTCCAATGCCTATATTACTAAGGCTATGGGATAAAATATGAAAGAAATGCCCCCTTAGCATTATTTGGTTCAAATCTAGATAAGACAGTATTGTGAGCTTGGGATAAGGAATTATTAGGATGCAGGTAGACCTCCAAGTACATGACTTTTTTGGGGACTAGTGGTTGTACTCACAATCCCACTTTGAAAAGAGATCAGGAATAGGGTTAAGTATGGGATCAAATTTTGATTAGTAATCAAGAATGGGATAGGTATGGGTTCAAATAACTCTGATGAAGTTATGATGCTAGACAAGGGGTTGTTGGGATGGGTGGCAAAAACATTTTTTGTGTGCTAGAACTAACCCATGCCCTTGTCTCTTGACCCAAATGAAGGATATATAGAATGTATTGTTAATACATTTTCGTATGACACAAACTGAACTACTACTCAGAAGGTCACTTGGTCGGGGGATTAATGGTAACTAGGGGGAGACTAGGATTTTAGTCCCTTTCATGGTGGATGAGATTATACGTGAAGATAATGGTACAACTAATTTTTGTATATTCCAGGATTTTAGTCTCTTCCAAGTTTATCATGTTATGATCATGGTGGACAAATGAATGACTAATTTCCTTTGCGTTAATTAGAACTGCTCATTCTTTAGCATGATGTGTATTTTTACTTCTACAGGCA
>TRINITY_DN11251_c0_g1
AAAAAAGAAGAAAAGAAAAATGGAGTAAATATCTATATATGGTAGGGCATTTTGGTCAACGAGAGAGGAATCCGGAGCGAGAGCGGGTGCGGGTTGGGGGAATTTGATGGGAAATGACGAAAATAGGCAGGGGCATGCACATGATTCTTTTGTGGAAGGTTTTTAACTGAAAACGGTGGGGAGGAGATGGGCATTAGGTAACTTGCAAGGGACGACACGTTGGAAATATCAGAGATTCGGAGGGGTAGTTTTGTCATCATGCAAGGAAACAAAGTGACACGCGACTTGGATGACGAAGAAGAAAACCTCTCTCTCTCTCACTCGTCGGCGGAAAAGCCGCCACCACAACCACCACTCACCGGCTCGGCGCCTCTCATTCAATCACCGCCGTCGATAACCTAAATTCCAGCAAGCAAGAGAG
>TRINITY_DN11266_c0_g1
CTGTACTCCGGTCGCAATCCACGCAGGGCGTACAGAATTTGCTCGTCGGAGGAGAGAGGCCGGCCGGCGAGCGGCAGTGCTTCGAGAATCATCTGGGCTTTGCCCAGATATTTCGCCGGCGAGCTGTTCCCCTGTCAGAGCGTCTGGAATTCACCGAGAAGACTCAGGCATCTAGACCGCGATGAGGAAGCAAGGGCTGCGGTAATGGAGTCTCAGACCTCAGGGGTGGTATTCCGACCGACAGCGGGGTACATGACCTCGTCGGTGAGCGACGAGATCAACAGCGACAAGATCGACTGATCTTGTTTTATCCACGCATGGTATGTCGGATTGGGCGGCGGTGGAGTTGCCGATGTAG
>TRINITY_DN11267_c0_g1
GTCGAGGGCAAAGGCCAGCTGGAGGGCCTTTTTGTAGTCCTTCCGCCGCAGACAGTTGGACAGCTCCTGCTCCCGGAGGATGGTCTGCTGCTGGACCTCCAGGGCGGCGGCCTCGTCGGCGGCGGTGCAGTCGTGCCACACGGAGATGAGGGAGTCGCCGCCGCCGGTGACGATCTCGGCGCCCTCGTCGCGCACGGCGAGCGCCCAGGCGCGGTCCTCGTGCGCGGTGAAGGTGTTGACGCACTCGCTGGTCTTAATGGTCCACAGCTTGAGCGTGCCGTCGGACGAGGTCGACAGCACCTGCATGCCGTGCGTCAGGAAGCTCGCGCGCAGCACCGAGTTGGTGTG
>TRINITY_DN11268_c0_g1
GATTTTTATCTGGCAAGTTTGTATAAATCTTCTGCCCGTAGCCGAAAACCTTCAACAAAAGAGAGTTCAAGTGCCTGGGCTATGCAGACTGTGTTTGAATTTTGAAGCAACTAGAGAGCACTGACCATTTATTTTTGTTTTGTGAATTTGCTTTGGGATGTTGGAATGCTCTAAATTTGGGGTTCAACATGGGATCGCTCCTCTTTACTAACTGGATCAATGAATGCCTAAAGATTTTAGATCACAACTCCTTTGTACAACTGCTCATCACATGTTGGATGATATGGGAGGCACGAAATAATTTGGTTTGGAAGGAGTCAAGTTGAATCATCAGTTCACAGTGGATAGAGC
>TRINITY_DN11270_c0_g1
TGTACACTCGCCTGTACTGCCGTGTGCTCAACAACTATGGCTTCGTCGATTCTGCCTCGTGCTTCAACTCGTTCTATCTGGATTCGGGGCTCTTCGGCATCTATTCGACGGTCCAGCACAAGGACCTCGGCAACATGCTCCACATCATGAGCGTGGAACTGGTGGACTTGACCGGCTTCTCGGCGCCGATCGGACAGGAGGAGTTTGACCGAGCCAAGAACCAGCTCCGATCGGGTATCTTCATGAACTTGGAGCAGCGAGCGGTGTTGTGCGACGACATCGGGCGTCAGGTTCTCTCATACGGCGAACGCAAATCCGCTCAAGAGCTGAGCGATTTGATCGAAAAGGTGACCATCGAGGATGTGATGCGTGTGGCGCGACGCATCCTGTCGACGAA
>TRINITY_DN11275_c0_g1
AAAAAACACCACTAGCATCGCTGTCATAGTTCTTGTTTTTTCCACATTTATCAACCTAAACTAATGTAGGAAGAATCCAAAGTCATTAGATTATATAAATGATTCTTGTTATTATTAGGGATTATAGTTAAATTGAATGTTGCATGACAAGCATCATCGGTTGTTAAAAGACAAAATAAAAAAGGCACAAAAAAACACACAAGATCTTCCATAATCTATCAACTAGGGCTCATCCTATGATCGAACCCAACTTTATTCTATGTTTTTATATAATAATTAACACATCAATTAACATAAGCTGTCCACCCACCCCAGTTGCTAATAATTCAGTTAAGAATTAATTAATTCAATTTAATTAATAGCATTAGGAATTAATTAATTAAAGGTTATCCCTGACAAAAGTAACAGCTCAGCCCCGCCGCTCCTTTTTTTGTACTTACAATTATTTCTTTATTGACTTCACTTTGACAAGATTAATGATAATAATTACGAGGTGAAATTTTTTCGCTTTTAGTAATGGGATCATTTTTACATTTAGTTTTGACTATTATTTAGTTGATATGACTTAATATTTTGTCACGGGTGATTAAATCTTAAATAAGTGATTTTATCTCTTAGAAGGTAAAATTGTCATTTT
>TRINITY_DN11276_c0_g1
CGACAAACGGAGGCGGAAACGCGAAGTTTCACTATCGAGGGCTTGCTTGCGCGATCCAACCAGGCGGGGCGATGGACATTGGGCCTCATCATCCTCTTGGGGGTGGTCTTCATCTGGGTCTTTTCCGGCGTGCTCATGCAGTACATCTTCACAGATGCCGACTTCGACCATCCGTTCTTCCTCACCTACTTCTCCACCTCGCTCTTCACCCTCTACCTTCTCGACTTCCTACGCGACCTGCCCTGGCTAAGGGCGTGCTCGGCGCGTACACCGCCCAAGGACGAGCGGAAGGAGCTCATCGTGAACGACAGCGGCGTCGGGTCGGAGAGCGACGGCCTCCACCAGAGTTCGCCAACGCCAAACGGCGCGAGCGCGCACATCAACGACGTCGGCAGCGCGCCAGGCGGTGGAGAGGAGACCAGCCACCACGAGTACGATCGGCTGCGAGACGCGCCGTCGCCGCCGCTGCTCGAGGCAAAGACTGGCGACGACGCCGCCGCCGGGGAGGCGATCAGCTACACGTTCTGGCAGATCGCCAGGACGTCGCTCATCTTCTGTCCGGTGTGGTTCGCCG
>TRINITY_DN11283_c0_g1
CGCCAACTCAAGCTTTGTATATACTTTGCCAACTACAAGGTTTCGAGGCCCAAAAATACTAGATTTTCCTACCGGACAGACATGAAGTTGATCAATAAGAAGTCGATCGCACGTAGTACAGTACAGCACTTGGTCATTGAGCAGCAGCGTTTTTGCTAATACAGTGCACTCACTATTGTTTGGATATAGCACTGTTAACAAAGACAGTGAGCGCGTGCTATCACTTGTTTGGGCCCGTTTTCTTTTCATTCGCTCGTTGGCAGTATTATTAGATACAGGCAATGCTCGTTGCCAAGTAGTAAGCAAGTCTCCTGTTG
>TRINITY_DN11295_c0_g1
GTGCCGAAGCGCTCGGACTGCTTGCGCATGTTGTCGGTGAGATCGATGCCGCCGACGCCCTCCGGGAAGCCCGGGAAGTTCTCGACGTCGGTGGTGGTGGTCAGCTGGCCGCCCGAGGCCACGCCGCCCGCCATCCAGCCCTCGTACATCACCGGCTCCAGGTTGGCCCGCGCCGCATAGATCGCAGCCGTGTGCCCCGCAGGGCCAGAGCCGACGATGACCATTTTGTGTACTGCTTTGCTCTCCATCTTTGTTGTGTAGTGGTGTGCTGTGGGGAAGAGGAGACTTCTTGCTGCTGGCAGAAGAGGGAAGTTGATGCGTCCGGTGC
>TRINITY_DN11299_c0_g1
GTCGGAGGAGGCGGCGGTCGAGAAGGAGGAGCCCAAGGCGGAGACGTCGGTCAGGACGCCACAAAGACCCGAGGAGAAGAAGTGCGAGGAGGAGGAGGAGACCGCCGCCACGAGCGTCAAGCCGGAAGAGGACGCAAAGCCCGCCACCAGTGCCTCGACCACCACCGGCGGCGGCGACGACGACCAGGTGGAAGAGGGAGATGCCGCGACCAAGAACGTGGGCAAGGAGGAGGAGGAGAAGAAGCGGAAGGCGACATCGGATTCTGAGGAGGAGAAGCGGAGCAAGCCCGAGAAGAAGAAGGCCAAGACGAAGACCGCGAAGAGGGAGAAGGATGTGGAGAAGAAGAAGGACGAAGAGAAGGAGGA
>TRINITY_DN11302_c0_g1
GATATCGACATCTAGAGAAGAGCGGTTGGGGAGCCCTCCTCCATCGAAAGTGAATTGGGAACTTGCTAGTCCTCAAGGGGATGCCTGGAATCCTTCCATTGGTGAAACATTGATCTCCGATGCCGAAGAGCAAGAATGGAGAAAGGGATTTGTGTCGGCCCTTAATAAGAACAATGCCGCAGTAGAAGAGAGCTCAGGTGTTATCCCAACGGAGCAACAGCCCCCGCAAGCAGCAGCGGAGGAAATCATTAATCATCAATCAGTGGAAGAGGAGGGAGGACTAAGGCGTCGTTCTTCTCGCACCAAGAAACTACCATATCACCAG
>TRINITY_DN11305_c0_g1
GCTGATTCTATTAGTGTTCTTTATGTGTTTTGTAGTGTCTTTCTTCCCTATGTATACGGGAAAAGGAGGGGAGGGAGGATAACACACAAACATGTTTAGTTTCGTATTTCATTTATAATGTAATTAGATGCATGGATGGAGTTGAGATTGTTGAGTAAGACCAAATCAAGGCAGAGAAGGGAGGAGGTGTGTTGGATAACCATTTTGATATAAGTGTACTTCTACGGTGTATATTGTTTTACACTCCCATGTATGCAATATAACAATTGACAAAGTGAGTGGGGTGAATTTGTGTGATGGTTATATGTGAG
>TRINITY_DN11306_c0_g1
GTCGTTGTGGTTCTTCGCATCCACCTCGGCCCCGTTGGCCAGGAGAAACGCTGCAAACTCTTCGTGCCCGCCCTCGGCGGCGTAGAACAATGGCGGCGACATGCTGTCCGTGCAGTTGGCGTTAAATTGGAGGCGTTGTTCCGAAGAGCGTCGATGAATCACGATGTGTTCTTCTAGTCCTTTTAGATCCCCAGTTTTCGCGTAGTGCAGCAAAATCTCATCCGATATCTGGTACACGTCGCCCTGCTCTTGCTCGATTCTGCCCTCATCTCCTTCCTCCTCGCTTTCCTCTCCTTCTGCTGCTCGACGTGAATGTGCGTTCCATTTGATGCCTTTCTTTTCATCTTCTCGGCTGATTATTCTTTTCTTTAACGACCTGATGCCCAGCGTCGTGCCGGGCCTGTGCTCCATATCAACGATGAACGCAAGTCCAGATCGC
>TRINITY_DN11308_c0_g1
GCAATGTTCATTGGATTTTACGTCTTTCTATCTACTTGCCTTTTATAGTTTCCCCTTTTAAGAAGTCATCTGTATACATTTCCAGCTTAGCATAATCAATTAAATGTCATTTTTTATACCATATAGATATAGGAATATCAACTTTTTCATGAAACCATACATTCAACACCATTTGGCATCATTGTGCTCTTCACACTAGGCCAGCTCAACGGTACTCTATAACTTTCAATGAAATGATTATTGTCAACTTCTTTAGAACATGTGTCATGAGTTTTCCTTAGTCCAAAGGAAATATAAAATATCTTTTGCTCGCTCATAGAATAGTTACAATTTTGTGTATTTGCGATCATTCATTGCTAAAAATTTCAGCAGTCATAGATGTATAGTATCTG
>TRINITY_DN1131_c0_g1
CTCTTCTTCACTTCTTATCTCTACTTCACTTCCCTTATCTTATCACACCTCACCCTCTACGTCACCCCCCACATTCCGCCCATCATGAACACCGGTCTCGTCAACAGCCGCTTCCTCTCCAAGCCCGATGAAGTCGGCATCGTCGCCGTCGGTTTCTCCGGCGGCCAGCCCAAGGCCGGCGTCGACATCGGTCCCGCCGCCCTCATCGAGTCCGGCCTCCTTACCGAGATCCGCGACGAGCTCGGCTACAAGCTCTTTGGCGACGAGTCCGTCCAGCAGTTCGATGACCTCGTTCCCGAGTCTGACCCTGACTACCGCGGCATGAAGAAGCCCCGTCACGCATCCGCCGTCACCCGCAAGATCGCTTCGCACACATATGAGCACTCGCGCGAAGGCCGCATGACGCTCACGCTCGGTGGTGATCACAGCATTGCGATTGGTACTATTGCTGGTACTGCCAAGGCTACGCGGGAGAGGCTGAACCGTGAGATTGCGGTTATCTGGGTTGATGCGCATGCGGACATCAACACCCCTGAGAGCAGCGATAGCGGAAACATTCACGGCATGCCTGTTGCTTTCCTG
>TRINITY_DN11320_c0_g1
GCGAAGGCGAGGCCGGCGCCGCCGAAGCCGAGGCCGCCAGGCGGAGGGCCGCCATGGCCGCCCACCACAAGCACAAGGAGCCGAGCGATGCGAAGAAGCCGGACCGGGCGTGGGTGCTGCACGTCTTCAAGAGCGGGCAGGCCCTGGGCGCACCGCTCGACGTGGCCAAGCGGAGCTGCTACCGCTTCGGCAGGGAGGCCGAGTTGTCGGACATTGTGGCGGCGCACGAGTCGTGCAGCAAGCAGCACGCGGCGCTGCAGTTCCGCGAGGTCAACGGGGCCATCAAGCCCTACCTCATCGACGTGGGCAGCGCCAACGGCACCTTCGTCAACAAGCAAAGAATCAAACCCAACGAGTACGTG
>TRINITY_DN11326_c0_g1
TGCCCTTCGCCGAGGTTTTGCCGCGTCAAGAGAGAACAGTCATCACCAATTTAGAAGATACGGAAGGTCTTCTTCTTCTGGAGACCCTGGATGTTCTGGGGCTGGTGGGCGATCACGTTGAAACGGATGGTCTTGGAAAGAGGCCTGCACTGGCCGACAGTGACGACGTCACCCTCCTTAAGAGTGAAGGCGGGCGAGCAGTGGGCAGGGATGTTCTTGTGCCTCTTCTCGAAACGGTTGTACTTGGGCACGTAGTGGAGGTAGTCACGACGCACGATGATGGTCCTCTTCATCTTCGTGGAGACGACGACGCCCCTGAGGATACGACCACGGATGCTGACGTTACCGGTGAAGGGGCACTTCTTGTCGATGTACTTGCCCTCGATGGCCTCCTTGGGGGTCTTGAAGCCAAGACCGATGTTCTTGGTGAAACGGACACCCTTGCCCTTGCCGGCCTTGGTGCCGAGCACGCGGGCCTTACCGACGTAGACGGTAGGCTGCTTCTGGAAAGCTCTTTCGGTCTGGGCGGCTTCCATCGTTGGTCAGGGGATGACGATGCGGG
>TRINITY_DN11328_c0_g1
GCGAAGGTAGTAATCGAAGAGATGAAGATGCTGGAGTAAACAGTCAGAATGATGGAGTAAAGCGAGTAAATGCTCGAAATTAATTGAATTAACCGCACATATACAGACAAATCGACATCCTCTATCTACATCCCACTCTCCCTCTACTCTTTCTCTTCTTCTACAAATGGAAAGCCTCGTACTGAAGCCGAATGGAGACGACTTGGTGCTGCCCAAGAAGGAGCTCTTGCGGACGGTTCTCTCGCCTCATGGAGCCAAGAGATCGCGAATGGACGATGCACCGAGAGGAGAGGGCATCATTCCCGCCACT
>TRINITY_DN11335_c0_g1
AAGAGTTGTAGGTCGCCATCTTCTTGTTCTCGCGGTTGCGGCGACGGCGACCAGAACAGCAGGTAACGAAGACGGCGATAGTGCCAATAAGACAGAGAATAGCTGCGGCGAGGACGAGCCAGATACCAACAGACCAACGAGCACTGGCAGAGGTGTCTCGGTTGATACGTCGTCTGACAATGGAAAATCCAGCGAAGTCACAAGCCAGGGCAATGATAGTAACCAAGAAGGCCAGGAGTGAAACAAGCGTGGACATGAGGGAGCCAAAGATGCCGGCACCAAGAGCCAGAAGGAAGGCAATGAAGCAAAGCCCAGCACCAATAGGGTGCAGGACCATGACATATGTTAGGGCCTTTGCAGTGTCCGAACCAGCCTTGGAGAAGTCGGTGCCGGCGACAGCATTGGAAGGGTCGTAGCCAATGCGAGCGCTTGTACAACTATCGCTCCCGCTGCTTCTTGTGACACAATACCCAAAAGTTCCAAAATTCACACCATTTCCCCCTCCAGAGTTGCCGTTCAAGTTGACCTTGAGGAGGGCAATATCATTGACAACAGGGGCTGTAATGCTCACGACAATGAGCATGACTGTTGCTGCCAAGAGGAAAAAGGCACCAATATGGTGAATGAATCGTCCCAGACCCATTTTGATGGTTATGGTATGGTACGGTATGGAAATAGTGGTAGTGTTGAGCGTCTGCTACTCAAAGATTGCAGGAAATTATGCAGTTATTAAGAGGAAACGAATCCGCTTGCCGTTTGGAAGTGATGTACGGA
>TRINITY_DN11338_c0_g1
GCATGCTCACCCTAATACTGTCTATATATTATCACTTTTGATTTTTCAATTCGCATGTCATGCTCTAATTAACTTAATATAGAATTAAATTAAAATATGTAATAAGAGTTTTTCTGCACTTATTAGTTTTTATATTCAAATTCAAATGGAGAAAAAAAAATAGGCAAGGGAAACCACAAAGTTGACCCCAAAAGGCCATGGTGATTGGTGGATCCCAAATGCCTACCTTTTGACCCTTTTTTTTTCTCATCTTGATTGAAGTAAAAACAATTTAAGGATCATAAAATGTAGAGAAGATTAAAA
>TRINITY_DN11339_c0_g1
TCGCCAGCACGGCCTGTCCGATGTGGATGATCTCCGTTGCACTCTCTCCGATGGCGTGCACGCCCAACACCTTGCGGGTCTCCTGGTGGAAGAGAATCTTGAGCATGCCGCCAGTCTCGTCGCCGATCATCATGCCCTTGGCGATCTCCGAGTAGCGCGCGATGCCGTACTCGTAGGGGATGTTGTTCTTGGTCAGCTCGTGCTCGGTCTGCCCCACCATGCTGATCTCGGGAATGGAGTAGATGCCGTAGGGGATGAGGCTGGGCTGCACGCGGGCGCACTGTTGGCCCCACATGTGACACACGGCCAGGCGGCCCTGCAGCATCGACGACGACGCG
>TRINITY_DN1133_c0_g1
TGTCCTGAAAGAGAGTTATGGGAAATATCAAGAAGGTATAGATGTGAAACTATTTTGCAAGGCAACTGACCCTTGAGAGAGTTATTTCGAATGAAGAGGTTGTGTAGATGCGTCATATTACCTATTCAATTGTTCACTTTACCAGAAAAAATACCGTTGCTTGCATCCAAAAATATCAAAGCATTTCTATTGATTGCATTTGAGATGGGTCCTTAAAATTGGTTGTCCTCCAAGCTCAATACCTTAAATCTGGTCGTGTTGAAGCTGATTGAGAATATATCCCCACGAAATCTATTAGAAGATATAGTCAGTATAGCCAAACTATGGGCATCCCGAG
>TRINITY_DN11344_c0_g1
ATTTTTACCAAATAGTAGTAGCCATTCAAGGTCATATTTCTATTTTATTGTTATTTTCCTACCCTAACCTTATATTCACTACTCTCCATAGATACATACATATTTGTGTGTGCATAGGAATTACACTCAGCTCAGCCTTCCACTGTTAACAACCCACCTTATTTCCATACTCATGCATTCTGAAAAGAAATTTCAATGAATCATAACCATTTAGCTTTTACCATGATTTGCCTAAGCCCACTATATTGCAGTAAGGAGTTGAAGAGGCCCTATTGCCTTAGGTAGTGGCTGATCTAGAAAATTCTTCCAGTGGGGGGCAAAACAAAGACCTTTGGAAAACAGTGAGATTAGAC
>TRINITY_DN11361_c0_g1
ATTTGTCTTTGATTTTGCAGCTACTATGAGAAGCCAAATAAGGAAAGATGCATTGGATGGAACCTCTTGGAGATTGATTTCCCAAGTTGTTTTTCACCATTGCTGGACTTGCCATTGTCGCGAACATTGGACTGGAACATTTTGGAAATTGATTTTTCCAGAATGACCTCCCCACTGTTTGGACTCACCATTGTCACTAAGACTGGAGCTTCTATGAATCTATCTTGTCCACTGTTTGGACTCGCCATTGCCACTGGGCATTAATGTTGGAGAAGACCACTACGGGAATGTCGTCGAGCACTTGCTCAATCCCATTCACGTCAAGGTGTATTTCACCATTGTTGGCTCGCTGTGCTCACAAACATTGGACTGAGCTTCCTAGGA
>TRINITY_DN11362_c0_g1
GGGCCGCCGTACACGCGCATGAGCACGGGGTACTTCTTGGCCTGGTTGAAGTTGGGCGGGTAGAGGAGCGACGCCGACATCATCTCGCCCGCGGCGTTGGGGATGCTCAGGAACTCCTTGCGTGGCAGGCGCAGCGACGACATCTTTTCCTTGAGCTGGGCGTTGGCCACGAGCGACACGCTCATGCGCGGGTTTTGAGAGTCGTGCAGGTGCACCGTGGGGACGCTCAACAGGTCGCCGTTGCCGCCAAAGTTGAGGGTGAACAGATCACTGCAGGAGCTGTACGAGGCGGACCACCAGCCCGCGCTGGGGCTGACCCTGCCGGAACCGGTGCCCTCGATCGGC
>TRINITY_DN11362_c0_g2
GCCTACCCGTTCGGTGGTCAAAAGTCCTTCGATCTCTACATGGCCTCCAAGGGTTTCATTGTGGGCCAGGCCGACGGCCGAGGCACGGCGGCCAAGGGCGAAGACTGGCGACACACGGTCTACCTGAACCTGGGCACCCACGAGACGCAGGACCAGCTGGCTGCGGCCCAGCACTTTGGCAAGCTCGGCTTTGTTGATTCCTCGCGCATCGGCCTCTGGGGCTGGAGTTACGGCGGCTACATGGGAGGCTTCGTCGGCAGTGCGCCCGAGGCCGAGGGAAAGCTCAAGCTGACCATGTCCGTCGCTCCCGTGACCGACTGGCG
>TRINITY_DN11365_c0_g1
TGTCCGTCAGGTGGGTCCTCTTCTGCTCGAACTCCTTGACGCGGCCGATGAAGGTTGGTATCCCTCTCTCGCTTCCTCCGCGAGGCTCCTCAGTCGCTCTTCTCCTCTCTCTCTTTAAACACGCGACGCCTATGGTGACAAACACTCGCTCCTCCTCTCTCCTTCCTTCTCGAGCAGATGAAGAGGGGCGCTCCTAGCCCTGGCCCTGCCTGGAGCAGGGGAAGCACGAATCCGTTCGAGGTCCTTACAGGACCTTGTCCGCCTTTCCGTAGTAGCGGTTGACGTACGCCACCTTGTTTCCAGAGACGTCGGGGTACTCGTTCTGGGGGTAGTACTTCCAGATTTTGAGTTCGTCGAGGGCCTTCTTCTTCTCGGCACCGATGCCATCGATCTTGGCCTTCCAGGCGGCCTTCTCCTCTCGGATCCTCTTCTTCTCAGCGTTGACGGTGTCCTTGATGACCTTGATCAGCTCCTGGAGCTGTTTCTCGTCCTTCTCGGGATCCAAGTCGTTCTCCTTCAGCGTGTCCGCGGCGATCTCGTCGACATCGTCCATCGCCCAGTCAAACTCGAAGGTCGCGCCCTTGCCGTTCACCTCTGTAACGACGTTGACGACAGTGTCGCTCTTGGGCTCCTCCTGGACTCGGGGCAAGAAGATGTAGGGGAGCGCGTAGTTGTACTGCGCCAGTTCCTCCTCCGACATGTCCTTGAGGCCCTCCCTCCTCTGGTGCGTCTTCAAGAAGAACGCGCGAGGGACAACGCTCTTGGGGTCGGTCTTCCACTCGGTCTTGGGAATGTAGGGGACCCAGTCCATCTTCAGCTCCTTCATGGGCACGAACTCCTCCTCGATCTTCTGCACAGACTTGAGGCCGAGCTGGGCGGGAGGGGGCAGAGAGGAGATGACCGCCACGATGGCCGGAATGGGCACCACGCGGTCCTTCTCGCGGAACTTGACGAGCTGGGGTTCGGTGACACCGAAGAGGTAGACAGCGTGCTTG
>TRINITY_DN11375_c0_g1
CGAAATGCTTCCTCCACAAATCAGACTATCAAGATTAACAAATTAAATTCTCAACTATTCAATAAGGTACTCAACGAAGGATTGATTTGATCATTGAGTAACAATTGAATAGTTGACCATTTAATTGGTAAAATTGATAGTCTTGTGAATTATGACATAATTAAGAGACCGTTTTTGACTATTTACTCTTAAATTTATCAACAGAAAAATTGAGAGCTTAATTTATCAAGGCATTCTTGTAGGTAAAATACTAAAATCTTGTGAACACTCATAACCAAGTTGGTTAAACCGTTGGCTTGATAGATACAAAGTTAGATTCCAATAAGACGACTTATTATCTTTCTTGGTTTAAGTCGACCAGCTATAGACAATTTAGGCTAATTTACCTTATTGTAGTTCTTTGTCCGCTAAGGTCATAAGGTAAGATTTACCCATTGCACATTAATAGTGCGG
>TRINITY_DN11379_c0_g1
TGCACTGAAAAGGTTAAGTTTGCTATTCCCATTTTCAAAAGTTTTCAAATGATTGGTGATAATTTTTTTCCGAACTTAAAGGCACTAGATATTTTTAAACATTCATTTGAATAAGAGGCCAAAAATTTGCAAGAAACTATATAGGGTGGGCTTAGAGTCTAGAAACCAGCTAATAGCTTTAGATGAGAGTCTAGAATGCACTGTCTGTAGGTTAGTACATAGGTTGGCAACAAATCCCTATTGCAGATTCACAATTTCAAATGAACTTAAGCAATCGAATGAATTCTCATTGTGACAACAGCATTTGA
>TRINITY_DN11380_c0_g1
AGGTGCTCGTGGACGAGGGCCTGGGCAAGGGCATCGTCAGGAAGGCCGTCGACACGCTCGACCAGGACAAGGACGACAAGATCTTTGCCGCCGACTTCCTGCGCCTCAAGGAGATGAAGACCGACATCATCGAGCGCGCCCTCACCGGGCGTGTGGCCATCCCCGACTGGGCCGACTTCGTCAACAACCTCAGGGAGATCTATGAACACTGCGAAGCGCTGGAGACCGGCCAAAACGCACAGTACATTCCTCAGTTGGCGCGCGTGAATTCGAACCAGTTTGGCATCGCGGTGCAGACCGTGGACGGACAGATCTGGACTCACGGCGACGCCGACGTTCCCTTCACCCTTCAGTCGTGCTCCAAGCCCATCACTTATTGCATTGCTGAGGGCG
>TRINITY_DN11381_c0_g1
GTTACCTAAACTATAGGAGAGTTATGTGTTTACTCTCCTATAGGACTCTCATTTGTAATCTATCGTTGAATAACAGATTATCACATTGTTCATCTGGTATCAGTAGTGTTAGGCGATCCATTCTCCGCTTCCGTAACTGAATGGCGACTACCAACCCCACCGTCGACAATGCTGTCACCGCCGCGGCTCACCCGCCGGTGACTCCTCCAGTCATTACCACCGCTAACCATCACATTTCAATTAAGCTAAACTCCCGTAATTATTTGTACTGGAGAACCCAAATCCTCCCTTTCTTGAAAGGTCAGAACTTGCTCGGCTATCTTGACGGTACGCATCCCTGCCCGCCGGCGACGCTTGGATCTCCAGTTCCGGCGGCTGCTTCGTCCTCGACACCCACCGGCGTCACACCGAATCCTGCGTACCACACATGGGTGCAGCAGGATCAGTCTATATTGTCGCTGATCATCTCGTCGTTGACCGACGAGGTGATGTACCTTGCCGTGGGGCGAGAAACGGCGGCAGAGGTCTGGAACTCCATCACCACTGCGCTAGCGTCGTCGACTCAATCCCGGTGCCTCAGTTTGCTCGGCCAGTTTCAGACGCTGCGCCAGGGCAATTCATCTCCGGCGGAGTTCCT
>TRINITY_DN11388_c0_g1
GAAGGACTCCTTGTAGGTCTTGGTGAAGCGCTTCTTGCGCTCGAGGATGCCCTGGTGGACGGGGATGACGGAGGGGTCGTCCTTGCCGGGGTAGTCGATGGTCTCTGGGTTGCGGAGAGGGGTGTCGGGGTCGAGCAAGTGGTCGGAGCGGGCGGCGAAGGCGATCCACTCCGAGTTGGGCTGGAGCGAACGCATCTGGACGCCGAGGCTGAGCCAGGTGTCCTGAACCTGGGCCGACATGCGGCCGGACCACTCGTCGAAAGTCTGCCAAGCGCTCTGGATGCTGCGAACGATGCCCTCCTCGAAGTGGGCCGAGTTCTGCTGCATGATGATGATGGACTTCTGGAGAGCGTTCTCCTCGTTGACCTGGCGCTGAAGCTGGCGGAAGACGGCCTGGTTGGCGGCGTAAGGGTCTTCGCGGGCAGTGACGCTCATGGGGGTGTTCTTGAGGAGGGTGATGGAGCGAGCGAGCTCGGTAATCATCTTGGTGGACATCTCACGCTCCTTGGCGACCGAGTTGGCGAGCTTTCCAGTGTCCTGCTGGACATTCTTGATGTGGGCCTTGATCTCGGAGCGGAGCTTCTGGAGGTGCTGCACGATGGATCCCTCGACGGTCTTGGCAAGGTTGGCGTGGTGGTCGGCAATGACGCGGGTCTTGTCGCGGATTCCGTAGTAGATGTCCTGGATTCCATCCTCGCCGAGGAACTGGTTGCCCTCGCGGAAGGGGACCTGGATGACGCCGCCGAGCTTGGTGAGCTCCTTGGCAGTGTTGTACTCGATGTCGGCAATACCCTCAAAGTAGCTGATGAGCTGCTTGGTGATGTGCTTCCAGCCAGTGAATCGCTCGATGAGGATGTCCGAGGGACGAAGCTCGTGAGGGCCGGTGTTCTTCTTGATGAGGGAAGCGTTGCGGCTGGCAACG
>TRINITY_DN11389_c0_g1
CTCGCGGGAGTCCATGACGGAGCACTGGCTGCAGCGGTAGGGCGTGGGTTGGTTGTTGACGGGCTTGCAGGCGATGATGCAGGTGGGCGGCGAGGCGTCCACGATGACCGACGAGTAGAACGTCGGCTTCAGCACCGGATGGTTGAAGTTGTCGTCGTAGGCGTAGACAAAGCGGCCTTCGTCGCAGTTCTTGATGGGCACTCTCTGCTGGGTGGTCGTGTTGGGCGTGAGCGAGGGCGTCAGACCCCAGGCAACGCACGGGCGCCAGAGAGTCTCATCGACGGTGATGTTGAAGACCACCACCGGCACCTTGTCTCCTCCAGGACGAGGCAGTGGGAGGCGGGCGCAGCAGGCGGTGGCAGCGATGAGGGCCAAGAGAACGAGAACAGTCGAGAGCGCGTGTCGAGAGCGCGACATCTTGTTGATG
>TRINITY_DN11391_c0_g1
TTTCGGTCTCACAAGTCGTCGTGCTGCTCAAACCCAGAGACGTTGCTCGCCTGGTACTCCCGGACGGGCCGGACAGCGAGGAGCTCCTGCTCGCGGCGTATCGGTGTCGTCTCCTCGTCCTCGCTCGTCTTGCTGGGCGCGTACCCGAGCAGCAGGATCCACACGAACAGGTTGTACATGGCCGATTCGTACACCCACGAGAGTGTGTCGCGATTGAAGGGTCCGATGGTGCCGGTGAAGATGGCGATCACCACGGACACTACACACACCGTCGTCGGTATGGCCACGAATCCAAAACGGACGAGCAAG
>TRINITY_DN11398_c0_g1
GGGAGGCAAGGCTGACAACAGACGTAGAAAATGAGGCAGCGTCGTGCGGGCGTAACGGAACTTTGCTGCTGCATCGTGATGGTGGCGCTCGTGCAGGCCGTCTTCATTACCCCTGCCTCGTCGGTTCGATTCCTGGAGATGATCGTGCGAACGGGCGACGCCATTCAGAGCGAAGCCGACATCGACTACATGATCTCCCAAGCTCTTCGAACGCACATTGAAGGCCTTTCGGTGCTGATGAAGGACGATGAGTCGGGGCTGCTCTACTACACGGGCAGCACCGTGCCCTCCACCCAATCCTACAACGCCTCTGCCGGCCTCGATTACGACTCACTCATCAAATACCTCCTTTCCACCGCACATCAAAGCGGGTTGAAGGTGTATGCCTGGCTGCCCATGTTCAAGGACCCCGTTCTCGCACAGGCGGACTACGAGCTGGCCACGATGCAGAAGGCGAACAGCAACGCTTCCCTGGAGATGAGCCAGCTCTTCGTGAGCCCGGTCAACCCCGCGGTGCGAGCGCAC
>TRINITY_DN1139_c0_g1
AATAAAAAAATAAAAAAACCAAATTACCTACAAATCACATTATTATAAAGCTGTATCTTCCATTAATAGTCTCATTTTAGGGTGTTTGGTTCATAGGGTAGACACAATGAATAAAATTAAAAGTCATATTGGTTGACAACTTTTTAAAACAGAGGTATAGGATTTGTTTATCCATATAATTACAAAATCCACTGCCTATTTTAAATCGGCATTATCCTTTCTCATTCCATTGCCTCCTTATTTTGTTGCCTCCTCACTCATGTTTCCTCACTTCATCGACTCCATTAGTGCATTGCCTACCCACTTCATCTCCACTCTTAAGATCAATTGCCTTGATTTTTTTCGGT
>TRINITY_DN11401_c0_g1
ACTAAACAAGTAAGATTAATAGATTATGACTTAATTGCACATTTTTAATCCGTTTAACGGATTCAGATAAAGCTTTTTTCAGTTTAGAGATTTAATTACACTGTTTGTTTAATTTAGGGGCTTATATAACTTTTTTTTTTTCTAGTTAGATTATTAGAGTAGACGAGTAGTCCCTAACAATTAAGAGCAGATCTATCGCTATCTTAATTGTGTTTATTATATTCCGCATCTACCTACATTAAACAATGCCAGAACTTTCAAACCTGTCACCAACAATGCAGCCATTTTGGGCGTGATTGAAATTCATGGTTGCATGGCCCCTATTTTATATTACTAAATTCAAAAGCACGCAATTCTTTCCTTTTATTCATTTTGTAATAAATCTTTTATAACTTCCGTCACACGACATAAGGCCATGTTATATTTATTTTG
>TRINITY_DN11405_c0_g1
GCCGCTCAGGCTTTACATTTTCATAGCAGGCCGAAGCCTAATTTTCTAAAGCCTGGCTTGGCTTGGCTCGACCTATTTCCATCCGTAACCACTTGTATTTGTATTATTATATGATGAAGAAATTAAACAAATATGGAGTATAAAATAATTTCTTGTTTTATAAACTGGAAAATTATTAAATTGAAGTGTATTGGAGTCAGCAGTACATTCAGTAGTATGAAATTGGGCCGTCCAGTCTTAAAAACACTGGGCCCACTAAATTAAAAAAAAAATAGGGCACAGCTTATCAACATCTATAACTACTCCCTGCCGCCTCCTCCCTTTCCTCCCTCTCTCTCTCTTCCTCCCCTGCCCCCTGAAGCCTACCTCCTGCCCCTTGTCTCCTCGACTTCCTCTGCATAATGTATGTGCTTTTCCAGTTTCAATTTTTCTGTAAACTATTCTGATTTAGTTAATGCTGTAAATTCCTTGAAATCGTTTCTTATTTCATTTAAATTGACTTTGGATTTTTTTCCCATGTTAAACTGTGTTATTGTAATGCAAAATAAATGCAGAGTGGCGGTGTTGGGTTTAATTATGAGGAATGCCTTGTCACTGGTAGGAAATGGTAGTTTTATTAGACTAGATTGGAAGCTAATTCTTACTATAATTAGGTTTTTTGCCAGCGTAGTTAGTGTTATTTAGAATGGTGTAATTTTTAAGAATGCCG
>TRINITY_DN11408_c0_g1
CGCGCCTGGCGCAGCCTCGCGCTGGGCGAGCTCCGGCGGTGGACCTTTGCCGCCGATGGGGAAGGCCGCCCGGCAGGACTCGAGTCGCAGCTGCAGTTCCTCCGCGAGCAGTGTCCGCGGATGGAGGCCATTCACGTGCGGCACGACGGGTTCGACATGGCCGACCTGCACCACTTGCTGGACGGCTTGCCGCGCGTGCACACACTTCACCTCGTCGTGTCGCCGCTCACGCTCGCCAAGCTCATCACCGACGATAGGGACGATGACAGTGATGACGATGAAGGTGATGATGAGACGGAGGAGACGATGGTGCCG
>TRINITY_DN1140_c0_g1
GCAGCTGGCCCTCGACTATGCCGAAGGCCTCGAGGCGCACGCCCAGCGCATCGTCGTGTCCCTCCTGCAGAACTACCTCGCCGTGGAGCAGCTCTTCCAGGGCCGCCACGTGCCGACAGTGCTGCAGGAGCTGCGCGAGAAGCACAAGACCGATCTGGGCCGCGTCGTCGACATCGCCCTGTGCTACACGCGCAATCTGCAGTGTGCCCACGGAGTGGTGGCCCTCCTGGAGCAGGTGGAGGCCCGCCACTGGGCCATCATCGACCGCTATCTCCCCACCCTCCAGGAGCTCGCCGCCCTCGTCGGATCCAAAGGTGCCGCCGTGGTGTCGCTCAAGTGTCGCCAGCTGCTCATGCGGCAGTCTCTCCCCTCG
>TRINITY_DN11417_c0_g1
GTAATGTTCCCCGGGTAAGTATAAACAAAGACCCTTGATTACAGTTCTTGAAAGATTTGTTCCCCAGCACTTGAGGCTAGGTACGGCTTGGTAAAGATATCTATCAAGTGTCTTAAATATACGGAGTAATTAGTGTCTTAAATATAATTACAGTATGTGTAACCCAGTAACTAAATGTTCATAATCCTGCTAAGAAGGGGATTGCTTATCTTCCCCAACCCCACTCACATCCAGAAAACTTCCTCTATTTACTTTTTGAACAAAAAGATATTTTTCCAATTTGATTTTCTAATTTACACCCCTTCTCTTTCTCTG
>TRINITY_DN1141_c0_g1
CTTGGCGTGGATCAAGTTGGTGAGGTCACCACCATCGTCGAGGATCATGTTCAAGGGACCCTCAGCGAAGAAGATGGTTTGCTCAATGCACCAGATGTACTCCTCCTCGGTCTCTCCCTTCCATGCATAGACGGGGACGCCAGTGGCAGCGATGGCAGCGGCGGCATGGTCTTGGGTAGAGAAAATGTTGCAAGAAGACCACTGGACTTGGGCACCGAGTGCAGTCAAAGTCTCAATGAGAACAGCGGTCTGGATGGTCATGTGCAATGACCCAGCAATACGGGCACCCTTCAAGGGTTGGGCAGCGG
>TRINITY_DN11420_c0_g1
TCTCGGAGCATCAGCGCGAGTCCATGTTCGAGAGGATCGTGGGTGCACCCGACGTCGGCTTCGAGGCCTGCATCCTCTCGGCCGAGGACCTCTCCAACAAAATGCTACGCGCGTCCAAGTACAACCTGAACCAGATTTCGCACGACACGGCGGCGGAGCTGATCGCGCGAGCCCTGGCCAAGGGCGTGCCGCTGAAGGAGGTGTACGTCGACACCGTCGGCGACCCGGGCCGGTACCAGGAGAACCTGTCCCGCAAGTTCCCGCGGCTGGTCATCACCGTGTCGAAGAAGGCCGACTCCCTCTTCCCCATCGTCAGTGCAGCCAGTATCGTAGCCAAGGTGATCAGGGATCAGTGCCTGCGAACGTGGCAGTTCAAGGAGAAGGGGGTGGAGTTCTCGCGCGAGTTCGGGTCGGGCTACCCGGCGGACCCCTTCACCAAGCAGTGGCTCGAGGGCAGCCTGGACAAGCTCTTTGGCTACCCCACCCTCATCCGCTTCAGCTGGGCCACCACCGACAACATGCTCGAGGACCACGACGCCCACGCCGTCGCTTGGGAGGCGGACGTGAACGATGACGGCAAGGGCAAGAAGGGCAAGAAGCAGGTCCAACGTACGGCGGCGCTGGTGCGGCGGGCCACCTTCATGACGCCCAAGTCCACGCGCTGGAACTACTACGCCAAG
>TRINITY_DN11423_c0_g1
GAACCGCCGATGTGGCCCTGGTTGAAGAGAGTGACGACCTTGTCGCCGGGGCGGAAGCGGGTGACATTCTTGCCGACGGCGAGGACAGTGCCGGCGCCATCGGAGCCGGGGACGACGCCGTCCTTGGCGGGGAAAGGGTACTTTCCGAGAGGGAGGATGAGATCGCGGTAGTTGAGGGAAGCGCCCTGGATCTTGACGAGGACTTGGCCGTCACCGAGCTCGGGAACAGACTTCTCGCTGAACTTCAGACCGCTAAAGTCCTTTCCATCACGGGAGGGGATGGTCCATTGCTTGACAGTCTTGGGGATAGATTGAGCCATTGTGAAGGATGAAGCTGAAGCTGTTGAGATTGTGTCAAAGTCGAATTGTATGGGTTTGATACCCACTGTCAACGTCG
>TRINITY_DN11435_c0_g1
GAAAACTTTCGGCCTTGGCACTATTTTAATGATATTCTGATCACCAGTCTGCACTATGCAATGGTTCAATACATTTTTAACGCCATCATTGAGCTCGGAGCGGACACCTCAGGTCATATGGTTTCTCTTTATGAGTTCCCCGAGCAACCGGAATAAAAGAGCAGAACCATTTAAAAGCATTTTACTGTTCGAGCTTCAGAGCTTCCTCCAAGCTAGATTGGTCTCTCGCCGTCTGGTTTCCCCGATCGCGGATTCCAATCGTCGGGCTCAAGGCAGCCGATTAACTTCATGATCATTTCCCGGACTACTCAGAGCCGCTGACCGGAATCTATCTTCAAGCAGTTTTCGGACAATCAAATGCACCCTGGCATTTTCTCGTGGCATTGTAATAGCTGAGTTCGGATAAATGTTGTTCGGCTTCCCAGACTTGTGCGTTGCGCTAAATCCAC
>TRINITY_DN11435_c0_g2
GGTTGATTATTACTACAGTCACCGTCGGGTCAGTAGATGAAGGGAGAACGGAGTGTCGCCGAGCTCGAGTCACCGGTTGGGCAGCTCGGATCAATTGATTGTGCTTCACCAAGCTTTCCCAACGATCCCCGAGCTGTCATCTTGGTCGAGCTTAAAGGTGGTCGGCACTAGTCTGTCATCTCCGCCCGATTTAAACTCTGTTGACTTCGATCTATATGGCATCGGGGAAACCCCCCGTTCACGTACCGATGTTGTGCCACCAGTGTCAAAGGCTCAAAGCATACGCACATCTTTAAGGAGGTCCTCCCTGGTTCGTTAAGAGACGACAACACCGGTCAACTGCCAGAGCTAATGATCATTCTCTCAAGCAAATCGTTCTCCCGATCTCAAACAGAGTATCTTCCTGACCATTCAAAGCTCCCCGACCATTGCCAACTAGGTGTGATCGAACCAGCCATAATATATTGAGTCCGACCACTCAGTGAACCAGAGTTCCGGTCTGCTTATGTTTATCAATCGGTGCTGATTCTACAGACTGCTGATCAGTTAGAGTCTTACGTTTTTCCGAGGACTGCTTCATGTGTTTTTATCCAGAATCCGGCTTAACGTTTTCCCAACCGACCTCTTCGTCGGTTCTTGGCGTTCTGAATGGAGAATCAGAATCTCTTGGTTGCTGGGCATCGAATGCTCCAGTGGAAACTCCTTTGAGTTCGCGCAGATCAGAGGTTATAATGGTTGGGCAATATGAACGCCGTCATTGGAATCGTTGAGGAACTTTAAACGAGCTCGGGATAGTTCCAGTGAAAAGCGAACCAAAAAATTTGGTTGCCTCCCCCGAGCTCTAACAACTCTTCCGCGGTCAATCTCCGACCGATCACCTTGAACTGGTTGGCATTATCCGAGCATGTATGCGTGGCGGAACCAGTTTCAGTTCTCCGATCGAATGGTGGGGTGATCGGCATTGCGTTGCATATTTACGTAAGAGATTGCATCGGTGAGGTGATCGGGATTCGTCTTCGAGTCACTCCCCAAACAAGCAAGTACACCATCAACCAACAGTGTCTATGCTTTACTGCTACTCGTGCATGCAAACATCACTCAAGCCTTCGCCGACTGCTCGGGCTCTCCAAAGTTGTTGCCCGAATCTATGGATTCCGGTGCAGATGTCATGGCCGTGACAAGCGACATGCGGTCGACCCCGAGCAGCCATTGTGAGCTTTGGTGCAGCATTAGTTCCTGAGCAGATCTCTAGAACGGTCGCCGAGCACGTATCCTGTTGCGCCGGTCACGCTGTGTTCATGGATTAAGAGCCTCCGCTCCGCTTCAAGCGGACTTTCTGTAATTCGGAAGTGAAAACTTTC
>TRINITY_DN11438_c0_g1
GGCTTTCGCGTGAGGAGGTACCATAAACCGACGAGGGCAAACCGAGGGCCGGATGTAATGGCAATGAAGATCATGAAGAACGACCGCTCGGGGTACCGATCGCCAATAGTCGCAGAGACTGAGGGGAACCATTCTTGCGGATAACCGTAGAACTCATTCTGTACGATCTTGTGGTAGTGTAAGTAAACACCGATAACCAATGCACTAAAGAAAGCAGTATACGCGACAGCAGTATGCGCCCAGCTAACCAAACTTCCATTGAAGCTTAGGACAACGCCAATATCTTTGTCCTTGTATTTTGAAGCCATTTCGAAGGAGAAAAGGACTGAACAAACACTCTAAAATCCCATCCGGGCGATCCGGGAACCAAGAGTCAAA
>TRINITY_DN11442_c0_g1
GAAATTCATACATCACATGCAATTTTAAAAAATGTAAAAATATACTCAAACTGCCAATTTTTTGAAGCCCAAAATTGAAAGAAAAAAGAATAAAAATGTCATGTAGTTACATGAATCTTTCAACACCTTTAAAAAATAGAGACCCATTTGGCCATATACTACATGAAGAGGGAAAAATAAACAAACCTTGGACTACCAAATTGCATTTCCAAAGTTTACTTTTATAGACCTGTGCATGCATCAACATGGTGTTCTTTTCTAAATGTATATTATTTTTCAAAAACATATTGCACTTCTTAGGCTATCAAAAGAATAAGTTCTGATATGTGGAAAAATTAACAATTCATTTCTTATTAGGCTTG
>TRINITY_DN11445_c0_g1
GCATTCAACATCATCAGAACAACATCACAACACGAACGAAGCGAAGGGCAATACTACATGGACTTGAAGTACCTTCCAACACTACCATCGATCGCCAACACGCTACACGTGACGCTCGGCCAGCCAGCTACTACATCGCCACGAAAGAAAAAGGTGAAGATGACGTCCCTCGTCGACATCTGCGCCCGATTCATCGCGCTACACGTGCAAGAGATCCCCAACACGAAGGAGGGCTTCGCGGCGCTCGCCGTGCTCCATCTCGACGAGGCCGTGCAGAAGCACATGGGCCGATTGAATCAGATCCACTTCTTCCATCAGTACCGAACACACTACCGCGACGGCAAGCCCGAGCTTCTCGAGAACTTTGACGACGAGGGACGAAAGCACGGTCGATGCCTCTACTGGAACGACAACGGCCGAGTCGATTCGATGCTCAAG
>TRINITY_DN11446_c0_g1
GTCGACCTCTGCTTCATCCGCGTGGCCTCCCACATCGAGCAGTACAGCACCCGCCAGGTCACCGGCACCCTCCTCCCCGCCATCAAGAAGAAGATGCTCGACTTCCTCATTCGCATCAACAACGGACGCCTCCCGCGCGCCGTGCTCGACCGCCTGCTCGACGAGCAGCTCGAGGAGCTCGACCTCATCTCCTGCGAATTCAACGAGGCCGACTACCACCAGCTCGCCACCACCTGCACCAAGCTGCGTCGCCTCACCCTCGGCGCCACCACCGACGGCATCGTCAAGGCGGTGGTCACCCACAACCACAACCTCGAGGAGCTGTCCATCTACTGCTCATCGAAGCTGTCGTCGCGCGCCATCAAGCTGGTCGCCGAGCACTGCCCCAATCTGCAGGTGCTGAAGCTCAAGTGCTCGGAGAAGA
>TRINITY_DN11447_c0_g1
GTTATTTTATTGTTATTTTAAACAAGTGCTGCTAACTTAGATTCGAGAAGGATAGAGCATAACACGAACGGTAGCGCCGATAGCCTTAGGAGGCAAGTTTCGTCTGAATCTGGCGCGGACAGTACCGTTGTGACCGTGGTGTCTCACAATTTTGCCCCACATGACGCGAATGTTGCTCTTCTTCTTGTTGTTGCCGCTCTTGTTGGTTCTGCGAGCACGGTACACGAAGGCAACGCGCTTGCCCATGTAGAAGTCAGTGTCGGCCTTGGTGTGAACTCCTTCGAGCTTCAACAAGGAGACGTCATTGTATTGAGTAGCCAAGCTCCTTTGGTAGCCAGCAACTTTAGCCTTGGTGTACAATCTAACGGGTTGATGCGAGGGCATT
>TRINITY_DN11452_c0_g1
GTATAGGTACAAGATCGCTGTGTAGTCCTGTGATTCTTCACTTGGATGCTTTGAATACTCCATTGGAGGGCCTCCAGAATTCAAGTGGCTTGATCTTCAAAGAAGAGCTTATATGTTTCTTCTTCACTAAAGGGCCTCCGGGAACTTGTTTCCTCAATAGAGGTTTGGATCAACATGCATGGCACGATCTTCATGGAGGAGTTATTGTGATCTCTGAATAATATTTTCAGGATATTTACATGATTTTCCCATGATGCTTACATAGAAATGAGAGCTCCTATTTATAATTGTAGGATAAGAAAAGTTTTGATAAGTTCCAAC
>TRINITY_DN11453_c0_g1
GGAAGAGAGATGGAAGTGGACGCAGGGCTGTTGGGTACGCTTGTGGCGATGGGGTTCGAGCAGGAGGCGGCGGCCAACGCCCTGCTGATCACCAACAACGCGTCCCTCGACGAGGCGCTCGACTACCTGCAGCGCTGCTGCCTCGAAGCTGGCGAAGGGGGCGCACCAGGGGGCAGCACCACAGACACCAAGAAAGACACGCCCGACGTTCAGTTGCCCGAGAACCCGACTTCGTTGGCCGACTATGGCTACCACTTCAACGACGAGGGCGAGCTGCGGCACCTGGAGACCGGCACGCCGTTCCAGTTCATCAACCAGAAGCACTACGAGGCCATGGGTGACATGATCGTGCGCCACATTCAGGAGGCGATGCTGAAGGAGTACCAGCTCACCGAGCAGATCATCCCCCTTCACGACGTGCCCTATGAGATGC
>TRINITY_DN1145_c0_g1
GTGGATTCAAGGATGGAAAGTAACATTTCTTAACCATAGACTTTGAAATCCAGTCTCATTTATTTTCTTTTCCCTTTTGTGTCTTCTTACATCTTTGTTGTTGTTCCCATTTCCAGTGTCTATAGGAGCAAATATGTTTGTGAATATCCATAACAGCTGTGTTAAATATTCATCAACTAAAGTGTCCATTGCCTTTGTAACAAATGTTCATCATTGTTTTGTTCATTACCCTTGAAGCAAATGCCATTCATTGTCTTTGAAGTAAATGTTTCTCAAACTTGTGAAATCATCAATGTAACATGCAGCTATA
>TRINITY_DN11467_c0_g1
GTCGATGGTGTGGAGGCCAAAGTTGGAGACCAGGTCGTCGGGGCTGCTGTTCATCATGATCTTGAACGACTCCTGCCACTGCGTCTCCAGCTGCTTCAGCTGCGCGCAGCTCACCTGCTTCGCTCCGTTCCCGTACATGCCCTTGACCATCCAGGTGGTGTCCAGGGCCGAGAGGATGGCCCGGTTGGCACCGGTGCCCAGGGGCCAGAAGGGCTCGATCAGGGCATCGCCCACCAGCGCCACGAGCAGCTTGTTCCCCTCCTGGTCGCCGACGATCTTGAAGGGGGTGATGGACTGCTGCTTCTTGGAGAAGTCGAAGATGGCCACGTCCTCGGCGCCCGCGTGGTTGGGCGCAAACGGACACGTGCTCGGCAGACCGGTGTGATCGGCGACTTCGGTGACAAAGCTTCGCAACTTCTGG
>TRINITY_DN11468_c0_g1
GAAGTTTTACTTTCGGGAATATAGTTATCAAATTTCTGAATATATATAAACCAGTGAGGTGGGAGATGACATTCATAGATATTTAGTCAATTTAGTAAAAAGAGGTAGAGTATAGGAGCAGGTTTAATGGAGCTTTCAAAATGGCTATCGTCAGCTGCAAAACCTGTGTAAAGGGTCCATGAGAGTGAATGGTTTTTGGAGTGTAATGTGACTTCAAAATAAAGTAGATTCTTCTCTCAAATTTAAACTGTTGCTATTTTTATTTATTTTTCTTCATTTTTTATTGGGGTGTGTTGGTCAAACAATTAATTTGGTAATCACAAGATTTCAAATTCAACTTTTTATGAGAATCATGATTTGAGCTGGCCAGTTATAGGTAACCTAGGC
>TRINITY_DN11469_c0_g1
GCTGCAGGTACTTGGCTCGAGCCAGCGGCGAATCGAACGCGGGGGGCTTGTCGCCGTTGTGCTTGTCATCGGAGCTGAGCGACATGGGCACGGCCACCGCGATCACCAGCACCACGACGAGCGCGAGCGTCGCGAGAAACACCATGAAGAAGCCATGCCGTCGGAGGAAGGCCTTGACGCGGTCGCTGGCAGAAGGGGGGCGGACGAGGAGGGACTCGACCTCGCGCTCCTGTCCATAGGGGTCGCGCCGAGAGGAGATGGAGATGGTGGAAAACCCCGCGTCGTCAGCCATCCACTTCCTCCTCCGCGTCAATTGCAGTGCCTGATACAGCG
>TRINITY_DN11470_c0_g1
AAAAAAACTGTGCGTCTCCATTTGTCTCCACCTCTCTCACTCTTTGTCTCCAGGTGGAGACATTATTTTATTTTTTCATTTTTTGTATAAATTTTTTATTTTAATAATTTTAAAAATCACAGACAAACGAATATATATTAACATGTTAATATTTTATACCTCCAATCTTAACCAAATACAATTTGAGCATGTTCCTACTTCCTAGAAATCTGGCATTCCCATAAATCTAATGTTTCCTAAGATAACCTGACATCCTGTGAACCAAATACCCCCTTATAGTAACCACAGTGAGAAAAAGTCATCTGAAGGCCAGTTTGAGTCCTAGTTTTCTTTGTAAGCCAACTCAAGTGAACTTCTTTGAATAAAAGGACCTGTGTCATATCTGACTGGAAAAGGCTTAGGCAAAGAAAAGGTGGTGATCCAAAGTTTCAGGGGATGATCAGCACAGAATGTATTAAGTTATAAAATCAACTGAATGGAAAAAGATAAGCATTTATGGTCTTTGAATTGCATATGACAGAGCATTTGTGTGTGGCAG
>TRINITY_DN11474_c0_g1
GCGGAAGGAAGGATCGGTGCGGAGGAGTACACGACTCAGGATGCGAAGCAGGCCTATGCGGTGCTTGGTTCCGGCGAACCGGATTACACCCTGCAGATTGGCGGCACGCACGGCTATGCCGAGAGTGAGATGGACAAGAGGACCTACCTCGAGCAGAAGATGAACGGCGAGTACGCGACGGGAGTGGAGGTCGTGGGCCAGGAAGACTATGCGATCCAGACCACGAACGGCGAGTACGCACTCGGGACCGTGGGAAGAGGCGACACCGTCTCGCTGAATGCCGAAGGGGACTACGTCGTGCTGAGGAAGGACGAGGAGGGCTACATCAAACAAGATTCGAATGGCCCTTACGCGGAAGCGAAGATGGGAGATCCCGATTACACGCTTGCCTCGGCCGAAGAAGGATATGCCACAACCTCGACAGGCAGCATCTACTCGCAGAACTCCAATCAGGGTCCGGCATACGCCACTTCGGGCTTCACCGTGGGCGACTACGTCCATGCATCCTCGTA
>TRINITY_DN11476_c0_g1
GGCCTATCCATCCACCGGCCTTCTCCCCAAACGCCAGTCCGTGGAGCATCTTCAAAATCAAGGCAACATGTCGGAGCGCATCAAGATTTTCTTCATGGATGGGTCGTTCAAGACCTTTCAGTACGGGCGTGAGGACACCCTCGAAGACCTGTGGTACACCGTCGTGCAGAAGCTCGGCCTGACCAACCAGGCTGCCGAGTGCTTTTTCCTCTGGTCCTCATGCGACACCCTCGAGCTGCTGTGCTACACAGACGAGACGGTGGTCGAATGCGTCCAGCAGTGGCCCGCCACCTATGGCAAGTACCACGAGCGCGAGATCGGCATAATCAAGGAGTCGGCCTACGCCCTGAG
>TRINITY_DN11477_c0_g1
TCATGTTCCTTCCAAGGATGACCATGAGAAGAAAAAAACTATAGTTTCTGCTGTTGCTGGTGGGACTGTGGGAGGGATTACCCTTGTAGCTCTCATATTGGTATGTTTTGTCAAAAAAAGAAACAAAGAAGGGCAAGAGCTTGAGCAAATAGATGGCACAAATGGCACAAATGGCACGGATGACACAAATGGCATAGGCGAACACGTTCTTAACTTAAGTTCAGTTGATCACATTTCTACAGGAGCTAAACAGATGCCTCAGAGCAACGAAAATCCTCCAGGGAATGTGAAGGAATTGAAGACTTCATCCACTCTTGACAGTCCCTTGGTGAAACCTAATATGATTGATAGCCATACTTCTACTTCTTCTACAACTGAAACTAAAACTCCAGAACTAACTGAAGCAAAATGTGCATCTTCACTTCTTCCGCCTCCGCCCCGACTTTCTGCTCAAGGACCTGCTCAACCGCCAAAATGTGTTCAGGCTCCAGCTCCACCAAAAGGTGGTCAAGCTCCAGCTTCACCAAAAAGTGGTCAGCCTCTAGCTCCACCAAAAGGCAGTCAGC
>TRINITY_DN11480_c0_g1
ATTTAATATCTAGTCTAGTTGGTAAAGTTAGAAATTGCCACTTGTCAATACCCTTACACCATAAGTTAGCACTTTGGAATTGAGTCGATGAAACGTGATTCCACTGATAGAGGATGGTCACAAGGCGGGAAATATACAGTAGTATATTCCCCATCCTTACTCATGTCCTTGCCCCCATATGAACATTTGAGAGATATATTTTTCCCATCCTTATATTTACGGGAAATTTTCTGTTTTGACAAAATTTCATTGAGGATGAAAGTTTGATTAATATTGTATAAAGTATAAATTGACGAGGTATTCCCTCAAAAATTGATGTGGAATAGCTCACTTAATATCTCAACTAGGGCTGT
>TRINITY_DN11480_c0_g2
GACCAAAATTCGAGTCCCTGCCGGAGGTACCCTATTTTTCTCTCTCCCCTTTATCACTCTTCCGCCTCACCACACTTTTCTTAAAATTTGTGTAAAATTTCTTTATTGGGAAAGGCCAATAACAGTCTGATTTTATAATTAAATTAAAATACTAATAATCCACCTACTACAGTGTATTTGTGGCAACCCTGTGCAAGCAAGCCCTACTGTTTGGACAGGTAGCTACTTTTTAAAGTATGAAGATGTAAGCAATTCGTTGAATTAGGTACTGAACCTACTCCCAGATTTGGATAACTACTATATATAGGTTAGATTTTCAACATTAGGCCTATTTAAATCCATTAAATTAAGTATATATGCTGGGGTATATTACTTAAGTTAGTCCATGCATACCGGCTTATGATCTATGCTTGATTATGTTTATGCGGTCTTAATTTATAGTTTATACATATTGTATATGTCTTAGCTTGTTGACACCAAACACTGCAACATTAGCCCAGGATTATGCTGTCATGTCCCA
>TRINITY_DN11497_c0_g1
AAGAGAAGCACTCGGTAGCCGAGCTGGAGCAGGTGCTTTATGTAGAGGAGTCGCAAGTGCATGAGCCCTTGGTAGGCAGTCGTCCCATACCGCAAGAACTGGTTGGCGCCAAAAGCGCGTCCTGCCATAAACACAACCGGTTCGTGTGCTGCCTTAAGCGAGGTGTAGGTATTAACGTCACCGGCAAGAATGACGTAGTTCGAAAAGTTGAAACGGCGGACGGAGCAGATCCAGTTGTAGGTAAAGTCCAGCATCCCTTGACTCACGAGGGAAACGGCGATGACCTTCTCGCCCTTGACGCTTCGCTGGTTGACAAGCTCCATCATTTCGATCACATCGCTGCTCTTCGGATCTACGGCGCTG
>TRINITY_DN11498_c0_g1
GGCAAGAGGGCGAACGCCAGACTGCCACCCGAGGTGGGAAGGATCGTCTTCGTCAAGAATCTCCCCTTTAAGATCACACCGGACGAAATGTACGACATCTTCGGCAAATTCGGCGCCATTCGACAGATCAGACTGGGCACGAACAACAAGGAGACGAGAGGAACAGCGTTCGTTGTGTACGAGGACATCTTCGACGCCAAAAATGCCGTGGATCACCTTTCGGGGTTCAACATTGGCGGGCGGTACCTCATTGTGCTCTACCATCAACAAGCCAGAGCCACCAAGAAGATGGACCAGAAAAAGAAGAAGGAGGAGATCGACGAGCTCAAGAACAAGTATG
>TRINITY_DN11499_c0_g1
GTTTAGACCAATCCTTGACCAAAACTCCAATCATACCTGCAGCAGTCCCCAAGATTCATCAATATCGGGGCTATAAAGACATCGACCGTAAATCATCGCCTGGAACATTTCACAGCTTTTGGGGAGGGTTGTGGACAAAGCTGACACCCTTGGAGATGTTGCCCTTGAGGCCCTCGGTGGCCTTGGCCAGAAGAGCCTTCTCCTGCTCGGTGATGCCCTCCAGAGGGTTATTGGCCTTCTCGGCACCGTTGGGGCCCAGCTCAATGGGAACAGAGAAGAAGTCGGTACCAGTCTCATTGGCGATGGCCTCGCCTCCAGGGATACCACCATTAGAGACCTTGGGAAGGTAGACGTAGCTAGGCTCAACGAGTCCCTTCTCACCCTTGACGGCACGGAGAACCTTCTCGGCAAATCGGAAACCA
>TRINITY_DN11508_c0_g1
GGGGGTGCATTGAAAGGATTGCATTAGAGAACCCTTCTCGCTCGACCAGGGGCCGCCTCGCCAAGATTACAAATAAAGAATAGATACAACCGTGTAGAAGAAGACCGGGCCACACACGCACGATCATCGGATAGCACTGCCGCAAGCAGGAAGTCGACGACGGCTCCCCTTCTGCTGCTCATTTGCGTCGCAGCAGGCTTCGTCTTGCCTCTTCTTCTCCTGCGCCGACTGCTGCACGCAGCGCCATCGACCGCATCGGCAAACCATCGTCACATCATGGAAACATCAACCGAGTCCGAATCGAATTCCATGCACATGGACGTAGTCCGCGATGAAGACGCGTCCACATCAACTTCGAAGCAGCATGCCCTCGGCGGCGGCGAAGATGAAGAGAAGAACAAGACCTCATCGGCCTCGACATCGA
>TRINITY_DN1150_c0_g1
GGCAGCTCGTCTTCGGGGTTCTTCTCCGCTGGAGGCTCCTTTCTCTCTTCGGGAATAGTCGCCGTCGGCGGAGGGAACGCAGGCACTTCGGGTTCGCCTCTCCTTTTTGTCTCTTCGTGTCTGCTGACGGCGGGAGCTTCGCCGCTGCCCGGCGGGGAGAGGTCGTCTGGTTGGTCATGCCTTCTTCGCTTGACGGGAGAGTCGGGGTAGGCTGAGTCCCGGCGGTTGCTGTCAGCACCTGGGGTCCAGATGGGTGTGCGCCCGCGCCGGTTCGGAGAGGACGACTGCTGGGGCGGGGAGA
>TRINITY_DN11510_c0_g1
AACTTGAAAGTAAAAGATCGAATATACATTACTAACAGCAACCTAATTATGAACGGAATGGCCTACGCCGGGACTGTGCCCCGGCGCCGTGGGTCGAAAAGCATCCACACGCGCCACCCTACTCGCCGCCACCGCCGGAGACGACTGAAACCCAACCTCGCCCACATTCCGTTCTGACCTTAAACGCCGCCCCTCCACTCCTCCAAGTTCATGCGACGACATGAAAAGCACCAACAGAAACAAGAAACAGAAACGGCCGACAACCTTAGTGTTTGATGATGATGATGCCATATATATATATGTGATTAAATTAAGAATTGAAGAAGCTAAAGCTAGCTAGAAGATATATATATATTTGGATCAGATGATGGGTTTGTGTTAG
>TRINITY_DN11514_c0_g1
GTAGCAACATCAAACTGTGTCTGGACATCATAAGAAAAGGAATCTTTGTCTGTGTCTGGAATCTTCCCATTAGACACAGAATCTGTAACACTACTAGTACTAGGTTTCTGATTCGTATTAGAGGAGGATTTTGGTTGAGGCCGAAGCTTTGAGCAGTTTTTGCTGTTGAGAATAAGGTTTCTGATTCGAGCAGCGAGGGGAGAATCTGCAGGAACACGAGTGACAAAGTTTGTGCGCGTGTTTGATCCACGAAGGAGACAAGCGGCCTGATCATAAGCCCGGGCTGCTTCTTCTGCTGTCGCATAGGTTCCCAGCCACTTCCTTATTTTGTGTGTTGTGTCTTTGATCTCCGCAACCCATCTCCCAGAAGGCCTTTGCCTCACTCCCACAAACTTCTTGTTAAGGTTGTTGTCGCTCTGCCTCCTCTCCTGGGGTTTGATCGCTTCTTTATGATGTTGTTGGGCATGAATATTCTCCATGGAGTATATGGTAAAGATTTGAGGCTT
>TRINITY_DN11516_c0_g1
TGATGCAACTTTCATCCATGCACAACGTGCAACCGAGAATAGAGAACTTGGTAGCAACGCTAACCAATTTTGAGGGATATCTTTCATGATGTTTCCTAGTTTCCTCTCCCACGGCCATGTGATCACAAGGTTTTGCTAGTATCAATGTTGCAAAAATTGGCCTAGCTACCGCCTAGGCCCTATGCGCCACTAGGTTGAGGGGATTTCCATGTTAGGTGCTTGGTAGGCAGCCGTTAGACTAGGTAGCCAACGAGGCCAAATAAACCAATTTCATTTTTTTTAATTGGTTTGTTTCAAAACTAACCCTAAATAACTAAGCAAATTGCTATGGAAAAGAGAAGAAAGAGATCAATTGCACCTCAGATCATCAGCCCGCAAACATTGCCCCTTACTCCCTTAGCCCGCAACTCATCATCATCTTTGGCTCCCCAAACCAATCAATGGTCATCAACTCATCGCCCAACTAGGCAACTCATCATCATTGCCCAATCGATGATCATCAACTCCTCTCAGCTCTCACCTGTCGCCCCATCAACCATTGCTAGTAAGCTTCGAAACTAGTCAATTAGCTTAGTATCGAATCGAACAAAACCCGACATGTAGTTATCGCGCTAGTACTTCGCCGAGTCACCACCACAAGCTCATAGTCATCGCCAAGTTCTTCACTTCAATTTTTTTTTCTGACTTGAATGGTCGTGGACGTGTG
>TRINITY_DN11522_c0_g1
GGCATGCGTGCGTGCTTCAGCTCGCGAGCCATCAAGCGCTCGATTTCAGGGATGATGTAGAGGTGGATCGTTTGGCCCTTGCCGATTCCACGCATTCGGAACGCACCTTGAGCGTAGTCACGGAAGGTCATGTCCTTGCCGAGGGTGAGCACCGCGCACGCGCTGAGTACGTGCTTGATGTCCATGCCCGTCGTGTGCACCTGATCATAGAATGCGAAGCGCTTCTTTTCGCTGATGCCGCACTGCGCGAGCTTGAGCACTCTACCCGTGGCGCGCACAAGGATCATCTTCCTGTCGAACTCATCGAGG
>TRINITY_DN11524_c0_g1
TGAAGGGCAATATTCGGGTGAACAATGGGAGTGACGAACGTCATCTTTGGTGGTGCGAGGGGGTAAGTCGATGGGATAGAAATATTGATGAGCCAGCGCCCCTCATCGTAGCCGTGGCCTATATCTCGTCCATTGATGACGGACTCCCACTCCATCAAGTCACCCTCGTTGACTGGCCCAAGACGTTCGATACCCTTCTCTTCCTTTTGCTCTGTGCTCCATGTATCCAGCTCCTTTATCAGTCGTCGACTTGCGCTTCGCGACGCAGCGGCTGAGTTTGATGACGAAGGTGGCATTGCTTTGGCTGAATGCGATATCAGGGCAAAGCAAGAGTGATGACGCGGCAAGTAATTTA
>TRINITY_DN11529_c0_g1
GTCGCACGCGCCGTTGTGCCAGCGGAGGACCGTGTTGGTGTTGAGGCCGTTCGCGCCCACCGTGGCCTCGGGCCTGGGGTCCGGCAGCCGCCCGTGGTCGCTCACCAGTCTGACGTGTGCGCCGGCGGCGACGAGGAACGAAGACAGGGGCGGCAGGCCGTGCCCGCCGGCAGCGGTGATCTTGGTGAGCACGTCGGCCAGCGTGTCCGTGGGCGAGACGTCGATGGTCCACTTCTTGGTGTCGCCCCAGGAGCGGGGTAGCAGGCCCGAGTACCCGGTCGCCACCGTGAGCTTGAAGGTCTTGTTCTCTTCGGC
>TRINITY_DN11533_c0_g1
GATAAGTGTGTTGGAATCGCCGAGGAATTGCGCGATGGCGTTCATTTCAGTGGCGCTGCTATTTTTGCCGCCTTTCAGAGTGGCTCTTATGAAGAGATTATTGTCAATAATGGACGCCACCTCCTGGTACTTCGAGAACACGTCCATGGCTTCTTCCCCTGTAAATTGTAGCGAGAAATATGTCACTTTTGGGGGCACCGGAACGAGTTTGATTTTGTAAGCCAAGATGACGCCAAAGCTGCCGGCGCCGCCGCCTTTGATCGCCCAGAAGAGGTCATCCCCCATGGCTTTCCCGTCCAGAATTCTGCCTTTCACGTCCACAATCCGCGCGTCCAAAACATGGTCGGAGCTCAACCCGTACTTGCGGAGCATGTTGCCGTACCCCCCGCCGGTGATGTGCCCGCCGACGCCGATGGTGGGGCAAACCCCGGCCGGGAATCCAAGAACCGGGCTCTTCTCGGAAATCCGGTAATATAGCTCGCCTAATGTGGCCCCCGCCTGCACCCACGCCGTCTCCCCGGCAACGTCAATCTCTAGTGATTTAAGATTAAACATGTCCAAAACAATAAACGGCACAGACGAGACGTACGAGAGGCCGTCGTAGTCATGCCCGCCGCTCCGCGTTTTGATCTGAATTTTCGCTTTCTCGGCGCACAAAACCACCGCGAG
>TRINITY_DN11538_c0_g1
GAACTGCCTCTCGGACACCATGCCCGTGTTGGAGGGATCCAGCATCGCGTAAGCAGCGGCCGTGGCCTTGCTCATGTCAACGCCAGGGCCAAGAGCCTCCTTGGGGGCCTTGCAGCGCTTGCGAAGGGAGTAGAGCTGGAAGCAATCCTTCAGGAACTTCTCGGCCGCCTTCTTGTTGATGCTGCCCAGATTCTTGGGATCGTAGAACTGCCAGATCTCTCGCGCCATCTGGTCTATTTTTGATTCAAGGTCTTCATCGATGTCTAGTTCGTCGCTGGCGGCGGGGGGCTTGATGGTGCCCTTCTTGAGCTCCTTCACCAGCTGCTTCTTCATCTGGGGATCATCGAACACCGTGTAGCCGTCGGGACTCGGGAACACCGTCTCCATCAGAACCAAACCCTTGATGCTCGCCG
>TRINITY_DN11542_c0_g1
GAATTAATGAATAATAATGAATTAATTGTAATTAAACTCTTAATGTTTCATACTACAAATTAGTATACACATAATATTATTAAACCATTTTCTTTCCATTGATTAGCCTGTTTTTATACTTTTTGTAATATAGTTTTTATGTAATCAATTTCAATACCACTATATAATTCATGCATTTCAGAATTATATAACCTTACCAATTTCATATCTTCCAACTATATCGTATTGTTTTAGCAACAAAATAAAAAAAATATGCACATAATGGCCCCAACTTTCGTTTTACTCAATAAAATAAATGTCTACAGTACTGCGTGGTAATATGGGCACGGTTGATTCGACTGTACGAATAAATAATAATATCCTAATAATTATTATTGTAATTAAGGAATTAATAGCACAAATATTAATATAATTAACTAATAATTATTATAGTAATTAAATAATAATTACACATATATTAGTATAATTAAAATTAAATATGG
>TRINITY_DN11547_c0_g1
TGTGAACAGATCAATCAACTGGGAAATGTAGTTAAACCAGAATTGACTGAAAAATGATGGATTATGGTTGTAGACTAAATTGAAAGAAAATCACAAAAGAAAATTCATTTAAACAGAAGTACTGGTTGTAGAATTTGAAAATTAAATAACCAGACAAAAAAATGTAGTGATTAAGGTCCAAAATGAGGAGTGTCCATCTAAACACCAAGACAAAAAAAACTTATAATCAAATGCCAATTGTTTTCTAGTAGCAAATAATCAGTATCCATGACAACAGGACTACCTCTAATTGCCTAAGTGTAAGCAAATTATCTTCAGAGTTCAGACATTATTTTAGTATAAATGTTAGAATAATA
>TRINITY_DN11548_c0_g1
AGTAATCCGAGTAGGCCTTGATCAGCTTGGAGCATGATGGTTGGCATAACTGGACCATGGTCGGTGGCAACAAACTCCCACAAAGGTGCTTGGAAATTCTCTGCTCAGGCTGAGATTCGACAATGGACTTCGTTCCTGCATGCAGATTCAATTCAGTCAGGTGGAGAGCAGGGATGGTAGTGACAGAGGTGGTTGCTGGACTACTCCGGTGGCGATTCGAGCGGTGGTTAGTTCTTCTCGGCGACAGTAACAGTGAGCTGTTGTGGCCGGAGAAGCTCTAATGTTGTTGCGAAATACCGGTCCAAGCTCGAAAACAAAGAAAGGGGGTTGAACTAATAAGCTTGGCCAGATTGCAGACCAGTTTTCGTTCCCTGATGCTGTCTTGGCTAAACAAAAGGTTGTTGGTGACGAGATCTCAGCAGTCAGCAGATGAGGAACTGGGAGATTAATCGGAATGGAGAACACGAACAAACCCGGATCGAACCTTTTGCTCGGCTCCCCACGGACGGCGCCATTGATAA
>TRINITY_DN11553_c0_g1
CGTCCGAGCCCTGCAGGCCATTGAAGGCGTCGGCTTCCTCTCCGGTTCCAACGATGGGTCGTTGCGAGTGTGGACGCTGAGCGGTGAGTGCGTGGGCGAATACTACGGACACGCGTCCTTCGTGTTCGCCGTGGCGGCGGTGCCAGGAACCACCCTCATCGCCTCGGCCAGCGAGGATCACACCGTCAAGCTCTGGCACCAGGGCAAGTGCGTGCAGACGTTGCAGCACCCGACGACGGTCTGGTCGGTGGCCGGGCTGGAGAATGGAGACGTCGTGACGGGCTGTGCTGACGGCATCGCTCGCGTGTGGTCTGCCCGACCCGAGGCCGCCCTCCCCGCCGATCAGCTCGCCGCCTATCAGGCCAAGGTCACCAACGTGCCCATCGCCAAGGGATCGATCGGCGATCTGAATGTG
>TRINITY_DN11555_c0_g1
ATTACCTCCAGTCAGTTCGCGTAGTCAACAGCAATGAACACTCCCAAAGCCAACTCTTTCAAGTTGATCGAGAAGATCCAAGCTCGCATCGATGAGAAGAAACCGTTCTTCTCCTTCGAATTCTTCCCTCCCAAGACGGAAGAAGGTGCCGTCAATTTATACATTCGATTTGATAGAATGGCGACGCTATGCCCACTATTTATTGATGTTACTTGGAGTGCTGGTGGCTCTAGCAATGGAGATTCCCTAAAGACAATTGATATTTGCGCAAACGCTCAGAACTATTGCTGCATGCCTGCCAACATGCATCTGACTTGTAACACTATGACCCGCGCTGAAATTATTGAAGTTCTAAATAAGACCAAGGAGAAGGGTATTAGAAACATTTTAGCCCTTCGTGGAGATCCTCCCCAAAACTTGCCCAACTGGAATCCGGCCGCTAATGATTTCCAATACGCTGCCGATCTCGTGCGCTTAATTCGCGAGGAGTTTGGAGACTACTTCAGTATTTCTGTCGCTGGATATCCCTATGGTCATCCTGACGCTCCTACTTACGAACAAGATATTCTCAATCTCAAAGAGAAGGTTGATGCCGG
>TRINITY_DN11557_c0_g1
GCACGAGAGACCTTGCACGTGGAGCGCGCCGTTGATCAGGGTCCAAGTCGCCTGGAGCCCCACAGCCGGTAGTGCATCAACGTGTGGCACTGAGTCGAGCAGCTCCTTCACCGTATGGACGTTCTGCGTCCATTCCCGTACAACCAGGTTGCCGCGTTCTTCTGGGGGAGAATCACGGCCCAGCTCCCACTCTAACCTGTCGAGGCTGGGCATTGGCGTATCGGTAGTTGATTCGAGCATAGCCGGAAGGCTGAGTGGCTGGCCGTCGGCCTCGCTCGGAGGAGCAGCACGTGGTCGTCCAGCCGCTTGGCAGACTGTATCTTCTTGTTTGCGCTTTCGCGACGGAGACGGGGAAG
>TRINITY_DN11561_c0_g1
TTTGGTAATAAGATAAGATTACATAAAGTTAACTCATATGTTGAATAGATCAATTTTTAAGAATCGGTGATTCTGTTTCCTTGTATCCACTTGTGTGTCATTATGATGGGTTCCTTGTGATTTACAATCCTTTTTCTTGGGAGTTATGCCCCTTTTTGGTGGACTAGTTTTTAACTGTATCTCTCTATGAGATCTCTTAAGTGGCATTACCTCTCTCTACATCATGCATGCACACAGAGCACTTTTCACCTGTTTAAACTATTCAGAGTTTTCATGCATATTTGATTATGATTAATTGGACAAAGTTGCAAGCTGTTCTCTTTGAATGTTCAAAAGGCAGCAGTTGTTTCAAGAATAGTTGTGCTTTTACCAAATGATATATCATACTTATAAATAAGCACTCAGCAATACTGAACTTGTCACAAAGTAGAATATGCCATATAATTATGAGATTATTAAATGTTGTTTTGCAATTGTAGTTTCTTATGAATGGATGGGGTTGTTAACCACTATAATATTTGATTGAGTATTTACTAAGGTCTAAAGGAATAAATAAGCTTCCCAGATACAGGTTAGACTTTATCACCTAAACCTATATAAGGAGGGCCACTCATTTGTTCTAACTGGTTGATTTAGCATCTCTTGTTAGCTAGAAGGAAATATAACTATATAAGTTAATTGGATGTGTCTTCTGAAGTAATTTTCGTAAATTATAATATTCAGAAGTGAAAAGCCTTTTCGAACATTTTTTACTTTTTTCTGTTTGAGTTTTACTTTTTTTTTCCATATTTTTATTTTATTAGTTTTTAATTTTTTCTTTTGGATGGATTCAATTGGGTAGCTTAGAG
>TRINITY_DN11570_c0_g1
GATAGATCAATTAATTAAGACTATATTGTTTTGAGTTAATTTTCATAGCTCAGCTCTGAGCTGAAAAATGGAGAGTTCTACGAATGGTGATAGGGTTGAAAACGGGTCGGCAGATCTGATGATAAGGAAAGAGGAATTAAAAGATGAAGGTTTTGGTGAGAAGAAAGAAGTGGGAGGAGTGGAGTCTGTTGAGATGATCTTCAAGGACAAGGAAGTTCCGCCATGGCAAAACCAGTTGACAATCAGAGCTTTTGTGGTGAGCCTGGGATTGGGGGTCTTGTTCACGGTGATTGTGATGAAGTTTAACCTCACCACCGGAATCATTCCTTCGCTTAACGTGTCGGCCGGGCTGCTGGGGTTCTTCTTTGTGAAGACGTGGACGGCGTTCTTGGAGAGAACTGGGATGCTTAAACAGCCGTTTACCAGGCAGGAGAATACTGTTATTCAGACTTGTGTTGTTG
>TRINITY_DN11574_c0_g1
GAGTGGCCTCGCGTGCAGCCATCGTGTGCAGCTACGACGAGGAGGCGCGCCACGTTGAGCGGCAGGCCCGCGTCCTCTCGGCTCACCTCGAGACCCTCGAGAACGAGCGACTAAAGGAGGTGCCGTTCATGACACGCGAGCTCAAGCCCGTCGAGGCGATCCACTTGGACCAAGTAGAGGCCGCCTCCCTGCTCAACGCTCAGTTCAACGATCTTCTCAACTCGTACAACGACATGATCAACCTGGTGTCGCAGCAGTTTCTGGTGTGGCACCAGCGCGTGGCCAAGTGGGAGGTCCAGCTGGGGCTGGCCGTGGAGGAGCCCACGGCTGCTCCGGCGCCTCACAAGAAG
>TRINITY_DN11576_c0_g1
GAATGATGTCGAGCGCGACGCGGCGAAGTGCACAGTATTCTTTCCTCCTTGCATCCGCGAGGTCCTCGTTTGCGGGGCGAATCGTCGCTGCCTCAAATCGGAGATCGGCCCCTCTCATCTCTACATCCTACTCTGCCCCTTCCTCCTTCATTTCCTCCTCTCGCCGCCATCTCTATTCGACCGAGGCCGAGTCGCCCGCCGCTGCAGCGGAGACCGCCCCGGAGGCCGCTGCCGCAGAGAAGGAGAGCGAGATTACGCAGCAGGAAGAAGAGGTCAAGCAGGAGTCCCTTGCCGAGTTCCTCGAGCGCATCGAGAAGGAAGATCAGGCCAAGATCGCTGCCGCCCTCAAGGCCTTCGAATCCGGCGTTGCCATCGATGAGCACATCAG
>TRINITY_DN11577_c0_g1
ATGGCAAGGGAGGTGCGTCTACTTCGGGATCGAGGTTTGCACCGTTAGACGATTCTGAAAGTCGTGAGCAGAATCCGGCGATTGCTACTGACGCGGCTCCAGTTCGCAATAATGGTCAGCGTTCTAATCCCAATCCGGCAAGAGTGCCGCAACAGGCTCAGGGTGGAAATTCTGCGGGAGGCCGACCACGAAGGGCAAATGTTGTTGCTAATGAGAAACAAATCATGAATGAGCCTTTCCAGAGTCGGGCTACATCGGTGGCCGAGGAAAGGGATTCACCGAGATCATCGACTAGGAATTTAA
>TRINITY_DN11577_c0_g2
AAAAGGTCCTTGTCTGGGTTCGGTTCCCTAAACTGCCCGTAGAGTGCTACAATTACTTATGCTTACGCAAGATTGGGAATAAACTGGGCAAGACAGTTCGTGTTGATCAAACGACAAGCTTAGTGTCGCGGGGGAAATTTGCTCGGGTGTGCGTGGAAATTGACATAACCAAACCCCTCATATCGACTTTTACGCTTGAAGAAAAGGTCTGGCAAGTAGCTTATGAAGGGATCCATCTAATTTGTTTCTCATGCGGGCTTTATGGTCATCGCCAAGACTCGTGTCCGACCGTCCAGGCGGAGGCGATCGAAGCACCGGACGATACGGCTGATGGGCGGGAGCAGGTTAATGCTGAGCAGCGGGCAACGAGTCGGCGAATGGAAAACCCGCCCAGTGGGGGATCGATCTCGCGGGCAAGGCCTTATGGCCCGTGGATGATTGTCACCAGGAAAGATCGACGACCTGCTGGCGTTCCCCAGGGGCAATTCACGACAACTGGTAATGGCAAGGGAGG
>TRINITY_DN11578_c0_g1
TTTGATAAGTGTGATTTTCCAAGATATATACTAACCCAAAAATAAGAGAGAAAGAGAAAGCGGTCACATCAGTAAATAATTTTCTTTCTCATGTAATCATCGGTCAAGTGGTAAGCGGTAACTATAAAACACAAAAAACCCACCCCAAATTCCATGCTGGGAACGAGAATCAGAAAATGTCGAGAGTCGAGATTTTAGAACCGAGAGTCGAGAGTCGGGATTTTAGAAGAAAATAACATTAGACTTGGATGCTTCAATTCTAAGGGGGGGATGGGAAAACAAACAAAAAATAGGAATACTGACCAAGACAAAAG
>TRINITY_DN11585_c0_g1
GCGAGGGTTGGGCGGCGGCGCCACAGGTGGTGGGCGCCCCCTCGCGCACCTGACCATCGCAGGGGGTGGTGTTCCCCCCGCGATGGTCAAGTAGAGAGCGGTTGTCGTTGTCGATGCTAAAAAGGCCACTTCAACTTGGCCGAAAGGAGGTAACGGTACTCAGCGGACCTGGCCTCGAGGTCCTGGAGATCGCCCTTGAGCATGTCGATCTGAGCGGTGCTCAGGCTGTCCTTGGCGGATTCGGTGGCCTTCTTCTGGTCCTGCTGCTGCTGCTGCTGATCGTTGGGGCCGGCATCCGCGAAGAGATGATTACTCGAAAGCTTGAACTTGGTGGAACCGCCAACGACCTCGCCGTTGGCGTTAATACTCAGGGTGCTCAACATGATGGTTCGGAAGAAGATGAAGGTTTGGTCGCTACGTCGGTTGGGTGTGGGGCGTCTCGGCTACTTGTAG
>TRINITY_DN11590_c0_g1
GCATCACTGGCGCCATGAAGTCGATTGGTCAAGGTCAAGTCCCTACCAACGCTGACTTCCAGCAGCTCGTTACTAAGACAGATCCCGCTTTCGAGCGCAGATTGGCTGATCCTACTTTGCCTTCTGAGACTAAGAAGGTCATTGGTGATACTCAAGCCTTCTTGCACGCTGCTAATCAAACTATGCAATCCGTGAACCAAGGCGGTCACATCCAGAACTTGGCCATGTACGCCGGTCAAGCCGGATCTCACGCCAAAAGCAAGGCTGACATGGCCCGCGCAGATCCCAACGTTCGTGGCAAGGCCAAGAACCGCTTAAAGAAGGCCAAGGGCCGTGGTCGTGACATCGGCTACGGTGCATACACTGTCGCCAAGTTGTCTATCCGAAACAGCGAATTCCGTCG
>TRINITY_DN11595_c0_g1
GCCGCATTCAAGAACTGAAAGGCCTGCTCCCCGGCCAAGACGGCGCAGAGACGGCCTCCACATCGGCCTTGCCGACCAAGAAGACCGTGGCGGAGAAGGAGGCCAAGCCGGCAAAACCGCTCAAGGCGCCCGAGCCCGAGGAGTGGATCATCGACATACCCGAGCTGCTCACCGCACTCGACCTGGAGGTGATCAAGCTCGCGGCGCAGTTCGTGGCCCGTAACGGCAAGCACTTCTACCTGGGCTTGCTCAACAGGGAGCAGCGCAATCCGCAGTTCGACTTCCTCAAGCCACAGCACTACCTCCACCGGTTCTTCAACACGCTGGTGGACGCCTACACCAAGGTGCTCATGCCGCCGCACGACCTCAACACCAAGCTCGATGCGCTCCTCGACAAGCACAAGATCTACGAGGGCCTGCTCGACCGAGTCGACTGGGAGAAGCACCAGCAGCGACTCAAGGACGAGGAGAACGAAGAAGAGAAGGAGCGGATGGAGCGGGCGCTCATCGACTGGCACGACTTTGTGGTGGTGGAGACCATCACGTTCGACGATGACGAGATGAAGCCGCCCGCCGGTCGCGCAGGCGCGGCGCAGGCCGGTGGCGCCGAGCGAGCGGCCGTCAAGCTCGAGAAGCAGGACGCGGGCGATGACATGGACATGGACGTGGAGATGGAGATGGACCTCGATGACCAGGAGATCCGAATCGTCAAGGGCGAAGCGCCGAAGCTGACGTCCAGCGTGGGCACCTTCGAGGCGTTCAAGTATTCGATCTGTCCGAAGTGTGGCGAGAAGATCCCGCTCGAGGACATGGAGGAGCACATGCGGATCGAGCTGCTCGACCCCATCGCGCGTCAGAAGAAGCTCGAGCAGATGAAGCGCCGCCGCGAGAGCTCGCTGGCCGAGGGCGACGAGATCAGCAAGAACCTGCGCAACCTGAGCGCGCTCCGTCCGGACATCTTTGACGAAGAGGAGGAGGCGCGCAAGGCCGAAGAGAACCGCCGACAACAGCCCAAGATCATCTGGGACGGTCACACGGGCTCGATCGCCGCCACGGCTTCGGCGGTGATGGCCGGCATGACGCCCGAGGAGAAGGCCAGG
>TRINITY_DN11596_c0_g1
GTCTGCGCCGCGGCTCGTTCTGAGGGGCCTCCCGGCCGAGGCCACCACGCAAGCGGTGATGTTGGTTCTGCAAGCCCAGGACATCGATATCGACGAGTCCATGATTCACCTCGGCGAGGGCCAAGGCGAGGGTGCCGGACCTGCAGAGCCCTACGTGGAGCTCAAGTCCGTCGAAGATCAGAAGGCGCTGCTCGAGCTCGGCAGCATCCGGATCAGGAAGACCACGGTCCACTTTGTGAAGCTGGTGGAGGCGAAGGAGGTGGTGCTCTACCTGGCCAAGCGACTCGCCACGCAGGCCTTGGCCGGTGCGTGGGAGAACGAGTTTGACCACGAGCTCGGTGAAGGTGAAATCGCGTGCCTCGATGACGAGGGTCACGTGGTAGCGGTGCGCCTCACGCCCGAGCAGTACGCCGAGGTCGAG
>TRINITY_DN11604_c0_g1
GTCCGTAGAAGTTTATTTGATAGCTTCTTGGAAACAGAAGTTCTATTTATTTTTTAATAAATAATGCTTCTTGTCCATTTTTTAATAGGAAAGAGTAGAATATATATAATCTAGATGACAGAATCCAAGTAAATAAGTTAATGGTATGTTGACTGACAAAATCCCTAAACTCAGGAATTTTTCCTTGACTTTCCAACACTTCTGGATATGGATGCTATCTGAACTTGAGTTTCTTTAGGATGAATTTTGTTCATAAATTTACTGTTAGTATTTTTCTTATCATGCAATTCTGCATGCATTAAAGTCCTGTCTTTTAGTTCATGCAGTGCTATTGATTGCTGGTTTTGTAAGATGTTCTCAAACCTGTTCAGAGTTTAAAAATTTTCCAGCATCG
>TRINITY_DN11612_c0_g1
GCAGTATGCCCAGACCAAGGTCACAAACATCTCCAAAGCCGAGGAGCGGCTGTGGGAGGTGGGCTACCAGGTGGGTCTCCGAATGCTGGAACTGCAGAGCTTCCGGGAGAAGAAGGTCAAGCGGGAGCTGGAGATCGTGGGCATCCTCGGCTTCATCTCGGTCAACGTGTGGAAGGCCCTCTTTGGCGAACGCGCCGACTCGCTCGAGCGAAGCACCGAACACGAGGACGAGTACATGATCAGAATAAGCGGCGACGTGCTGGTGAACAAGTATGTGTCCTTGCGAGACGGAGGCCTCAACACGGCCGCCTTCGTGGCCGGAGTGGTGAACGGCGTGCTCGATGCCGCCGAGTTTCCGTCCAAGGTGTCGGCG
>TRINITY_DN11615_c0_g1
GGCGGCTGCTCGCCGAAGAGGGTGATGGGCTCGCCCAGCTCGCGCAGGCGTGCACGGACCATGGGGTCGCTGGTGGGCACTGCAATCTGGCGCGCTCGCTTGCTGAGCTCGAGCTGCTCGAGGAGGGCCGAGTGGCGCTCCTGTGACTCGGCGATACTGTGCGAAAAGGGCAGCGTCTCGAGCTCCATCTGACCCTCCGGCTCCTTGGCCTGCTGCTGCACCAGCTGCTGGCCTTGCTTCTCGAGAGTGCCAAAGTAAATCCTGCCCTTCTCGCCATCGCCAGAAGGCTGCTCCATTGTGCCTTCCACAACGAAATTCACGCAAG
>TRINITY_DN11621_c0_g1
TTGGCCAGTATCTCCTCGGCGGCCTTGACGTACTCGTCCTCGGCCTGCTTCTGCGTAGTGCCGGCATCGACGACCTCCTTCCACTTGTTGTATTTGGCCTTGCCAGCAAGATCAAACATGCCAGGCTTCTTGGCGTCGTTGATGTCTTTGCCCTCTGCTACCTTGGCGTACGCGTACAACTTTAGCTGTTCGTCATTGCTAGGACCCTGCTTGCCAGCCGCCTTGAGCTTCTCGCCCATGGCGCTGACCTTTTGGTAGGTCTGGGTGTACTTGGCTCCTGGCATTTTGGTTGTAATACGTGTAGTTTGTAAAGGGTGTATAGAGA
>TRINITY_DN11637_c0_g1
GCGGTAGGTACGTAATGTCGTAGAGTCTAGAACTTGACCATTATTATCATACAGCATCTGCAGCATCCATCTCAAGCGAGAACTTAGAGAGAGACACATCCATCCGCGCTGTCCTCGAGGAAGATACCACCGTAAATAAGTCCCTCGTTTAAGTTGGCCTCCTGGAATCCAGAGTTGGCAACATCATCGGTGCCAGTAGGCTTCTTGAGGATACCAATCTGGAACTGTCCCTGGCCGGTCAAGTTGCGGGCGATGGGCTGAGTGGCGGCCTTGAGAGGCTTGCATCCCTTGGAGTAGTAGGCTTGGATGGTG
>TRINITY_DN11644_c0_g1
GTTGTCCCTATCGGAGGTGGAAGATGAACACTACACGTACAATAGATTGTGTTGGCGTTTATCTCAGAATTGAAATGGCCGTCCAATGTTGCAGCTCTGAGCTATGGACCCCGCACAGTCTTCTATCACTGTTATATCAAAGCTGGTTGTGTGGAATATGAACCAGTGCCTTCTTGATGGTTATCAGTTATACAGGAATCCACTGTTTGGATGCTCTGGTGATTTCTTGGCCTCTAATTCCTTTTTTGGACCATACCGCCATTTCAAATCCGGACAAGGCAGTGGATGAATAAATCACAATGATTGAGCAGCCCATTATGTGAGAAGATCAGTGTCTGGTACCTATAACTCTACAAGGAGTCCACCATATGGGTGGAACACTCACG
>TRINITY_DN11645_c0_g1
GAAGATATTCGAATTCCCTGAGGATGAAGAGATCGTAGCCAGCTTCAACTGCTCAATGAGAGCGGGGGGCATGATAGAGAACATGGTGCAGGGCACGATGTACATTACGACCAAGCACGTTTGCTTCCACTCCACCTTCTGGGGCACGGAGCGCAAGGAGGCCATTTCGTTCGGCGATGTGCGCGCGATCGAGAAAAGGAACACCGCCCGCATCATCCCCAACGCCCTCGAAATCAGCGTGGCACGCGACGACGACAAGGAAACCAAGTACTTCTTTGGCACCTTTCTCAACCGACACGAG
>TRINITY_DN11649_c0_g1
GATCGAATGTCTAATAATGAAGTACAGTCGCGCAAGGGGGTCCAGTCCCAGGTTCAGCCTACAGAGAAGCCGCTGGAGCAAACACCTAGTCCTAGAGACAAGTCTGTCGTGAAGCGGCCACTCGTACCGGCTTTTGAGAAATCCGAGGTCTGCAACAAGAAGATGAGAGCCGAGGAAGTACACGACTTGTTTGCGCAGCTCAAGCCCGAGGGCATGGAACCTTTCAAGGAGGCAATGGCTGCCTTTGGTGAGATTGTGAACGACTTTGCCCAAATGGGCAGGAAGAATGCAGAGCTTAATCGGGATGTTGAGGCGGCGAAGAAGGAGGTTGCGGCAGCTAAGGTGGTAGCCGAAAGTGCACTGAAGAAAGCTAAAGAGTGGGAGAATAGGGCAGAAATGGCAGAGAAGACTGTGG
>TRINITY_DN11653_c0_g1
GTTTCTTCCCATCAAGCACTGATAACCTTTCACCATGAAGACTAGCGCTCGTTCCCTCCTCGCTCTTGCTGCCCTTCTCACCACCGCCCTTGCTGCGCCGACACCAGCGAACGGAGTGAGCTTCCCTATCACCGACCTCCTCGACAAGGACCTTACTGTTGAGGAGTATGCGGCACAGCTTGAGAACCAGAGTGTTGAAGAGCGTGGCCTTACCAAGCGCCAGTACAATGGTGACACTTACAACCAACTGACCGATGGTACTGCATGCCGTCCGATTACCGTCATTTACGCTCGTGGCACCACCCAAGCCGGCAACGTTGGCGAGGCTGGCTCAGAAGGTCCAACTTTCTTCAATGCTCTGGCTTCTCGTGTTGGAGGAATCAGCCGCTTGGCCATCCAGGGTGTGAATTATCCGGCTAACGTCGTTGGCTTCCTGGCTGGAGGAGATGCTGCAGGAGCTACGACTATGTTCAACTTGATCAACCAAGCTGCCACTCGTTGCCCTTCAACCAAGATCGTTGTCTCCGGATACTCTCAGGGCGCACAGCTTGTACACACTGCTACCCAGAGGCTATCAGCTGCCCAAGCCGCGCGTGTCACCGCTGTTGTAACATTCGGC
>TRINITY_DN11656_c0_g1
GAGTATTATTTTTGAAAGAGACTTTTATTTTTTATGATCGACCTTAATGAAATGCATCCAACATAAATGATAGAAAACCTGGATGAATAGGAAATAATTTAGGGAGAAGCCAAAACTCAGGTGGCAATGGGTTGCACCCTTCCCAATCATAGACTCCAAGTACGGCAAGCCAGAATTTTCCCCAAGAAGGAGTGGCAACCGCGCCGCCGTGGTCAATGATCCACCGGCGGCCGCTAGCCACGGCGCCGTCGTCTTCTGCTTCTTCTCCTAACAGTCTCAGTGCGATGTAGCTCAGAACCGTCCCAAACATTGTGCTGTGACCCTCTATGTGAAATCCCCAACCACCATCTTCATTCTGATGATTGTATATATAACGGATGATCTCCTTCTGATGTTCTGGTGATAAAACTTCATTCACCATTCCCATTACATACAACGATATTACCAGAGGTTGCAGGAAGAACAAAGGACCAGCAGACTCGGCCGGCCAATGCCCATCATGCCCTTGAATGCTTGAATAGAAACTTATGCTCCTTACCAGCGTGCTTTTCACCGCTTCTCCGGTTATTTCCTCCGTTTTCTCCACCTTAACCGCCGCCGGAATCTCACCGCACGGATTCTCCTTCCTTAGCTGCATGCGCATGAACAAGTCGGCGCTTTGCTTGCAACGGAACCTATTATTGGTGAAATCCCGGCGCATTTGTTCGACCTGAGCTCTCTCCTCCGGCGTGCCGGCGTCGGGGTCGAACTCCCAGTGCTGTCTTCCGATGTGGTCGTTGGTGGTTGTCAACCACCGCCCCTTCCCCTCCGCAATCTTCAACTTCCACAT
>TRINITY_DN11679_c0_g1
GCCTAACTTACTTTTCGATCGAGTCCCCCGATCCCCCGCAATCGAATTTCGCCCATCATGTCGTCCGCCGAAGTCCAAGAACGTCTCAAGAAGCTCGGCCTGAGCGCCCGAACTGGTGGAAAGGGTACCCCCCGACGAAAGGTCAAGCGTGCGCCCGCCCGCTCCGGCGCCGACGACAAGAAGCTTCAGCTCGCCCTTAAGAAGCTGAACACTCAGCCCATCCAGGCTATTGAGGAGGTCAACATGTTCAAGCAGGACGGAAACGTCATCCACTTCGCTGCTCCCAAGGTTCACGCTGCTGTTCCTTCCAACACCTTTGCCATCTATGGTAACGGTGAGGACAAGGAGCTCACCGAGCTTGTCCCCGGTATCCTTAACCAGCTCGGCCCTGACTCCCTTGCTTCCCTGCGCAAGCTCGCCGAGAGCTACCAGAACCTCCAGAAGGAGAAGGGCGAGGACGATGACGAGATCCCCGACCTGGTCGAGGGTGAG
>TRINITY_DN1167_c0_g1
CTTGGGAATGACAGGATATTACCATCGTTTCATAAAAGGTTATGCCAACATCGCAGCTCCGCTAACTGACTTACTTAAAAAGGATGCATTCCATTGGGGGCAGAAAGCAGAGGAAGCATTTACGACCCTCAAGACTGCAATGACAAAGACCCCGATTTTAAGACTTCCTGATTTTAGCAAGCATTTCATTGTAGAAACAGATGCATCTAATGAAGGCATTGGGGCGATTTTGGTGCAGGAAGACAGACCAATTGCATTTTTCAGCAAAAAGTTGGGATCACGATTAAAAAACTCATCAACATACAACAGGG
>TRINITY_DN11684_c0_g1
GTAGGATATAATGAAAATGTAGAGGGAGCTGGCGAGAAAGATCTTTCGAAAGATGTAGGAGGAGAGAGGACGCTGGCGATGGAACCAGCAGGCGGTGCCACGGTAGGAGGCGAAGCTGGTGGCGATGAGGGAAGCGAGGTGGAGATGGAAGATGAGATTGACGTAGCGGGGTACAGGGTGGTGTCGGCGTGCACCGCTACTGCTGCAGTCGGGTGGACCACATGTGGCGGTGGCATAGAGGAAGGGGCCGGCTGGAAGGGGGGCAGATTGATGATGTTCTTGATGAGATGCGCCGAAGATGTGGGCACCGACGGCGGGGGTGGGGCGGGAGCAGGAGCCGCATAGGAGGAGGAAGGTGTGGTGTCCTT
>TRINITY_DN11687_c0_g1
AGGGGAGCAGGTGTTCCTCAGGTATGGGGCGCCGGCACTGGCGTTCATGGTGGTGGGCTCGGTGGGCCTGGCGCGGTTCGTGAAGGGCCGCAACGAGGTGGCCGACAAGCGCAGCAGCAGCTACTCCGAGCAGGAGTACGAGGAGCTCCGGCGGCAGCAGCAGGACCAGTGGCGCAAACAGCAGGAGGAGCCCTTTGACCTCGAGGCCGCCTACGAGAGCATGAAGAATAAGATCGATTTGGAGACTTGGAAGACGGTGCCGGTCCCGCGCTCGGAAGAGGAGGAGGCGCTGGACAGGGCCATGCGAGAGAAACTGGAGGCGGCCACCAAGAGTGGCGCTCAGCCCGACGTCAACAAGCGACCCACCGACCACTCCTGACCTCAT
>TRINITY_DN11689_c0_g1
GCCCATGTTGGTGTGCCAGTTGCCGGGTCCCTGAGGACCGAAGTGGGGCATCCCGTACGGCCCAAACGGATTGTCGTGGTACCCGTGGAAGCCCGGGCTGGACTGTCGGACGGATTCGCCTCGCTGGCCCCGTGGGCGCTCGGGAATGTCCTCACCCGTTGGCGGCCTTGTCCGCGGGTCGACTTTCTCCTTGCCTCGGCCATAGAGGGGCACGAGCTTCTCGCGCGTGATGGCTGCCTTGCAGACGGGACACGACGGCTGGTCTGGATGCAACTCCAACCACTTGTAGATGCACGGCCAACAGAAGAGGTGGCCACAGAGGGTGACAACAGGATCCTG
>TRINITY_DN11690_c0_g1
GCCAGGCGAGCTGCGCACGCCCAGCCGGAAGCCCATGCCCGATCGGCCGCTGCTGCCGTGCACGCTAAGGACGGCCGCGTCGAAGTGCAGTGGAGCGACGGCCGCACAAGCCCGTTCCACCACACGTGGCTGCGCCACAACTGCCAGTGCCCCAAGTGCGTGGACAGCAGCTCGGGCCAGAAGCTCGTCTCCATTCTCGACTTCCCGCCCCGCCCCGTGCCTCGCAGTGTCAGCCTTGAGAACGACCAGGTGGTGGTGCGCTGGAAGGACGGGCACGTGAGCCCCTTCCCGCAGGACTTCCTGCGCCGCTACGCCTACGACCAGCAGTCCCG
>TRINITY_DN11701_c0_g1
GTTGGGTGAAGACTGTAGGCCATGTTTGGTTTACCCTAATAACTTTCAGAGTAAAATGAGTAAGTGTATACTGAGATGCAACGACTCTCAGCTCATAAGTTGAAAAGGACCAATAACAATAAATCTATACTTGTGACGATCCTCAAACCCCGCCCCGCCCCACACACACAAAAAATGTTGAGTGAAGACCTATAAGGTAGGCCAAGTCAACATCTTGTTGCTTTTGATATTCAATATGTAGCGTCAAATGTTGCACAAGTATAAAGAAATTAAAGATAGTTGCTCATAACGGTAACTTTAGTGATAAATTTTGACCAACTAGTTGGTATCAAAGCAAGTCTATGTATTTGGTCATTGAAGTCAATTATATAAAAGCATACACACATCTCTCTAGAGAAACATTAGTAAAGTAATTAGTATAAAATAAAATAAAATTTTCAAAATAACTTTTTAACTAATAATGAAACCAAATTATTAATAAGGTGTTTTCTT
>TRINITY_DN11702_c0_g1
ATTGTGAATCAATTCATCCAGAAATAGGCATGTGTGTTTTGTGAAGGGGAAACTTAAATCAGGGTATAAACTACAGATCTAGGAGCCTACATTTTTTAGGGGAGAAACAATAAACATGTGATTCACAAATCATTAGGAGTGAGTTATGATTCTTATCATTATAGTCCAGGCACATACTTCTTTAGGGAGAAGCATTTATAAATAAGTATCATTACTTCAGACACGCAGCCATTCCTTTTGGCCATCTTTTTCTTGATTATTTTTATTGTTCTATCACATGCGAGTGAAATAGTAAATATAAAGGGAGAGAAGAACAAAATTTTATCTTAACTTGCAAAATT
>TRINITY_DN11720_c0_g1
GGCCACCACGCTGCCCTTGACCACAAAATCTACCCAGCCGGATTGGTCTCTGTAGGTGTCGAGCACGGGGATGCGAGCGCTGAGGATCGTCCTTGCCACCTCAGTCACCAGCGCGGAGCCAAACTTGGGGTCACATTCCACCACCCAGAGCTGGTCGGCGGCCTCATAGGGAGCAAGCATGTGAGTACGGGCAGTAGGATAGAGTGCCTTGAGAGTACGCGCGTCGACCTCAGTACCCACAAGCAGCCCAAAGAACTTGTAGCTGCCACGGAAGTCGAAGTGGCGGGCGAGGGTGGTGTAGTCGAAGCTGCTGCCGGCCTCCGGCTTGAAGCCGAGCCAATGCTGCGGTTCCGCTTCGGAGGCCACGAAGGAGCCTGCACAAGAGGAGGACGCCAGGGCGAGGGCCACCACAACCACGAGAACCGCACTCGCGCTTCGCATCCTTCGAAC
>TRINITY_DN11725_c0_g1
GTTAAATAATCATATTTCTTATCATCAAAATTAAAATTTCATCCTTTAATATTTATAAGATAATGTGTTTATTTATTTCAATTATTTAATTTTACTAACTATTTGTTGTTCATTGGCCATTGTTCAATCACACATGATGCGTATTACAACTAGTAAAATCTAATAAGACCGAATCCGAAATGATTTTTTTGGTAGTATAAGTTGTATCAAACGTTTGTTCTTTCTGTTATTTGTATTATCCTTTTACAGTTTCTTTCTAATTTAAACATTCACATTTTTTTTACTTTTATTTTAACATTAATCATTAACTAAAATTAAAAATTTATTAGTGGAATAAGTGGCATTAAATTTTTTCATTGGTGTTCCTTGTGTTGTATATTTATACTTTCATACCATGTTTATCATGACTATTTTTTTTTTCTTTTGCCTAAATACAAA
>TRINITY_DN11730_c0_g1
GAAAATTCCATCTGTTCTAGATATTAAAACGTTTAGTTAACCTTAAACATTAGGATGAGTTTAGCTCACCACTGTTCCTTGCTCGAGTAAAGTTAGCAAGGGGAAATTTACTTTTTAAAGGATGCTCTCTAGACACTTACTTTATTTTTCCTGCATTTGCATTATTATTCGTATCATTTGGACTTGGAAACACTTTTTGAAGAAAGAAATTTAGCAAAATGTAGAAGCTGTTAGTACTCTGTATCTAAATTTTATTGGGTTTTTATAGATTCAGATTTGATTAATTTGCATAAGCATGCCCTCCAGATCACAATAAAAGTGTTACTTATTTTCCTTGGTTTTTGCTGGTGTTTAAGAACAAATCTTTATACTCCATAATTGAAATGTGGAAGAACCATAACAAGTCAAGAAAAGGAAACTTAAATAGTTATACATTTAAATTTAAATGATTTCATATACTAATCTATTGTTTTATATCTTCAATATTGTTATTGATCTTTGCTGTCACTTCCTATAAATACTTTGTGTAATTCAGTAATTATTAGTGGAC
>TRINITY_DN11732_c0_g1
ACAAATTTGAGCAATTATGCATTAACTAAGATTTCAGGTATTATACCAACAAATTAGTAATTCTTTGAATAATTGAGGAGCTAAATTTGTACAAATTAAAAAATATGGATCAAATTTCATAAAATGTCTACAATGAGGGACCATAAGTGTATTTTATTCTAATATAATTAATCCTCGTTATTTTATGGAAAAAATGGTGTTTTAGTCCCTCATTATGTGACCAAAACCTACAATTAGTCTTTCAAATATTTGAAGTGTTGTAGATTTAATTCATCAATTATTGTTAAAGTTGAGAATTTATTAGCTCCTTAGAGACTATTTCTACCACCAATATATCACTTAATAAAGTGACTGGTTTGATTCCTTATTAGGAACTAAATCCGTCACTTTGAT
>TRINITY_DN11733_c0_g1
GAATCTTGCTAACAGGGGCTTAGTGATGTCTATTTCAACACACATTCTGGCAAATCTTCCTCTGGAGACCAAGCTAGTTGCATTATCCATCTTGATTGGTCGACCAATTTCTTTCCCTATCTTCCTTAAAAAATTATAGTTATAATACTCCATAGGCAGTGACGGAAATCTCACCCATGCGAGTACCTTTTCCGTCGTCTCTGTTAAAGGATCAAAGTTAGGAGTCCACTCTTTCACAATGAGATAGTGGTCCATCACCATCCATGGTCCTTCATATTTTGCATATTCATAATCGTCCACCGAACCAAACCTCACTACGAAGTATTCATTTTCCAGAGCTATCATTTCCATACTGCCTTTCGGACGCCAGATTGCTTTAATTCTGTTGAGAAGGTAGTTATATCCTACCTTCCTACCAAGGACCTTGATTATCAAAGTTTGTCTCCATGGTCTCCTTAACTCTCTTTTCTCCTTCCTTGTTAATCTGATGATTGGGCATCCTGGGTCTTCCTTCTCTCCTGTTGGTTCATCATCATCCGAAGTGTCGTCTTCATCTTCCTGCATGTTCACACTAGTCCCTGCAAGCATCTCACTGTAAGAAGGTTTATGCGTACCTCCTGTCTGTGTTTCCTTCCTTTCCAAATTGGTACCAGATTCTGCCATCGCCTCTTCTGCCTGCTGTTCTTCTATCATTGAGC
>TRINITY_DN11736_c0_g1
TGAGGTCTTGTAGGACCTGCCGGTTGGTGGTGGTGATCTGCGAGCCGAGGAAGAGGCCCGACGGCGAGGGCAGGATCTGGGACGGGTAGACCAGGAAGGCATCGCCGCCGTCGGCATCCGCCCCGCCGCCGGGAGCGACCCGCAGGAACGGGTACTGCTTGGCGAACGCGTCGGCTCCGCCCTCCAAGATGAGTATCTCCTTGAGGTACTTCTGCTGGTGAAAGATGGCCAGACGCGGGTCGGTCGGCGCAACGCGGTCCGAGGGGAGGTGGGCGTAGGCCAGCAGCTTGTCCCGGCGCTCGTAGCCGAA
>TRINITY_DN11738_c0_g1
AGTAGGGGTAAAAGGAATCAAGAAAGTGGTCCAAACAAAACAAGCACTGGTTTTTAACACAGTGTAGGCTATGGGAAAGAGAACAGTAGCCAGAGTGAGTGCCAGACCGCCAAATGAATCATATTTGTACTTCAATTCAATTACCAAAGAAAAGAATGGTATCATTTAAAACCTTTCGGTTCAGAATTCAGAAACAACCGTGGTTATAACAAACCAATCAAGTACACTGCACAGCCTACATGCACGACGTACAGAACTATTAAAGATACAAAGTACGGCCAAGAAGAAAAAATTAACGTGGTACTATGAACAATTTGAAATAGTGATACAAATGAACAGGTTTGAAA
>TRINITY_DN11745_c0_g1
AGAGGGATGGCACGACGTCTTTCGACGATTTCGACTTCAACGTCGGGGATGAAGTCGCAAGGACCGTAAATCATCCAGCGGTCACCAGGCTTCTTCTCTTCCTTGTTGAACTTGCAAGTTTCACGAGCACGGAGCAAGAGTGCTTCTTCGGCGTCCAAGACGTGAATGTTTTGAATGCCAGATTCCAATCTTTCGTTGGGCTTCAAGAAGAAGGACAATTCTCCCTTTCTGAGTTCGCGCTTGCCCAATTGAGGCTTGCCGTCAGCGCCGACTGGGTCCAAGACAACGCAGTATTGACGAGAAGTCAAAGTGGTGATCTTGACTTCACCGACAACCTTTTCGTAGACGTCGGGGATGTGTGTTTCAGCGTCGTTGAAGGTGACCAACCATTCTTCACCGGCCTTTCTGACCTTGCCGAATCTGTCCTTGAAAGTTTGAACGGCAGAGAGGTGAAGAGCCTTCTTATCAGTCAAAACGTAAGCAGAGACTGTTTCGATAACTTCTTCGTTAACGTCGGGCAAGTAAGCACCAGCTTCAGAAACCAACCATTCTTCACCGGCACGTCTGGCGACACCAGCGCTGACGAACTCCTTACGAGCACGGAG
>TRINITY_DN11754_c0_g1
GAATCTCGAGAAGAGGTGCGCCGAGTACCTGGCGTCGAACTTCTCCGACTTCATCGAGAGCGACGACCGCATGCTCATGCAGCTCAAGACCTCCACCTGGCTGGAGCTCGTCCAAAGCGATGAGATCGAGGTCACCAGGGAGGAGGAAGTGTTCAATGCGGTGCTCAAGTTTGCCGACGTAAATGGCAAGACCGCCGCTGAGACGCGAAACATTCTGAACCAGCTGCTGCCGCACATCCGCTTCACCCTGTGCTCGCCCAAGTTCCTCATTGAGGAGGTGGAGACCAACCCGGAGCTGATGCAGGTGCCCGTGCTGAAGAGCCTCCTGTTCGAGACCTTCCGCTACAAGGCCAACCCCAAGACCCCGTTCCTCTTCACGCCCCTCAACACCAAGCGCAGGAAGGCCAACTTGAACGTGATGCTGCAGTGGGACAAGGACCAGCCGTTCACCCACGGCGTGTACACACTCGAAAACGAGGAACTCACGGCCCACAAGTCTTCCATGCCCGGCACGATCTACGTTCTGCGCACCAAGAGCAAGCTGGAAGGCAGCGGCTCGTTCTACTGGGAGATTCAAATCGACCAAACCTCCGGCAATCAGGAGCTCCACATCGGCATCGCCGAGGAGCACTTCAACTTCCACACGGCGTACCTGCGAGCCAACGGTACCCACTACATCGAGCGGAGCGGCGGCATCATGCAAGGTCACACGCAAATCGTGCAGGGTCCCCCCCTGAACACTAACGACAATGTCGGCTTTGCGCTGAACCTGGACGACGCCACGCTCCAGATCTTCCACAACGGAACCTCCGTGCATACCTTCACCGGCGTCACGGGTCCGGTGTGGCCGTGCGTGGCAGCGCGTGACGTGGGCACCAAGCTGACGCTCGTGGGCAAGAAGC
>TRINITY_DN11755_c0_g1
TTCATCGGATCCATTTGATCTGGAGGAGGGAGAGACGGGCTTGATGGGGACGGCGTTCCTCTCGGCGCTGGCCGGCGACATGGCGCCGTACTTGGCTGTGATCGAGTTGAGGGTGACGTTCGTCTCCCGCCGGCCCTTCCAAAAGCGGCCTATCGGGCTGATCCCGCCACTGCCAGAGTCGGGCGATGTCTCTCGCCTCTTCTTCTCGGCCTCGAAGGCCTGCTGGGTGAGGACCTCCACGCGCTGCACCCAATCCTTCTTCTCCGCCTCCGAACCGGGGAAGAAATAGTAGATACGCTTGGCCTCGAGGTGAG
>TRINITY_DN11772_c0_g1
CCGAAATTAGCACTGGTTTACAGAAAAGATCAAACAAGGGATGTCTTTCTTTTAAAATATTACAGAGTACAAGGCAGTAATTAACATACTCACATAAAGCATCCAATTAGCACTACTACCTTAATTGTTATCCATAACATTTAAAATATGAGCATGCAGAATTTCAAGTACAAGTTTGAGCATATGATTACTGATCATAATAAGGCACAGTATATAAAGCAGAAATCTTCATGGCATTATATTTGGTCAATGTACAACTTTGCATATATGTATGTCATTCATGATGACATCCATGGACATTTTGATTTTGAGAACAAAGATTTTAATGCCAAGAAATTTTAAAAGACTTAGAATGCAAATGTATTTTTCCAATCCCATTTAGAAGATGAAAGAGGAGGGCATAGAGAGAGA
>TRINITY_DN11774_c0_g1
GAGTCCATTGCCATGCCTCTAGAGCTTTAGCCATCAAGAATGAAAGGGAAGCATCAAGGCATGCATATTCAACTTGATCTCCGCTGAGTGTAAAGGCGTCCCAATTGCTTCTCCCAACGTCTTCCGCCTTCTTGACGCCTTGCATCCCCAGAATGTCTTCAGCCAATACCTCCATTGATAGGTGCGGAGATGTAGATATTCCCTGATAGCGTGCGACGCGGGCCAGATCCAGCACCCCGCCCACACAAAGCCCATGCTTTGTGGTCTCCAGCATTGCCACGTCCCTGTGGTTGTTGACACCAACCCGCGTTATTTCCGGGTCCTCCAGGAGGCGGCGGAGAGACATTGGAGCCCGGGGAGCACGGCTTAGCTGAAAGATGAGGCATTCCCGCCCCACTGACAGCTGGAGGGTGGCGGCAGGATTATTAGAAAAAGCACTCCACTGGACCCCGAGTCCAACGATCAGCTCCCTTCGCCGGAGCTGGTAGGAGCGTCTTCGGCGCATCTTGAATATCCAATCCCGGACAACGCCAGGGTGGGCGGTGACGGTAGTGCGGAAGCAGCGGTGGTAGCAGTCCACCTCAAACACCTTGTACTTGTGAGGTTTCGGAGAATAAGCACGCTTTGTTCTTACATGATGAGAAACCATGGCGCATTTCGGAGAATAAGCACGCTTCGTTCTTACATGAGAAACCATGTTTCTTATATATATTATGCACTGGATCGGATAGACTAGACGAGGATGAGTAGTGTTGAGATCGATCGATCGAGAAGCCAATTCAATCTGGTATTTAAAGACACGTACAGATCAGAGCAATCGATCAGCAGTTCAAAAAAAGCGTTACTCTGCGGATGCGGAAACGTTATCAGCGGAGGTGCGTAGTGGATTCAGGCAGATTATTGCAGCTGCGGGGATTACGTGGAATTCAAATACGATTTCGA
>TRINITY_DN1177_c0_g1
ATTTATATATGATTCTAGATTATGAAATTTAATTTTGCCACTTTGCATTGCTTTATTATATGCAAAACAAAACAACAGTTTGCTTTGTGCTTTAAAAATCTTTGTAGTGCTCTGTCATGCTGTTGCACTGTTTGCATTAAAAAACTCTGCATGTATATAATCTGTCTATGGTGCATGTTAATCAGCTCATTAGCATGTGACTGATGGTGTGAACTTTTTTTACATCAAGAAATTTGTGTTTTGACAAGAGTGTCCTCTCATGTAGTAGTGGGTAGACGCTAAGAACAACCATGTTGCATGGATGCAGAGTTTTTGTTATATCTACCAATCTACCATTTTTACTTGCATAGTTTTTATTTTATGACACTAA
>TRINITY_DN11785_c0_g1
GTCTCATTTTATTTAAGGTTGTCATTATGTTAAATTAGATACTACTAATATGTTAGATTGTGTAAAAAAATATAAAGAAATATTCCGTGGTTGACCCAATTTTTATGTTATTAGTGTAGTAATTTTCTCGAAGTGGTGTTTTCAGCCCAACCGTTAACCCAAATTGTAAAATCACCATATTTTAAGTTTTTTTTTTTTGAGAATACCATATTTTAAGTTTTTAACAACTAAAATTATACTTTCCTAAGTACGAAAAGGGTGCCCGAGTTGATGGAACATGATTATTGTACCAGATCTCAATTCATAACAATATCCTCTCGGTCAAACCCGT
>TRINITY_DN1178_c0_g1
CTTTGTACCTAGCTGAGGGCAATTCATACAAATTCAGCTAGTAAAAGGACAGAGTCCTTGTATTCATGAGAACATACATGAAGTTTCACAATCAACACAGCTTATCAAGACCTCCAATCAACAAAGCTTTCCATATAATCATAGATTTAAAGCCTTAAAATTAAGCATGGTTGCAAACATAAGTGACTTATAAAGTAAACAACTAATAAATCATTAGAAACATGTTTAAACAAGAAAGACAGTTGTTAACAACATATAAATATCAAGAATATCATACAGAAATAGAAAGGGAGAACCAAAACAAAACCCAGTGAAG
>TRINITY_DN11793_c0_g1
TTCTTCTACCTGCTCCGGTGTCAGTTGGTGGACCTTCTTCATCCCAACTTCATCGCCAGGTACATGAAGACGGGCCTGTTCACGGCGATCAGTGTGGGCACGGGCATCGACCGACACAACGTTGCCGCGATCGTGCCGCTAGGCGGCGAGGGTAAGGCGACCCTCGTGCTCTCGGTCGACAAGGAGACCTACGAGCAGCTGGGCCTCGAGGGAAAGAAGAGCGTGTTCAAGACAACAAATCGTTACAACATTCACATCGACCTCTGCGCGCCGAACTTCGTACCGGGCAAGAAATTCTATGAGAGGGTGCGTTGGTGTCTTTCCGGGCGACTGAGCGACGTTGAACTGCTGGCCTCTTGGTCTGTTGGCGGTAAGACCAGGAAGATGGAGTTTGCCCGAGCGGTCAAGGCCAAGTCGCTCGCATTCAAG
>TRINITY_DN11794_c0_g1
GTCAATCCTATCGGTGCTGGCATCACTCCTGCTTTGCCCAACACCACCAGCGCTGGTGAGGAGTTGGCCAAATGGTTGAAAGGTTCCGGTCGCGTCGTTAAGGCATTCAACTCGTTCAACTACACTTTTATGGCTGATCCAGATGTCAATGGCGTTAAGACTGACTTGCTTGTTGCCGGTGACGATGCTGAAGCCAAGCAATTTGTATTGGATTTGGGCAAAAAAACCGGATTCGAACCCGTTGACGTTGGTGCATTGACTCAAGCTCGTCACACTGAAAACATTGCCTTGTTCTTCGTTCAAAACTCGTTCTTGGGCGTTAAATGGGGTCCTAGCTGGATGGTCAAGATTCATCGTCGC
>TRINITY_DN11795_c0_g1
TCCCCCTTCAGATACCTTCACAATTCTGGCCTTGATCTCTCTTCTCTGGGTTATAAGTACGCAGCCCTATAAGCTCCAGGAGGCAGAGGCATCCTGCCTACCTAGGTAACTGAGCTACCTCCATCCAAAGCTCGCGTCAGCTTGCACCTACCCCACCTTGACGTCAACCTCGCCGAATAGGTATCTGATCATACCTTATCACCTGGACTACACCACAATCAATCACTTTGCACACCAAATTCAACCATCACGATGGCTTCTCACACCAAAGACCCTATCACGTGCCACGTTCTTGATACACAGGCTGGTCGCCCTGCTCGTGGCATCCGTGTCCGTCTTGAAGG
>TRINITY_DN1179_c0_g1
CGTGGCCCAGGACTGGATCCTCAAGCACGAATCCATCTACGACGAGCTGGAGAGCAAGTTCCACGAGCTGGGCATCGATTTTGAGAGCGAACAGAAGGAGCTGAGCGTGGACACGTCGCGCGCGCTCCTCGCACAGGCGCTCCCTCGCTTCGGACCCCTCCGATGTTATCTCTTCGTGGTCCTCAACTCGGTCTTGCTCAATCAAACGGTGATGCACGAACTGCTGGCCGGGGCCGAAGCCGAGACGAAGCAGAAGCAGAAGCAGAAAAAGGTGGACCGCCGAAAACAGCTACCGCCAGGCAGCGGCGGCAAGCAGAAACGGCAG
>TRINITY_DN1180_c0_g1
TCCGGTGAGCGACCTGTACAACTGCATTGACGCCAACTTCGAGATCTGTTCCGGCGCCGGCGTGTGCATGCACAACGCCTGCGTGTGCGACCGCGGCCGCAGCGGACACTACTGCGAGTGGTTTCTTACCGACCCCCCCTCCAGCAGCGACAGCATTGCCCCACAAATCGCAGGTGGGGCGGTGGCGATAGGACTCGTCCTGCTGTGCCTGCTGTGCGCGTTTATTGCGGCCCTGGTGGTGGTGACCAGACGGCGACGGCGGCTGGACAACGACTGGGAGATCGACTTTGACGAGGTGGAGATCGGGCCGCTCCTGGGCGCCGGCGGCTACGGCCAAGTGCACAAGGCCATGTGGAAGGGCACCGAGGTGGCCGTCAAAATGATG
>TRINITY_DN11810_c0_g1
TGGGCATGCATTGATGACCAGCCGCAAAACATGGCTAAAAAGCATCCAATTGTGGAAATGTCAAAAGTGTACATCTGTCACCTTCCAAAACATCTGAGAATTGAGGACGTAAGGGTGGAAGAAAGGAATTTCATTCCGGATGACCCTCCAGGGAAGTAGGAGATGGCATAATATGACAGTGAGAGTACCTGCAACACTGAGAAGAGCACACAAAGGATATAGCTGTGCAACACCATGGAAACATAAATTGTCCCTCCCATGCTGCCAATAAAACAAGCTGTGAAAGGAAGCCTCTCCTTTGATAACATGTGCGAAAGCTGATTTTTTGGACCTCTTAGAGCAAAGAATGCGCTGATGATCAATATACAACCAATTGTGAAGCATAAAGCAAACTTCTGTGGCATTAGAACCATGACAGGAAGGAACATGCTGATTGCTATGAAGATAAAAAACACACCAACAGCAAGCAATAGACCAAAGTACATCAGAGCCTTTCCCGTAGGGACATTGGTTGTCGCAGTTTGGAGGTTCCCAGGCAAATCTCTAACTCTTTTTGATACTACGCCAAAAGTCCCGGAGACTTTGTCGTTGGCGGTCTGAACGGCAGCCTCGAGATCGAAGCCGAGACTGGACGGCGATCCATTGTCCTGTGAGGAGGCGTAAGCGTTCCAGTCGGCTAGTAGGGACGGCGGCGTTTCCTGGAGATTATCGCTGGGGCCTCCAGTAAACCACGTTTGTGCTATCTTTTGCATTTCTTCTTCTTCTTCTCTGTATCACTAATTCCAATTTCGTTTTCTGGGAATTTTTCTATCGTAGTATGCGCTCCTCAGTGTCATAGGTACGGTCGGAGATTTGGGATCTGATTCTACCATAGTAGGATGGACGTTTG
>TRINITY_DN11812_c0_g1
GACGACCCGACGGCTCTGCTGTGCACCTTGGGTTCCGGCGAGATCGTCTGCGAGTTCAAAATGCGACCTCTGAAGCTGACGGTTACGAAGGCGAAGAGCCTGGCGTCGTCGGCCGACGAACAGCGGAAGCAAGTCTCGGTCGACCCCAACGCCACGGTGAGCAGCGCTCTGGCCCTGGTGCTGCAGCAGTTCGGCTTCAAGCAGGACTCTGCGACCGACGCCGAGGGCGAGGACTACGGCCTCGTCTTCGCCGGTAGCGGTACGCAGGGCGAGGTGTGGCTCGAAGACATGAGCAAGCTCGGGGAGTACCAGGAGCTCTTTGCCGCGCCGCGACTCGCGCTCCGGCGCAAGCCATGGCAGCTCAAGGTGTCGTTCCCCGGCCACAGCGTGGAGGAGATGCCGTTCGAGCCCGACCTCAAGATCGCAGACGTGATCGAGCACATCATCG
>TRINITY_DN11821_c0_g1
CGCCTTCGGAGATCAATACAAAGCCACCGACTTGGTTGTTGACCGTCCCGGAAAGTTCGAGATTACCTTCACCCCTGCTGACGGCTCTGAGGTTAAGCACTTCGAAGTCTTCAACTTCAAGAACCGTGGTGTCCTTATGGGCATGTACAACACCGACGAGTCCATTGAGGCCTTCGCCCGTGCTTGCTTCGTCTATGCTTTGCAAAAGAAGTGGCCTTTGTACTTGAGCACCAAGAACACCATCTTGAAGAGATACGACGGTCGCTTCAAGGATATCTTCCAAGGTATCTACGACGCTGAATACAAGGCTCAATTCGAGGCTGCTGGTATCATCTACGAGCACCGTTTGATCGACGATATGGTCGCTTACGCCATGAAGTCTGACGGTGGTTTCATCTGGG
>TRINITY_DN11825_c0_g1
GGTAGATAAAATAATTTCCAATAGAATGTGTTCAATGAAAATGGATTTTAACTATGCTAGCCCCTGCTTAGTCTCTATCATTCGGGTTCTTACTAATGTTTGAATCATATGTCGATTAATAATGCATGTCTGACAAGTATCGTTCAGCAGTATTACCAGTTAATGCTCACATATTTCACTTGTTTGAAAACCGTGAGACTAAAATGCATACCTATGTTTGTAAAAAGGACATGGTCCTGCTAATTTTACACTTATAAAGGAAACATGGAAGAATCTTGTAATATATTAGTTTAGAATGCTTTATGTTTTTAAATTTCATTCTCACTTGTGTGTTAAAAATTTTCTTTCATTGAATCATTGCCCTTTTTGATAGTTTAGAATGGAATATATGAGTATCTTGTAATTAACATTAACATG
>TRINITY_DN11832_c0_g1
GCCTAGTCTACGACATTTTCTACACCCGAAACCTAACATCCCCAACGGCACGGCGCGCGAGACCTCCGCATTCGTTGCCGCCCATATTGATTGGAAAGAGATGTCAGAAGCGCACATTTTTAAGGCGGACGTACCGAGGCTGAAGAATGGGGAGGTGAAGGTAGAGGTGGAAGAAGGTAGTGTGCTACATATTAGCGAGTAGAGAAGCAAGGAACATGAGGAGAAGATGAATACGTGGCACCGGGTGGAAAGGAGCAGCGACAGTTCCGGCTGTCGAAGAATAATGCTAAGATTGATTCAATTAAGGCAGCGATGGAGAATGATGTGCTTATGGTTACTATCCATAAGGAGGAGGTTAAGAAGCTTGAGATGAAAGCTATTCAGATCTCTACTTGAA
>TRINITY_DN11836_c0_g1
AAGAAAACCAACTCACCACCCAAGAACGCTAAAAATAATGAAAAAGCGCCAAAAGTTTGAAAAAGAAATACCTCGACCGCAAGAACGACGAGGAAATCAACAAAGAGAAGAACGACTCAAACCACCTCAACAAAGTGAAGCGAGAACTGAACGGGTGAAAATCTAACAATACGGGCGCGTGTGAACTGCCCCTAGAATAGCATTAGGTTTCTTTTCAGTAAAAAGCCAAAATTACCTCCCTCAAAAATAAAAACACCCGCCCACAAAAAAAACATCATCCGACCCAAAAACAAATTCCAACCGTCCAAATCAAACATCCTACAGTGCTCTAAGTCCACATGCTTGTATTTTAATGGGTGTTTTTATCAGAATGTAATTCTATAT
>TRINITY_DN11839_c0_g1
ATTTCCGAGGAGTATGTAAGGGCTGACCAAGGAAAGTGAAATTTGAAGGTTGGTTAGTTATGGTACAAAAGGTTAACTTCTGAAGAGTAAAAACTAGCCTCACGTAATCTATTGTTCGAAACATTATCTTAGCGACATTGAACAACCTAAAATTGCGAAGTAGCAAGGAGAATGTTATCAAGACAAAAGATGTCCTACGTACATATCCCATTCCCAAAGGCCAATACATTTTGTGCTGTTTAGAATGGTAAAAGCAAACACAAAAGTACACATCAACGATAGTAAATCTGACAAAGGCAACCTATTG
>TRINITY_DN1183_c0_g1
CATCGATGAGCATCTGGAGAGCGGTGGTAGAGTCACCGGGGAAGGGCACCACCACATGAGTCAAGGGTACGCCGTAATGATCGCCGATGATGGAGATCATCAGATTCAGCAGCGTATCTAAGTCCGTCTCAGAGGGATTGATGGTACGGATGAACCCACGACGAAGAACGCGATTGAGGAGGGTGCACGGGCAGCGTTCAGGAAAGGGGAAAAGGCTGGGATCAGCGGCACAATCCAACGGAATGAGCTGGAATCCTGCGTTGAGTCTAGCCGCAAAGATATCTGCATAAGTTCCGTTGGCCTTGAG
>TRINITY_DN11840_c0_g1
GCGGTGCTTGTGAATCAAGGCGCAGAAGGCCAAACCGTCCTGGAAGGACATGTGGAAGTTCTGAACATTGACGTCTCTGTAGCCCTTAGTCTTCTTTTGGACCCACAAGAGCAAGGCTTCCTTGGCAGAGAGCTCTTCTTCAGAAATATCTTGAATCTGGAAGCGAAGAATGACGGTCCAAATTAAACCGAGAATCATCTTAGCGTTTTGATCGACAATTTCTTCGGGACCAGTACCAGGGAGCTTGACACCCTTGCTTTGAATGAACTTCAAGGCAATACCGCTGTTGGTGACTTGCTTGATTCTCATCTTGCCGGGGTTCTTCTCGTAGCCGGTAATAGTATCGCCGGAAATAACTTCGAGCAACTTAATCAACTTGATACCATCTTGGAAATCAGTGGCGAGATCCTCGATTTTGA
>TRINITY_DN1185_c0_g1
GACGATGGCGCACATCTGCGCACTCAAGCGTGATCCGAAGGCCGCCGAAGAGCTCCTCGGGCTGATGGAGGAGGACCGCGTGGTGCCGAACTTCGTGGTGATGGCGGGATTCGTCGACGCGTTCCTGGCCGCGGGCAAGGTGCAACGCACCTGGGAGCTCATCGACTCGATGCGAAAGCAGCATCGAACGCGCCCCAACCACTTCACGCTCGACTACATCCTGAAGAGCACGCTGAGGGAAAACAAAGAGTGGGACGCGTGGGTGGAGCACAGCGTGGCCTCGGCCACAGCCGCGACTACGCCCCCGGCGGAAAGCGACACGGAGAGCGGAGAGGCCGGAGCGACACCGAGTGCCACCGAGCCTGAGGGCCGTCACGCCAGTGACCCGGTGTCGAAGAAGCTGGAGAGGGTGAAGCTGGTGCTCCGTTTCCTGCGAAGGGAGCACGGCCTCGTGCCGTCGACGAAGACGTTCAACGCGCTGATCACCTGGTGCACGAAGGGCAAGCGGACCGAAATCGAACTCGCCTGGCGGCTCAAGCGGCTGATGAAGGCGTATCGCCTGCGACCCGACAACGTCACCTA
>TRINITY_DN11866_c0_g1
GATTTTGCCAAAGCAATTAACACAATGTCCAGCGCCCTCCACTCCGCCAGGCCCCTCGCCAACACTGTCATCAGGCGCAGCACTGAGAAGCTGTACGGTCAGCAGGCCCACATCGGCCGCGAGGCCCAGCACCGTGTGATCTTCCTCAGGACCGGACAGGACAAGTTCTTCTACGGCGTGGCTACTTCGGTTGCTGGCGCTGGTATCGCTACCCTGCTCTTCGGCGCCACCCGCCTCGCTACTGGCAACGGCAAGAGGGAAGAGTAAAACGCATTTTTCCATCCATCCCCTCTATCCATTCGTGTTTTCTTTTCACAATACACCCAACCCATCAA
>TRINITY_DN1186_c0_g1
TGATGTCGTCGGTCTTCTTTGTCCCCCGCGAGGGTCAACGCCAAGCAGTTGCCCGTCGCATGGCCGAACGTAGCAAAACGCGGCCGCGCTGCCCTCGGCCTCGACCTCTCTCCGAAGCAGCCGGGCAAAGTCATCGTCGCCGACGCTGCCCACAAAGGCGCACCTGTGCTCTGCACCCAGCGCGGTGGCAGTCGGTGGTCACGCTGAACTGCCCCAGTGCCAAGCCCCGCGTGGCCAAGAACTCCGCACTGACTGCCGCTTTGATGTCGAGGATGGGGCACCCGAGGCCCACCAGCACAGG
>TRINITY_DN11871_c0_g1
GTTATCTTCCAGCCTATCAGCAACACCGACATTTAATTTCTAAGTAATAATTACTAGTAAGTAGCAACTATTATAATATCTAATCAGTGCTCAATTTGCTCAAAAGCTTATCAGTCTCGAGATCTGGTCATTCTCTTCAACACAGGATCGATCAGATTATCAGAACACACAGTACTATACCGATCAAAGAGAAATACTGCTCAGTCTACACTCTACATACAGATATAAGGATCTCAGCCAGACGCAAATTTACAGATCGCGGTAGTTGACTTCCAAGTAAGAATTCCAAACATATTCAAGCAATTTACACGGCATTGCGCCAAATAATACTGAATATGCACATACACACGAAGGCAGAGCGTATTGTCAAAGATGGAGAGTAAGAGATTACCACGGAAGAGAGATCGATTGAGC
>TRINITY_DN11876_c0_g1
GCGCTTAACCCTAGCAAGCTCCCAAATCCGCCATTGTTACATCTTTTATCCTTCTCTCATCTTTCTTGAGAGCTTAGCTTCCATGGCTGAAAACTATTTTCCTTCTTCCCCTTCCGTTCCTCCCTTCATTGAAGGTGGCCAGTCTTCATCCGATCCTGAAAACCCTACTGGAACCGGGTTTTATCCACGGCCCACACCTCGGTTCAAGTGGACTTCTGATCTTCATCATCGCTTCTTGGAGGCTATTCAAGTTCTTGGAGGACTGCAATGTATATGCAACTCCTAGAGCAATTGTTGAAGTCATGGATGATAAGGACCTAACCAAATGCCTAAATTTCTTTTCCTGTATATATTTAGC
>TRINITY_DN11878_c0_g1
GATTACTCTAGGCTTAAAAGTCAATGATCAAACCCTGACCTTTGGTTAAGGGTGGATGGGTCTCTTCTACTCAGTCACACCCCAGGTTTGGAATTCATAATTAAACATATCTCTTCTATGCTTGCTAAACTGGGTGCATTTGTGTAGTGCCTTTGGTGTACAACATGCGGTGTTGGGCAAGGGCACAGAGAATTCTCGTCGGAGGGTTTGTCCCATCGGTTCTCCATCTATTAGCCATCTTTGAGATCGAATTGGTCTGCAACTGTGTTCTGCTCCTTATAAACATGACAAATGATGACCTCCCAATCCCTCTCCATAAGCTCTCTACACTTTGCAATTACATTTTTCGATCTTAAAATAGGTTGGAATTCTCAACTTAGATTTTAAGTTACTGGGATAAGTCGATTCCACATTTATTTATACACCAAAAGTAGTGATGAGCAATTGAGG
>TRINITY_DN11882_c0_g1
AGAACACTCTCCAACATTTAGGGCACGCTGTGGTCAAGAACCCCTTCCCATCATCCACGAACCTTTTGGAGCATTCTTTAAACGGGCACTTTATCCACCTCGGATTCCCCAAAACCTTCGCCTCCCTTTTAGCATCCACCCACGTTTCCACAACTTCCTTAAACTCCGCTAATAACTCCCGGCAGAATTTCAAGTCCAGATTCCTCTTGCAATCCGTTTCTGGGCATTTGATTTTGTGAATGTTTTCTTTCACTTTTCCGCCCACGTATCCCTTGATGCAGGCCTCGCAGTAGCGGTGCCGGCAGCGGGCCCCGCCCCGACGCATCGCCCCGTGCGGCTTCGCGTCGCCGCATATCGCGCAGACATCGTAGGACGCCCCGCACTCGTCGCCGCGTACGAGGCGAATCTTTGGCTTTTCGGTCGGGGAGATATCTTGCAACGAGCCCGACGATTTGACGATTCCTTTCATCTTCTCTTCG
>TRINITY_DN11884_c0_g1
GTTCATCGGTCAGCGGAGCCCTCCTCCTTCTACTCTTTACTCCCGATCACAAGATGCCGCACTCCTTCGGTTACAGGGCCAGGACCAGGAAGCTGTTCGCGCAGCCCTTCAGGAAGCACGGTTCCGTCTCCCTCGCTAAGTACCTGACCACCTACAAGGTCGGCGATTATGTGGACATTAAGGCCAACGCCTCGATCCACAAGGGTATGCCGTTCAAGTTCTACCACGGCAGGACCGGCGTCATCTGGAACGTGACCCCCCGCGCTGTCGGCGTCGAGATCAACAAGCAGGTCCGTAACAGGATCATCAAGAAGAGGATCCACGTCCGCATTGAGCACATCCAGCCCTCGAGGTGCAGGGAGGACTTCCTCAAGCGCGTGAAGGCTAACGACCTCGCCAAGAAGGAGGCCAAGGCTAAGGGCGTCAAGGTGCACCTCAAGAGGATGCCCGCCCAGCCCAAGCCCGGCAGGATTGTCAAGGCTAAGGCCACTTCCGCCACCACCATTGCCCCCCTCAAGTACGAGCTTCTTGTGTAAAAGCAGTCTTCTGATGGATAAAAGAACGACTTCGC
>TRINITY_DN11885_c0_g1
TATGGTACCATGCTCATATGTAAGAGTAGAAGATTATTCCAAATTTCCAATGCTACCATAGGTAACTGTGTATTTGTTGGTGGCAACTTGGTTTTGTGGAAGAGTAAGAAGCAGGTTGTTGTGTCCAAATAAAGTGCAGTCAGAATATGGAATGATACCTCAAGTAATGAGTGAATTGAGGTGGACTAAGTAAATTATGGAAGATTTGGAGTTGAAGTGATAATATGCCTATGAGACCAACAGTGTGATAATCAACGTGCCATGCATATTGCCTCAAATAAAAATTTCATGCAGGAATATGACAAGGTTGATTGTCATTTTGTTAGAGAAAAGTTGGAACAAGGATTGCTTTTTCCATCCCATGTAGAATTGAAGATCAAGCTG
>TRINITY_DN1188_c0_g1
GAACGGCGTTGTGTTCCACGCTGCAAGCAAGATTCTGCGCGGCCTTGTCGTTGCCGTCCGTGATGAGAACAGAGGCACAGGAGAGGTGGGTCGCCGCCACGAGACCTGCAAGCCCAAGACCAGCACCCACTTCGCACACGCGCTTGTTTCTGAGCTGCTCAGGGTTCTGGAGGCAGTAGTGTGCCAGCACTTCCTCTGACGGCCACACACAGATGTTGCCCGTGTTGTCGAAGCCAGCAAGATCGGCCTTGCCCAGCGCTACTCGCTCATTCGGATGTCGTACCACCACACTGCACGGCAGGCCGGCGCAGGCCTTGTCATCTTCGGCGGTCTTGGTTGGAAATCGCGCCGTGTAGCGAACGAATGTGAAATCTTTCTGCGATTCGTCTTTGCTCTCCATCGAAGGTTCAATGTGGTTCAGCTCCTCCTCGGGAACTACGGC
>TRINITY_DN11890_c0_g1
ATTTGATGCTGGTTTTCATTGGAGAGTTTTCCATTTAAAGGCAAAGCAATGGCAGACTGCGACTAGAACTTCTCACAAGCTCATTTTACTTCCATTTAAGAAGTCAAGAATGCAAGAATTATTCCATCTCTCTTGGTATTGTAGATGCCAAACACCATCTTGACAACATTTAAAACATAAGGAGCAACCACACCAGAACAGCCTTCAGATTCACAAGGGACATATTTGATGTTAACGGGAAAACTTCTACCAATCACATGAAATGTTCCACACCAAAGAAGTATTTTGAAAGCTGATGTGCATTAACTATGGCAGACATAATAATGAGCTTCATATAAGGCCTTAGATGAAGCAAACTTTTTATAAACACTAGAAGGAAATCAATGTTCAGACCTCCAATGAGTAATCCACATCCTCTAAATGTGGAGACTTATTAAGATGAAACTTCACACACCTTATTCCATGTCGAAACTCCTTGGTCCTTTTGCTTATCAGTGTCTGCTCAACCAACAAAGCCTCTCTCGTCTCCAACAGATCAATTGCAGCACCTAAAGCTTTCAACTTTCGAAGCTGAAGCTAGTCGACATTTACCTCCCATATACTCCTG
>TRINITY_DN11896_c0_g1
CTGAAGGGCATCGTCGATATCATCTTCGACAAGGCCACCCTCGAGCCCACATTCAGCTCCCTCTACGCACAGATGTGCTCCGACTGGGTCAACAAGGCCCCCAAGTTCAAGGAGCCTGGGTCAGAGCGAGATATGACGTTCAGGCGTGCTCTCTTGAACAGGTGCCAGGCAATGTTCGAGAAGAAGGAGGAGGGCGAGGCGCATCCCACAAAGCGGGTGATGATCGGCAACGTGATCTTCATCGGTGAGCTCTACCGCAAGAAAGTGATCACGCACAAGATCGCTCACATCTGCCTCTCTACCCTGCTCGGATCCGTCACCCGTGCGATTGCGG
>TRINITY_DN11902_c0_g1
GTGGCCCTGGGGGTGATGGACGAAGAGGCACGGGACGAAGATGAGTGTGAGTAGAGACTACCTGGGCGGGTTTGCAGAACAGAACAGGGGCTCAATCGTCGAAGAGAGGGTGGCTGGAGGTGTGGTAGCGTGGTGCCTCGCCGAACGAGATCTGGCCGCGGCGGTAGTCGTCGGCGCTGGTGCCTGGCGGCAGGTTGCTCGTTCGCTGATAGGGGATGCCGTAGTGTTCGGCGATCTCCATGCGTCCTTCAGCCTCTTGCAGCAATCGTTGGACCTCTCGTGGATCGGTCTCGTGCATGTG
>TRINITY_DN11919_c0_g1
GTGGCCTGCTGCTGCGCGCCTCGGTTGTACGAATTGTACTCGGGCGGGATCAATCGATACATGAAGGCTGGCGTCTGGAGAAGACGATAACCCTTGGTGCGAGGGATGATGTCCTCGAAGAAGAAGTAGAAGTGGCCGGCAACAATGCCGCACAGCTCTGCCAGAGGCGAACCACCCATCAAGAGGCTCATGGCGCAGAGCACCCACGGGAAGTAGATGGACTTGAAGCGGATGCCGAACATGAGGGACATCTCAACGTCCGGGTTCTTGCGCGACCAGTAGTAGATGAGCGACACAATCAGGCCCATGCCCAGGATGGGAGAGGGCAGGATGAGCGTGCTGGCCAGGAGGAGGGAACAGGTGATAACCTGCATCCACACGTAATCCGAAAGGCGGCCGTTGAAGATCTCAG
>TRINITY_DN11931_c0_g1
CTGGTAAGGAAATTGAGTAAGCAAGCTAGAACATTTAAAGACATTTTTTTACTGTTTTTTCTTGAACTCACATGAAGATATTTTCTTTGGTTTCCCTTCTTGGAATGCCCATTTTATTTTGTGCACTAACAATGGAATTGATCAGTTTGAAATTTCCTGCTCTTCTGCAATTTTATGCTTTTTCTGTATTGGTTTCCCGCTACATCTGCGGGAAAGAAATAAATATGAGAAAATAAGATCCAGGAGATTGTTTCTTCTTTTCTGAATTGGGACTTAAACACCCGCACAGGCTTTATTTTTCCTAGTTTGGTACCTTCTTGATTTTATTCTATATTGACTTCCTTATAAGCATTGTGATACAG
>TRINITY_DN11932_c0_g1
TTCTTTCCTTCTCCATCGACAGCCAATTTCATCCTCACAACACAGAAACATGTCTACCGTGGGCAAGACCATCACCTGTAAGGCCGCCGTCGCCTGGGAGGCCGGTAAGCCTCTGTCCATCGAGGACATTGAAGTTGCTCCTCCCAAGGCCAACGAGGTCCGTATCCAGGTCTACTACACTGGTGTTTGCCACACAGATGCCTACACTCTCTCCGGTAAGGACCCTGAGGGTGCTTTCCCCATTGTCCTCGGACACGAGGGCGCCGGTATCGTTGAGTCGGTTGGTGAGGGCGTCACCAACGTCAAGCCTGGTGACCACGTTGTTGCCCTTTACACCCCCG
>TRINITY_DN11939_c0_g1
TGAGCGGGTTGTGCATGCCGATGGACTGCAGCTTGCGCAGGTAGCGCAGGCCGTCGTTGCCGCCGATGGAGAGCACCAGCACGTCCGTGTCGTTGGGCACCGTCCGCAGCTGACGTGGCACGCCAGCCATCACGTCGCCATCGATTGCGCAGAGGGTGACGGTCCAGTCGAGGTCGAGGTTGGCGGCCTTCTTGCGAAGCAGCTGCGAAACGGAGGGCTGCGTGCGGTTCACGTAGGCCTTGTTGTCCAGAATCGAATCGCCAATGAGGGTCACTCGCATCTTCTGTTGTTGTTGTTGTGATGATTCTGCATCATCGGTCTGCATGGTTGGCGCCTGGCTGCTTGTGTGGAGGTGGATCAAAAACAAAAGAAGGAGGAGCAGGCAGAATCGGAGGTAGTTGGCGC
>TRINITY_DN11946_c0_g1
GCCGCTTCAACAGCGAATTCGGCATGGAAGCATTTCCACATATCGACACGATCAAGTACTATTGCACCGATCCTTCTCAGTTGTACCCGCAAAGCCACATGCTTGATTTTCATAATAAAGCGGACGGACATGAGCGAAGGATAGCCACGTATTTGGTGGAGAACTTCCGCACCAAGACTGATCTAGAGTCGTTCATCCACCTAACACAGCTATCCCAAGCCGAAGCACTAATGTTCGGCTACAGGGGCTGGAGACGACAGTGGGGTCAAAACAGGCATTGTGGTGGTGCACTCGTCTGGCAGCTCAACGACTGCTGGCCAGTCACTTCGTGGTCTATCGTCGATTACTTCCAGCGCAAGAAACCGGCCTACTACGCTATGCGCAGAGTCCTTGCCCCCATCGCCGTTGCAGTCAAACGGGCGCACTTTGATTGGAGCGTAG
>TRINITY_DN11947_c0_g1
CTGGCTGGACAAAGTCCAATAGTTCATTCATTTCCAATTGGAAGTCAGAGCATAACTTCCACTCCATGATTGGGCAAAATATTGAGTTTTCAGCAACTGTTATGTTCACCTTGACATAATTCTGCCCTGGTATGATATGAATGCGAGATCTAAGAGAGGGATTCTCTATTAGCATGCTACTTATTCATTATTCCTTAACTACATGAAAATTTTTATTCCAAATAAATTAATGGCATGGTTATAAATTTTATCAACCAAAATGAAAAGAACTTGATGTTCTTTCACTACATACCAATGTAATTTTTCTACACATTATTTAATATGGAGTACATCTTTTGAATTTGATTTCTAACTTAAGGTTTTCACTTTCCTTGAGATAGACATGCAAAGAAAATGGTGAGATAGACGTGAGG
>TRINITY_DN11948_c0_g1
AGCACCTGGGCCAGAGCCCGGTTGGGTGCGGGCAGTCGCTCCAGCAGACCGGCCACCGAGCTCCGTCGCTGTGCTCCCGAGGCCGCATCGGAGAGGGCCGCGGCGTCGATGAAGGCCGCGTACAGCTCCCAGGTCAGCAGCGGCTCGGGCAGGGTTCGCAGGTACTCCTTCACCGCCCCGCCTGCTCCGTGCACGCGTGCCTCGCCCGCGCTCGCCACCAACACTTTGCTCGCCTCGCCAGCGTCGCAGGCTTTCTTGATAAGGGCGACTTCGCTTGGGTCTGCTGGGATGCGAAATAGGCCCTCAA
>TRINITY_DN11953_c0_g1
GTAAAGATGAACCAAATGGAGATCGCTTATTTGGCAGCGGGGTTGGTGACGAGGTAGCTGACGGCATCCTCGATGGTCTGGATCTTGTCAGCCTGCTCCTCGGGGATTTCGATGCAGAACTCGTCCTCGAGACCAAGCACGAGCTCGACAGTGTCGAGCGAATCGAGACCGAGGTCGTTGATGAAGTGCGACTTCTCGCTCACGGCATTGGGGTCGACCTTGTGGAAATTCTTCACCACCTTGATGACCCGCTCCCTGGCGTCGGCCTCCGACAGACCGGCAGCAGCGCCGTAGTGCCTCCTCTGGTAATCGAAGGTCGTGATGGCATCGCTCCTCCTCGCGAAGGTGGTGGAGAGGGCAGCAGATGAGGAAATGGAGGAGAATCTGAGGGAAGAGGCGACGGGCGCGAAGGCGGGGGCACGGGCCGACGCGCGGAGCATAGCGGGGCGAGCGATGCGGTTCATTGTATTTCAATTGATATACGCCGATGTGTGGGGTTGGGACGCTACGCAAAATCAAAATCTG
>TRINITY_DN11956_c0_g1
GAAACAAAAGCTTGTGGTTTCTGCTACATGATTTACTGATCATGTATTGAATTTTTTCCTCATTTGTGTTTTTTTCGGGCAATTCACCAATAAAAGAATAGAGTGCTGTACAACTGTAGTTATAGTGGTGTTTACAATTGAATTGGTATCTTTCTAGTTTGTCAGCAAGATGTAAGTTTTACTCAATGAGCATTGCTCATGCTATCTGGTTGGCTTTAATAAAATTCCTATGACAGTTACCCTTGTGCAATTTGCTTGTCCTCTTCTATTCAGACTATTTTTGTGGGAACTCTGCAATAGAGCCACCTCATGACACCGAGCAACTGCGTC
>TRINITY_DN1195_c0_g1
GCATTTTTAGTTCTTCTTCTTGTGAGAGACACCAACAGTTCTGCCTCTGCGACCAGTGGTCTTGGTGTGTTGACCGCGCACACGAACACCCCACCAGTGGCGCATACCACGGTGGCAACGGATCTTCTTCAAACGTTCAATATCTTCACGCAACTTGGTGTCGACAGCGTTGGCAACAACTTGACTGTAAGTACCGTCACGGTGATCCTTTTGTCTGTTCAAGAACCAGTTGGGGATCTTGTAGTCCTTGGGGTTTTGGATGATCTTGACGATGCGATCAATTTCATCAGCCTTCAATTCACCAGCACGCTTGTTTAAATCGACCTCAGCCTTCTTGCAAACAATGTTGGCAAATCGGCGACCAATACCCTTAACGGCGGTCAAGGCATACATAATTTTTTCTCTGCCATCGATGTTAGAGTTCAGAATACGGAGAATGTGTTGGAACTCCTTCTCGTCGTTGTAAATAACCAAAGAAGATGACATTTTAATGCGTGAGGTAATGTGGC
>TRINITY_DN11976_c0_g1
GCGTGCCCACCACGACCTCCACTTCCACCTCAGCCCACCACCACCACCGCGCCACCGCCCCTTCCGCTTCGTCTTCGTCGTCGTCATCGGTTGTGGCCACGCGAGCCGCTGCAAGCGGCGGCGAAGAAAAGGCCGGCGAAGTGGTGGCGGTGACGTCAGCAGCGGACGACGTGGCGCCGGCCGGGGCCGCGGACGGGCAGCCGACGCGCGGCGCTAAGAAGAGCGGCCGGAGCCGCTACGAGCGCCGGTCGTCGCCCCACTACAACGCCGCCAAGAGCAACAGAGAGAAGGAGAAGGTGGAGAAGGACCACAAGGAGAAGGGCGAAGGCGGCGGCGGCGGCGGTGGC
>TRINITY_DN11977_c0_g1
GAAGGTGAGGTTCATGTGAATGTTCCAGCAGCAGAAGGTGAGGTTCAGGTGAATGTTGCAACAGCAGAAGAAGACAATGTTCAGGACTTTGTGGCAGCAGCAGCAGACAATGATGTTCAGGTGAATGTGGCAGCAACAGAATGTCTTGTTGAGGTCAATGTGGTAGTAGCAGATGATGGTGATGTTCTAGTGGAAGTGGCAGCCCATTATGGTGATGCTCCAGTCAATGTGGCAGTAGCAGCAGAAAGTCTTGTTGAGGTGGATGTTCCAGGTAATGTGGTAGCACTTTATGGTGATGTTCCAGTCAATGTTGGTGACTTTGTAATGGATTTCCAGCAGCAGCAAGAGGTAGTCCAGAA
>TRINITY_DN11982_c0_g1
GAAAAGGAGGCCGAAGATGACGTACCTCATGCTGTCGGGGTGCGCCCTGATCGCTTTCGGTCCAGCCCTCGCCCTGTTCTGGATGTTCATCGCCCCGAGCGCGCAGCTTGTAGTGCTCATGGTCGGCAGTTCGTTCTTCTGGCTGCTGTCGATACTGTTGACGTCGATGCTGTGGTACGTCCTGGTGCCGCTGCGGACCCACTACTGGTTCATCGTGCCCTTCGCCGTCCTCCTCCAGGAGGCCATGCGCTGGGCCTTCTACAAGCTCTACGCTAAGGCGCAGAAGGCCTTCACAGGCGGTTCGTCGCCGAACGTTGCCGTGCCCCACGCGCTCGACTACTTCTCAGCCTCTCTCGCGATCGGACTGGGCTTTGGCTTCACCCACGGCATGGTCATGTACGGCAGCGTGCTCGCCAGCGCCCACGGACCGGGCTCCCTCTACGC
>TRINITY_DN11983_c0_g1
TGCAACTATTGTAATAACTTTTATTCTAGATAAAAGCTAATAAGCTAATAAATCATCTCTACTAAAACATGTCATCTCTATCTAGTCTAGTAATAAGGAAAAGAGAGAACTGCCCTCCATATCCTTGTTTATTCATTTCCATCTTCCCACCCTATAACATTACTTCCCAAGCTCACACGGTTCAAAGTTGGCAGTGCATTTATCTGGAAGCTGCAAAGCCATGTTGCGGTCAACGCCGACGATGGGAGGGCCGTTGAGGACGAGGCAGAGGCAGGGCTGGCCGAGAGACCTGACGGCGGCGCAGCAAGCCTCGGAGGGCGGAAACGGCCTGAAAGCGGAGACGGCGGGCCTGCAGGGTAAGAGCTGAATAATTGCAGAGATGAAAGTGGAACCGCAAGGGGTGGCCTTGCTTTCCCGCACCACACTCGCCATTACAACCAACCACACCACTAACCACACCCAAAAATAACTCTCCTGCCGCGAGACCTTCTTCATTTCGATCAATTCCTAGCTAGCAGCACCTAATTAATTAAGCTTAATTAATTA
>TRINITY_DN11985_c0_g1
AATATTTTTGTTTATTATTATTACTATACAAATTTCTTGAATTAGTAAGAACAAAAGTTTAATTAGGGTTAATACTATTTTAGACGATTGACCTGTGATGCATAAAAGTTGGATGAATGCTCATCGAATTAGTAAGGAATAAGAAGACAATGTTAGAAAATTCTTAAACTTTGCAAAGAGTAACCTCTTGAACAATAATGAGAGGTTCATTTGTCCTTGTAAAAAGTATTGTAATAAGAAAATGTTAAGTGAAGACGGCATATTTGATGATCTAATCTGTAGTGAGATTAATCCCAATTATACAAAAATGTATATGGCACGGTGAAAGAGATGTGGCTAAATCATCTAACATGTATGTTGACAACAAAGCAAATGAAGATTATGAGTCTAAAGATTAGTTGGATGAAATGTTTCGCAATGTTGGAG
>TRINITY_DN11989_c0_g1
CTCTGCCAACAAAATTGTTGAAATTTTGTTAAAATGGTCATGCTACAATAATACTAGGACTAAAAGTGGATGATCTGATAAAAAAGATCTAAAAGTGGAATGTCACCTATAAATCTAAGACCAAAAATGAAATTAACTCCATACTCTATATATTTGATTGTATAGTATTTATTACCTATGATACATTGAAACTCCGAGAAATTATTGTTTCCGTATTTTGAACATTTTTCATCACCAAAACTCGTTTGAAAATATTTGTATGCCATTTCTTAATTAATTAATTAATAATTTAGAAACACTTTTCAATTTTAATTTCTTTAAAAAAAGGTTAAAATACAAAATTTGAAAAATAAAATTAGGACCAATGCTATCTTATTTTTCATTTTTGTTGAGATGGTGACTACTTTTCAATTCCCTTCCTTGCGTCTTCCGTCTTCATTGTCTCTTCGATTATGACAAATTTGATAGGCATGACACATACTGTCATATCAACTTCCAATGACATTAGGAAACTACTTTTTTTTTCTTTTTTGACACAAATATTTCCTCTCAAAATTTTTTGTTTCAAATAGATTTATATTTTTCCAATGCGTCTTCAGTCTTCATCGTCTCTTCGATTAAGACAAATTTTGCAGGCATAAAGAATGACACATACTTTGATAATTTATACCAATTTCCAATGACACTAGAAAACTGCTATTCTTTTTCTTCTTTTTTTTTGCACCAATATTTCCTCTCAAACACTTTTCTCTCAAATATGTTTCAACTTTACTATGTGTTTAATAAAGAG
>TRINITY_DN1198_c0_g1
GCTAGGGTCATCAGACCGTATTTACCCAGGGCACACCCTCGGGTAGTGGCTACGGGTTTCTCTCGTCACAAAAAAAAAAAAAGGAGGATATCATGGATTCAAGGTTTTCATCATCAACTACCAAAATGGAAAAAGTTGAGACTCGACAGAAATAAGCTCAGTCGTTACTTGGGCTGGAATCATTTTATACTGAATGAAACCAAACTTTCACCTCTTACGCTCTTGTGTGTCGAACAAGGCAAGAACGGAATTAATGAACACGATTTCCATCGAGAAAAGGCATGACGCTATAATAGAGCTGTTTATTCTTCGACTTACAAGGCAAGTATGCAATCAAGCAGCATAATGCAAGAAGAATGAAATGAACTTACATCCTATTTTCCAACATATATCACAATTGAAATGCACTAAGAAAGTCTATTTGAAAGAT
>TRINITY_DN11991_c0_g1
GATTAATAATATCCTCTTTATAAATTGCATTAAAAACAAAATAAATAAATAAATAAATAAACAAATATGTGATGAAGCAACTATACTGTGCAGCAGTTAAGAAACTGAGAGAGCATGCCCAACCTACGGATACAGCTTATAGAGTATTCGAGCAGCTTAAGCAATAGGCCTAGTAAGGTTATATAGTTCTTAGCAAAAACGCTGCTCCTTCATAATGCTATGCTATCACACAAGCTCTTATAATTGTGTATAACATGAGTGAGAAATGTGATTAAAGAAAAGTTTGTTCCATCTAACACTAAGAATTTCTTACTAAGATATTGAAAATGAGATGAAAAATAATTTACATTTTACCCCTCTGCATATTATGATATTCAAAAC
>TRINITY_DN11994_c0_g1
ATGATGTCATTTAATTGTATTCTACTATTTAAGCCATTTAGAGTGGTACAGATTATGGACAAAGAGAGTAGCAGAGAAAGAAGTTAATTTCTGTAATAGGATATAAACCTCTGTTAACTTTAGATGTTAGTATGTTACAGTTAATTAACTTATCTAGGAAGGATTATTCCGTTGGGTCTAAGATCCAATACAAATAGATTTAAGTTATTTGCTTGATTGGGATTGTGGTGTTGCAGTCAGTGTGTGGCTGCAGTTTCTGTTACTGGATATTGTTGGGGTCACTTCATAATAAAGTAAGATGTACATGGACTTCACCATTAGGGCATCAGGTGCCTGTCAGTAAGAGTTTACTTATCTAAAAGCTATTAATTCTAATAGAATGGATTGTAACTTCCCAGATGCTTGGTGTTACAAAATCCTATTGATAAACATTTCAATTTTAAAGCTATTTTTTTCCTTGAAACCCTGACAACAAATGATTTTAAGAAAAGAATGAGAATGAAGAAAGTGTAGTGTTA
>TRINITY_DN11996_c0_g1
AGATTTGCTAATCAAAGTGTATGACAATTAAGCACAAGCCATGAGAGAAAATTAAGAAAAAGGATATACCAATTTAGAGCATTTTTCTCCCTATGACGAAGGTAGATAGCACACACCAAGACAAGCACAATTTAAGCACGAATGGGTATACTTCTCCCCCTATTTCAATCAACCAATGCCATCTAGCCAAACAATTAGCACAAGGACTTACTTTCTCTAGACATACAACCGATTAAGCACCACAATGAAGGATAAGTATGCTTTCAAGGAAGCATAACCAAGTAGCATAAGTGTAAGATATATTAGGCATAATACTAACTGAAATTTGTGAAAAGCATCCATACATAATCTTCAAATAGATCAAGCCATAAAAGCACAACATACAAGTTGCATATATAACATTTTCTTTTAGATA
>TRINITY_DN12002_c0_g1
GCCGTCGTGTCCCCTGTGTGGTGAGCTCATCCCTGTCCGACCCGGGGAAGACGTCAACGTCAAGGTGGACGCACACATCAATGCCGGCTGCCCTACCACGGGGCTCGGCAAGGAGGGACAGAAGCCCAAGCGGTCCAACCCATGCTCGGCTCGTGGGTGTCGTGGTGGCGAGCTGGTGCCCATCATTTGCCCCTACTGCAAGAAGAACTTTTGTACCGGACATCGAGCTCCTCATGAGCATCAATGCCCCCGCGACCCAAGTGCGCCTGTTGAGGTGAGGGCAGTCTCCAAGGAGAAGCTCGACAAGCAAAAGAGCGTCCTGG
>TRINITY_DN12007_c0_g1
GCGCAGACCCTTAACCGTGTTTCAATTTTTCCTGATAGTCGTTGCGGCGTGGTAATACGCAGTGTTCCGATCCCCCGAGGTAATCCACCCCTCCCTAGATCGTTGAAACCAAAGGAGCTCCTCTTGATACAGGATGTCTTGATACTCCTCCATGAGTTTCTTTTCGAGCTTTACCAGCCCACCATGATACGCCTGGGATAAGCGATTCTGCACACCGCCAAGGCGAGCCAGCACCACTTTTTTTCGATGGAAAATATTGCCAAACACCTCCCTGTTCCAAGTTTGCAGTACCTCTGTTATGCGCGGAATATTGGCGATAAAATCCTGGTCAGTCCGCCAAGTCTGTTGCACGACTTCCTTCAGAGCATGTGAGGTCAGCCAAGCTGCTTGAAACTTGAAGCTTGATCGGCGACGATTGGTAACACCACCTGAAAGGCTAATGAGAA
>TRINITY_DN12012_c0_g1
GCAATGTAGTTTTGAGGTTCAAGGAGTTGCTGACCTAATTTCTAGAACTGTAGGTTTGCAGTAATGCAGTCATTGTTTTAAAGAATGACATTGCACTTGTTCTAGGTAAACAAAATTATGAATCTTTGTATTATGCATTTGGGTGCAGCGAAATACTGCATTTTGTGATACAGTCATGCCAGGGATGGTTTTAAGAATGAGAACACATAATTGGACTCTGTCAAAGAAAGCCCAAGATTCTTAGTGTTGGAGAGCTTTCTAGTGCCTTTCCCGTTGAGGGGCGTGGTTATGTTCGCAGAAACAAATGAGCAGAGAAGCTGTAATTTGGGAAATTGCAGTAATGAAG
>TRINITY_DN12017_c0_g1
AAGGCGGCAGCTGCATCGGGCCAAGATGAGCAGCGAGGTCAGCGGACGAATCAAGCGATTCTTCTACCTTGCTGCCAAGGAGGCAACAAGCAGCGAGATGAAGTACCGCCACGGGGCCATCGTTGTGCGAGGAGGACGAATCATCTCCAAGGGATTCAATCACTATCGACGGACACCACACAGTATGTCAACGCACGCAGAGATGGCAGCGCTGCTCGGGCTGGAGAGCGGTAAGAACGAGGAGCGGAAGGAGCTGGCGCGGGGCAGCGACCTCTTCGTTGTGCGATTAGGCGGCCGAGCACTCGAACCTCTCGACTCGATATGGAAACGCAACTCGAGACCGTGCCCGGTGTGTGTAGAGTGGATGTACAGATACGGTGTGAGGCGGGTGTTTTACACTGTTGGCCAGCCCAGCAATCGCTACTTCCCGAATTGCGATGCCAACGATATTGATAATGAGGAGATGGACGAACTAGTGGCAATGGGAG
>TRINITY_DN12026_c0_g1
GTAGTCCACACACGACAGCGGGCAGCGCCCACGGCCACGCTGCTGCTCAAGCCCCAGAGAAGCGGCTGTGCCGGGCCATTTGTTGATTCCGCGGCTTCAGAGGTCGCGGTACTTGTCGCAGGCGCGCACCAGTCCGTCCACGATGCCGGGCTCCTTGGCGCTGTGGCCCGCGTCGGGAACGACCACCAGCTCGGACGACGGCAGCACCTTGTGCAGGTCCCACGCGGTCTTCATGGGGCACACGAGGTCGTAGCGTCCCTGCACGATGGTCACGGGGAGGTGGGCCAGCTTGGCGGCCTCCTTGATGATCTGTCCGTCTTCCTTGAAGAAACCGCCGTGCACAAAGTAGTGCGACTCGATGCGCGCGAACGCGAGGGCGAACTTGTCGTCCTCGGCGGCCCGCGCCACGTAGTCGGGGTCCACGTAGAGGCGGCTTGTCGTCATCTCCCAGACGCTCCAGGCGGTGGCGCACTCCTGCTTGACCTTGTCGTCGTTGCCGGTGAGGCGGCGGTAGTAGGCCGACATCAGGTCTCCGCG
>TRINITY_DN1202_c0_g1
CCGATGCATGCTAAATTAAAAAAAAAACAGGAATATCCACCCATGTCTCCCACTCTTTTTCATGAGTGTTTGTTTCATCTACTCTCGGTTTTGGTTGGAACCGCAGCCTCCTGGCGCTCAAGTCTCACATCTTGTTATTATATCATATCCATTCACCACTGCTCGTCTAACAGCATTTTCAAGTGGAGCTGTTTAGATTCCGAGGGTGAACTCGACACCGACATCGATGTCACGGGCCATCTTGACGACCTTGGACAGCTGGACAGCCTTCTCGGCGGCGGTTTGTAGGTCATCGATGGAGAAGATCTTAAGACCAGAGTCGTTGATGAGCTGGTGAGCCTGCTCAACGTTGGTACCCTGGAGACGGGCAATGATGGGGATTCGGAGGTTCATGCTCTCAACGGTCTTGATGAGACCAGTGGCGATGGCGTCACATCGGACGATACCACCGAAAATGTTG
>TRINITY_DN12032_c0_g1
GTCGGTGGCTCGCGTAACAGGGACCATCACCAGGTCTACACCCACACCATCAACCAGCTCCTCACCGAGATGGACGGCTTCCAAGAGAACCAGGGCGTGATCGTGCTGGCGGCGACCAACTTCCCCGACGTGCTCGATCCGGCCCTCACTCGTCCCGGACGCTTCGACAAGCAGGTCGAGGTGCCGCGACCCGACGTCCGCGGCAGGAAGATGATCCTGGAGCACTACCTCAAGAAGATCGTCGTCGCGCCCGACGTGAACGTGGACATGATCGCCCGTGGCACGCCCGGTTTCACCGGTGCCGAGCTCGCCAATCTTGTCAACATCGCCGCCACCAAGGCGGCCACCAAGGGCATGGAGGCGGTGACGACCGCCTGCATGGACGAGGCCCGG
>TRINITY_DN12038_c0_g1
AAGATATATGCTTCTGCCCCTAATTTTAATTATGTTACCAATTGTTTGTCTCCACATTTTGTTTTTTTTTTTTCTCCGGTTCACATTGGCTATTCTCCGTTCCTGGATCTATCCCGTTCCACCTAAACCTTAGTTCTTCGCTTCACATGGTCTCACCTCGACCTCGATTCTTGATTCTACTTTGGTCTCACCTAGACCTTGATTCTTGACTCCACTTTGTTTTATCAAGTCCCACAGGTCTGGATTCTACTTGGTTCCATCTTGTTCCATCTAGATCTTGGTTTCTAGCTCCACCTAGTCCCTGTTCTTGGTTCCACTTGATTCTACTAAATCCCACCCTCTACTTGGTTCCACCTCGTTTTGCCTAGATCCTAGTTCATGACTCCACTTGGTCTCTGATAAAGATTAAATCCCTCTGTATATACTGAATTGCATAGCAGTCTATGTAAAGTGCTGAAATCCAGGAGAGAATTTATGCAAAACCACTCTTGTATTCATTGATCTTTAATAGAGAGAATAGAGAGCATTTTTGGTTCTTAGGTATTTTTAGAGAGAAGTAGAGAGAGG
>TRINITY_DN12039_c0_g1
GCCGTAGACCATGTCATCAGAAAGGAACAAACTCTAAAACTCGCTTTAAGCCATGGAAAATTGGAGAAGGACCTTGGTAACGCGGTAAGGATCGGCGTTGGAAGCAGGGCGGCGATCCTCGAAGTAACCGTAACCCTTGGCCGCAGTTTCGCGTGGTACACGGATGCTTGTGCCACGGTTGGCGACACCCCAGGAGAAGCTGTCGATCGATCCCGTCTCATGACGGCCGGTTAGGCGTAATTCGTTGTCCTCTCCGTACTCTGCGATACACTCGACGTGGTGAGGCTCAAGCTTCTTCAGTGCCTCCTCGATAACCTTCATACCTCCCTCCTCGCGCATGGCTTTGGTGGAAAAGTTTGAGTGCAGACCAGCTCCGTTCCAGTCTCCTTGGATAGGTTTGGGGTGCAGAGAAACCTTTGCACCGAATTCCTCGGCGACTCGATGCAAAAAGAATCGTGAGACCCAAAGTTGGTCACCCATTTCAATGCCAGTGCAGGGACCGACCTGATATTCCCATTGAGCAGGCATGACCTCAGCGTTAGTTCCAGAGATCTTGATGCCGGCATACAAGCAGGCTTTATAATGGGCCTCGACGATATCGCGCTGGACGACCTTTCCAGTGCCCACACCACAGTAATACTCGCCTTGGGGAGCAGGGAAGCCGCCGGCGGGCCAGCCATAAGGTCGGTTGTCAGAGCCGAGAAGGGTGTACTCCTGTTCCAGGCCAAACCAAGGCTCATCGTCGGCGTAGGTATCCATAACCTTCACGCAATCATGACGGAAGTTGTATTTGTTGGGAGTTCCATCGGCATTCCAGCACTCGGCAAGAACAATAATGTTGGGAGAGCCACGGAAGGGATCGGGGTAGACTGCGCAGGGACGGAGGTAGACATCGGAGTTGTCACCAGGAGCCTGGTTGGTGGAAGAACCATCAAAGTTCCAGACAGGAAGATCCTCAGGCTTGTATTCCTTCTCGGGAAGTGTGCGAGACTTGGAACGAGTGCCACCATCGGCGTCAACCCAGACGT
>TRINITY_DN1203_c0_g1
AATGCCAAATACCTTATATTTAGTTCACTGTTTAACAATATTTCCTTCCAATCTTTTGGTGGGTGACTGGGTGATCACCTCTTAACCGATAAGGATTGAGGACTATTTGTCTATTTCACTCTTTCCATCAGAAGACTGGGTTATACTACACAAGTTTCCAGTCTCCCCCTATATAAATCCTGGATCCAAGCACTATAATATCTACATGTATAAGTATGACATCTCTCTTCGTATTGTATTTTAGCATAAAATCTTGGTGAATGTGACTAATATTTGCATATTTTGTCCTGAATAAGGCTCTTTTATCACACCTCAATAGAAAAAAATTACTTATTTTCTTTATAGTTGGTCAAATTAT
>TRINITY_DN1204_c0_g1
GGGTCTCCTTGGGCTTGGCGGCCGCGGCCTTCGTCGCCTCCTTCTGGGCGGCGGGCTCGGGCTTCTTGGCCTCGGTCGCGACGCCGGCCCTGACCAGCGAGTTGACCTGCGTCGGTCCGATCAGGTTGCTGTGCACGTTGGGCTTCTTGTCCCGCGGGGCCTCGGCCTCGATGAGGGTGCCACCAGCCTCGCTCTCGTCGCGGATGGTGATCTTCTTCTTCAGCTGCCCTGTGACTTCGTCCAACAGGTTCACACGCTCAAAGATCGGCTTGGTGGTGGTGCCGAAGGCTACGAGGACCTCGTGCTCGTTGGTGAACTGCGCGAAGAGCACGCTACCGGGCTTGCCCTTCTTCTTCTTGCTGTCGGCCTCGCCGCCCAGCACGATCTTGATCACGCTGTCGGGCTTGTGCGACGTGGGCTTGGCATCGGCGTCGGCCTTGCGGTCGAACTGCCAGAGCCCCACGGAGCCCGAGCGAAGGAGCGCCAGGACCAGCGAG
>TRINITY_DN12056_c0_g1
GCAATGTGATAGAGCAAGGGGTTCAAGTAGCCGAGGGGGTTCTTGCCAGCCTTCAAACGGACGTCGTTGAGCAAAGCAACGACACCAGAGAAGACGGGGGCAGCGCAGGAAGTACCAGCAACGCCGGGCAAGGGGAACAAGTCTTGCACGACAACGTAGTTAGCGCTCAAGGCAGAGACGTCAGGGTAAGCACGACCAGTGGCGTTCCACTTCTTGGCTGAGGGCAAGTTACCCTTCATGTTGGAGATGTATTGGTTGACTTCGTTAATTTGCCAAGCAGGACGATCGAAGAAGTTAGAGAAACCACCACCAGAAAGACCGTTGACGATTTCTTCACCAGTCTCGAACCAACCATCGAGAGTAG
>TRINITY_DN12060_c0_g1
TATACATGGAAATACCCAACTAACTCCACAAAACTTGTGGTAGGATAGCCACAAGACCGAGTACCTGGTGCTGGTTACAACCACCCGACTCGGGTAGTCCGCCCAGGGCAGGCCGCAGATCGGAGGTCGGGGGCCCAGGTCTCGGGTCTTTGCATCCTTGCACGAAGGCGGGCTTCGAGGGTTGAAAGGTGATTGCCTGAGGCTGACCACGGAGGCCGAGCACCAGAACCCGAGACTTGGGTCCCAGGTCCCCGCATCCGGGTCCAACCACCCGGTTCAAGTGATTTCATCTGGGTTTCTCGGTTCGGGTCGCCTAGTTTGGTTCCTTCCCCTTGGGTCGCCGAGTCTTCTATCTTGGGTTCGAGCCACCTTCTTGATCCGAATCACCTTATTCTCCTTGAAGATTGATCAAGAAATTACTAGAAATACCACTTATTGATTACATCGTTGGGTTTTAAACGGATGACTTGATTACATCATTGAGCTGATAAGAAATCAACATCAAGTCAATCTCTCAAAGCTTTGTTGATCATGGGTTGTGAATCCTTTTAGAATTGACGAGAGTCATTCAAGCTGCAATTGTGGGGAGCCTCTATGAAGATTTGGAGATCGCAAGCCAATTCTTCACTGAAAGTCTTTAGCATAATTCTTTGGAATCCTTCTTGTACTTCTTGATGACTCGGGGAATTGCCTCTTGAAGTTAATGGATAATTGAGCAGTCTTTCGCCATGGGATGCTCCCCCAGATGTACGAGTATGTGTACCTCGAACTGGGTTACAAAACTGTGTGCATTCTTGTTTACTGCTTTCTATTTGGTTGCCTATTTTTTAATTGTGCATACTTTGCTAGCCTGGTAGTCCGAGAACTAGTTTTGCGTTTATATGTTTGAATGTACATGATATATTCATAGAGTTGGTTACTATGCAGTTTAACAAATCCTTAGACCATTCACGTGTAATTGGACTCTGGCATATTGCCATAAAAATTTCAATCTTTAAAAGTCTATTTTAAAGGGATTTAGACACTATATATAAAAG
>TRINITY_DN12068_c0_g1
GTGATCTTGAAAATCATAAAAATCATCAAGAAAAATGCTGAGTAGAGCCACCATGGAATACAGGATGAAGGCACTTGCACTTGTACTCTTCATTCTCTTCCTGTTCTTCATATCTCCAGCAAGTGTTGAAAGCTTCAATGGAGTCAACTCTATCAACTTCCTTCGCAAGAATGTGAAGTATGGAGTTGAAGAAAGTAGGGGAAGAAGAAAGATGGTGGTGGAGATTGAAGCTATCTTAGACTACGATAATGCAGGGCCTAACACTAAGCATGATCCTAAAGGGAAGAAAACTGGCGGCGGCAGCGGCAGCGGCAAGAACCCCTGATTCTACGCCTCTAACCACCGCCCGGCGACCTGGCCTGCCTAGCTAGTAGCTTTATTAATTATGTATGAATCTGAGTTTCTCTGCAATTAGCTACCAATTAAACTATATTATTTTTTAATGATAAAAGACTTACGATTATTACCTAAGAGTATTTATAGAATAATCTCAACCCGACTCTTGTGATGCCAGGCCAAGATGTCTTCTAGTAGCTTAAAGCACTTAGATTGGAG
>TRINITY_DN12073_c0_g1
AACCAAACAACAGAATTTATCTTCATGGTAACTACTTTTCCACGGAATTTAACTTCCACTTCCCTTCAAATATTTTCCGCGAACCAAACGTGGCCTAAATTGGCAAAAAATTTGCGCAACACAGCTCCAACAAACGCATCATTGCAGCAAAAAAAAAATGGCGTAGGATGAATAGTGTAGCTCCATATTATATAGCGCCACACTGATCAAGAAATGCCATTTTTGAAGTATTTGTTTCCCACTTTGACCCTGCTTTTATTTATTAATTCCTTTTATATCATTTATTTTTGTTTTAATGTATTTGTATATTTTGTTAAATACTTAAACAAAGATTTTATAAATTATATCATTGGAAAGATATCGCCAAGACGATTAAAATAAGACTAATATTAAACATAGATTAATTAAAAATGAAACTACATAAAATATATATTTTTTTTAAAATAAAGCAAATTACATCTACAATTACTTTAAACATACTTAAATTCAATAATCTCCAAGGTCACCCCTAT
>TRINITY_DN12074_c0_g1
CAGAAAACAAGTCCAATGAGAAGAGAATTCTGGAAGAGCAAGGCCAGGATGGTGGGTCCAACCGAGACAGATGGTGAAAGTACGTACCTGGTACAACTAAATATGATATATGTGATTGTATTGAGTATTATCGACCGTTAGATAACCCGTTGAAAATTTCTATATATTTGTGTCTTAATTACATTATTTTGCAATACATTTGGTGAGAAAATATGATGATTGGTAGGGAATGTAATCGAGTTTCATGGATAAGGCTCAAAGATTTGGGTTAGCCATGCATGGACCAAGCTAAGATTACCTATGAATTGAAGTTGACCCATCCACTCACTGCGTGCCCTTTCAGCCATGTATATATAGTGAAGGGATAGGCTCCTCTCTTGTACTCATTCCATCAATTGATTATCTCACTTGGCTCTCTGCCTATTGAATGGTCAATGTCAAAATAATCTGGATCTATAAACAACAAATAAATATATATAATTAGAAGACAG
>TRINITY_DN12078_c0_g1
CGATCCACTTCGGCAGTTGGTGGCGCGCCGCTGCGGCCGCACTCCTCAGCTTCACGCTCCCCGGCGTGCGTTTCTTCTGGCAAGGCCAGTGGGAGGGTCACCAGAACAAGCTCGCCGTACACCTGAGGAGGGCGAGGGAGGAGCAGCCCCACAGCGAGGTGGTTGCCTTCTACGACAAGCTGCTGCCCATCATTAGCCACGAGATCTTCAAGAAGGGAGAGTGGGTCTACCTGGACGTCTGGGGCACCGACCAATCGTGGAGGTTGATGGCGTGGCGCTGGTCCTACGGCAAGGAGAGGCGCCTGTGCGTGCTCAACTTCAGCGACTACGAGGGAACAGGCCGCGTGATTGTGAGCGACGCCGAAGGCGAGGGCGACATTCCCATTGTTGAGCTGCTCTCTGGCGAGAAGTACGAGCGATCAGCCAAGGAGATGCGCCAGGATGGCCTCTTCGTCATCGTGCCCCCGTGGTATGGTCAGATCTTCTCGTACTGAGCAGCACCGGCGCGGCCAACGAGGCGCAG
>TRINITY_DN1207_c0_g1
GATGATGTGATCGAATTGGGTGAGTAGCGTGCGCAGGTGCTCTACGACGAGGAGGCACATGTCGAGCTTCTTGCCGTCGTGGGAGATGAGGGCGATGGTCTTCTTGCCCGCCATCCGGGCCAGCGGTACCTGCCTGGTGGGTGGGCGGCTCACCCGCGCGTCCAGCAGCCCCTCCGACGCGCAGCCGCCCGCCGCCGGGTCGGCCGGCAGTCGCCAGTGCCGAACCAGGGACGAGGCGGCCTCGAGCGAGGCCGTGTAGAGCACGTCGTGGACCAGGGCCTGTCGCTTGAGCACCTTCATGGGCAGGTTGGTGTTGATCTCGCCGCCGCTGGCCAGGTGGAACACGGCGTCGATGCGGCGCTCGATGAGCTCGTAGGTGAGCTCCACCACCCCGCTCGAC
>TRINITY_DN12081_c0_g1
TATCAACATGCTTATAGAATAACACAAAGTAACTAGACCCCTCAGTAGCACTGAATGTAAAGTTCACTACCAAATCATTCTAATTGAGAAAAATTCAGAAACATTTAAACTTTCAGACTCAAATTCTTTCCTCATAAAGGAAATGGGGATTTTTTGGAGTGATATCACTATTTTCAAATTTAAAATCACTCAATATGAGGCATTAGCTCTATCATCTATATCACCGAACTTATAAGAACCACTATCTTAGATGCTTGTAGGGAATAACTAAGAAAATTACATGTGAAGTTCAGAGAGTAAAATAAATTAAAACCACATTTCACCACTAGCTTTATCACACATATGACTCTGTTCAAAAGAACCATAGGAACGAAATTGGCATTCATACCAAATATAAATTGTCTTACCCTCTGCTACTAA
>TRINITY_DN12082_c0_g1
AGTAATATTTTTCACACTCCACATAAATAGTAAATACAGGCCAAAGGGTGGCTTGATAAACAAAGTCTATATAATTTCAAGCTAGATGAACTATTTAGAGTATCATGCATGAACAAAACAGACAACTACTGTCACAACTGGGATTAAAATAGTTTACACTAGAAGTTATAATGCACTATCATTCTTCATTTGTTTCCTACTTTCCTTCATGTCCAGTTATTTCCCCTATGTTGTAATGCAAGGACAAATCACCACTCAGCATGAAACTTCCGGATATAATATGCCCCATCTTCCATATCCCTCACACCCAATTCACTTATCATTAGTCATTT
>TRINITY_DN12086_c0_g1
GCAGTACCTTCGGCTGTGGCGACGAATCGACGCCTGGACGCGGGAAGTTGCCAAGGCCACTTCGTTCGACGACGGAGAGGAAGTGGGCGAACCGGAGAATGCCGGCGAATGCGTCGAGGCGAAGCTCAAGCCCGGCGATGATGAGAAGAAGACGTGCCCGCGGGCGCTGTTCCGGGACACGTTCGTTTACCTGCGGCGCGAGCCGTTGGAGCCCCTCCCGTCCTTCAAGATGTTCCTATGGGACAGAGTCATCAAGTCGCTGACAACGCGCACGTCCGAACATTTGGAGATGCAACTGCTCTCGACGCCCACGCCCG
>TRINITY_DN12091_c0_g1
GATTTTTCACTTCCTCTACTGGTCTTTCATCTTCGCGATTTGGGACTTCATGCGGAACAGGAGATGTTGCTCCCTGTGGCGCGCGTGAGGGTGGGGGCTCGGAAGGGGGAGGCTCTTCGGAGACGGGGCGCAGGCCCTCTCGATCGTCGTCGCCCTCGTAGGTGGGGATGACCACAGGTTCCTGGTCGCCGACAGGGCGGGAATGGAGGATGAGGGCAAAGCCCACCAAGAACACCACCATCAGTGCCAAGAGCACCACGAGGCGCCCACCACCTCGCGGCCTTGCCATCTCCTTCGATTCTCGTTCTTGAGTTCCTT
>TRINITY_DN12099_c0_g1
TTTCTTTTAAATACCTTGTCTGCCATGCCCATAAGTCCAGAAATCACTTCATGAGTAAACTTGGACACAAAACACTATTGTTGGTCTGAAGAATGCCAAAAACAATGGGCAATCAATTTTTTGCAATTAATAATATGCCGCCTTTGCATGGCTGAAATGGTTATAAGCCCTTCGTAAAGCTCCGACATGATTTGTTGTCTATCATATTAATTCTCAAAATATATTGTATTCTACCGAGAGGCGAGAGCTTTTCAAAAGTTTGGATACTAAATTTAATTCTTTTAAATAAGTAAAAGAATGGAGGCTTAAACTTGTTGTATTCACTAAATGAATGGCGGCTTAAATTTGTTAATAGGACTGAATGTTTATTATCGAGGTGGACATACTGGTACTAGAACTGTGATTGGATGCTCTTTAACGACGTGATATGTACCATTTCAAACATAGATGTTGTTGGTCCTTGTTATATTACTTGAATTTTCTGAAAGTTTGAAACTTTGTTCTTCAGATTCGTGGATGGAAA
>TRINITY_DN1209_c0_g1
GGGTGTTTGTCTTTTTGATCTGTGCAAGTGTGGCTAGCATATTGAAAAAGCGTTACTGATAGTAGTGTGAATTTCCAACTTTTCATGTATGACACTTGCACTTCTGAATTTTGCTCTGGGGGCTCAATTAGTTTTGTATCAGTATAATCATTTCAACCATATTACCAGGCAATTTAAGCTTTCATAAATATGGTGAAATCGACAAATCGTCAATCTGTCCACACTTGTTTATTTGATTGTCTGCTACGCCTATATTATTAGTATACTTGTTGAGTTCCTTAATCATAGCAGAGTTGGCATTTCTTTCTTATTCAGAAAGTTGTGGCAC
>TRINITY_DN12114_c0_g1
GGATCACTTGTGTGTGCCTAAAAAATGGGGTGGTATGGGCTTTCGTAAGTTGAGAGAGTTCAATCTTGCAATGTTAAGCAAACAAGCCTGGAGACTGCTAAATAATCACTCCTCTCTTGTAGCCAAGGTTTTTAAAGCTAAGTATCATCCTCACTGCTCTCTTTTGGAGGCCAATCTGGGTAGCAATCCCTCCTTTATTTGGAGAAGCATCCTGGAGACAAAAACCATCATCAGAAACAATTGTATTTGGAGGGTAGGAAATGGCAGCTCTATCAAAAATTGGAAGGACTCATGGCTTCCTGATGCTTCTATTCCTGCTGTGACCACGCCTCCATATCCTTTTATGAGTAATGCAACTGTGTCTTCGCTTTTTAATGAGCAAAATTCTGCTTGGGACGAAGATATTATCCGGGAAATCTTCAACACTAGAGATGCAAAGTTAATCACAAGCATTCCTCTGCCTACTGCCACAAGGGATGATAAACTTATTTGGGCTAGGGAAGATAGAGGTATGTTCTCTGTCCGTAGCTGCTACCGAGCTCAGTTCCAGGATTTATCTTTGCAGAATTCTCCTAGATGGAC
>TRINITY_DN12114_c0_g2
ATGGACAGATGTTTGGAACCTCAATATTCCTCCAAAGGTGAAGGTGTTTATTTGGCAAGTATGTTCCTCATGCCTCCCCACTGCTAATCTGTTACGCATGAAGAAGGTGGACTGTCCTCATCTCTGTCAAATCTGCAACGAAGAACCAGAAACAGACTTGCATGCTCTTGTGACCTGCAAAAATGCAAAGGAATGTTGGTCCAGATTGCCTATGTTCAAAAACTCAATTGGTTACCACTGTTTTCCTGATTGGTTTCATGATAACATCAATGCACTGAATAAAAAGGATCTATCCCTCTTGATTATGTTATGTTGGAACCTGTGGCTTAGCAGGAACGAAAAAATCTGGAGAAATATTTCTTTATCACCTTCACAGATCATTGAAAGAGCTACTGCCTACCTAGAAGAATGGAGAAATCTCAACAGCAAGGAGAGCATAAACAAGCCGACCCAAGGAGCTACTGTCAAATGGAAAAGGCCTCAGGTAGGATGGTTAAAGCTTAATGTGGATGCAGCACTCGATGTCAATGGGGGTAAGATGGGCTTTGGCTGGATTCTGAGAGATGATAAAGGAGCCTTCATTGCAGCCATGTGCAACCCTTGGAGTGGCGTGTATTCACCAAAGGAGGCTGAGGCCGTGGCTATTCGGGAAGCTCTATCTTGGCTTAAGCTCCATCAGTTTGATTATGTCTGTGTTGAAACTGAT
>TRINITY_DN12119_c0_g1
GTCTAGTTACCTTATTTAAGTGTGTAGCTAGTGCATCCTAGGTTTCCTTGCTACACCAGCTCACATGTGTTTACCACACAACCTACTACGTTGTTAAGGAAACTTTGTAATTAGATTTTTATGATGTTGTGTTTATATATATTGGGGCTTTAGATAACCCGATTCTTTTATCTTTTGTGTTGGTAAAAAAAATGCATCTTTTTGCTTTAATTACTCAGTTGAGTCTGCTCAATTGACTAATCTAGATAGAGTTTAGGTGTTGTCTAAGTTGTTTTTATAGTAAAATTAAACAACGGACCTTAGATCAACTGAAGAAGACTAAAGATCAACTCAAGATGAAGGTTGGAGAAGGAAT
>TRINITY_DN12121_c0_g1
GTTACAAGTTAGGATTCACAAATTAATTTGGGAAGAGTTTTATCCAATTCCAATTGGACAGAGTCTGTCAATCTTTGTTGCTAAATAGTATGTCATTCCACTGCTAACAAGACAAAAGCATTTTTGCTCAGTATCCTTTCACTGCTGTCAGTATCATACAATCAACCATGGAATCAACAAGGATTTAAGATCTATTATCCTCTAACAGTAGGGAGGCAATACCCTCCTCCAGTCCTAATAAGGTGGCATTCACAGCTCACAAGGTATAATTTATATGATCAAATTGTATGCCATTTTACAGCTTACAACGCAAAAGCATTTCTGCTCTGCATCCTTGCAAGTTGCAAACTATCAGTTATTATATAAGCAATCATGGCATCAATGAGGATTTAAGCCCTATATCTCTGACGGTAGGAGGAGATATCCTCCATTACATGATAATGCGGCGTTCACGATAGATAAATTCAAATAGACTATTCCAATTTCCGTTTAGCTTTTTACTTCCAGCTATTTCGAGCCTACGGCGATGCATATATAGGCGGCAAGCGAAATGAGATAGCAGTTGAG
>TRINITY_DN12128_c0_g1
GCTAATCCTCTGCAACTTCATCGGTGAGGATATCTTTTATCATCTCCAGCTTCTTTTCCAGGGTGGCAATTTTGTTGATCAAGCTATGGGCATAGAGACCAAAGGATTCGCGACCCGTATTGCTGCTCTCCCGGATGAACTCAAGAGCGGTTTTCAGTTGATCAACCTCAATTTGCTTCCCTTTATTGGACTCCTCTGTCTCCTCTTTCTGTTCTTCAGACAGTTGAAGCTTCTCTTCAGACAGTTGAAGCTTCTGCTTCAAATCGGCATTTTCCTTCAACAGCTCCAGTCTCATTGTATCAGTTTTACAATAGTCCCTCCCAATTTCCTCCATTGCATGCTCTAATTTTTTGTGATGTGCTTTTGCATCATCCTCAACCTTACTGAGATACGCATTCAACCGGGAAATTTCTTCTTCCCGGTTGAATTTGGTGAGAATGGAAGAAAGCATGGTGATTGATGGGTGAAGAGTGAG
>TRINITY_DN12129_c0_g1
TGGGAAAAAGAAAACCAGAATCGTGATATGCCAATTGCTAATCTGCTGCGATTAATTTGCTGTGCCCAGACTCTGTATAGCGCTGCCACCACGCCGCCAAACCAGAGCTGCCCAGAAATGGTTGCCGTCCACCGGAAATCTCTGTCGCACCAAAAATATTACCGCCATGGGGAAGCCTAGAACTGCCTCCTGAATTGGTCCGGGCGAATTGAAGATGAAAAACGATGAACTTTGGCTTCCTTTTTATGCTGCTTAGCCCGTCGATTTCAGCGCGCAACCGTTGTCGCTGATGAACCGGATCTCCCAAAGACTAGGTAAAGCTCTAATTCGCTCTTCTCCCCAAGCTTCTCGCTATTGTTGACGGGAATGTGCTCGTTGGATCTTCGGGTGGCATGGTGCCAGTGAAAATTGTTGTTTCAGGACGATGGCCG
>TRINITY_DN12135_c0_g1
TTTATGAAAGAGGAGTGTGCATAAGGACTAACATTATAAGTGACCAAAGAAGGTAAATAATTGATTGAATAAACCATAGACTCAAACGCATAAGACCCATAACACTGAGAACATAACTATGAGCTAATAAAGCAAGTCTAGTTTCTACGATATGTCAGTGTCTACGTTCAACATAACCATTTTGTTCATGAGTATGAGGAAAAGACTGTCTATGAAAAACCCCAACAACAACAAATACCGCATGCATCTTGCGATATTCACCCCCGAGATAAGTCTAAGCAGCCTTAATTGAAAAAGGAAATAATTTCTCAACATAAGCATGAAAATTTGCGAAGATAGAATAGACATCAATTTTTAGCTTCATAGGATAAAACCAAATAAAACGAGAGAAATCATTAACAAAAATCACAAAATGACAATACCCATCAAAAGAAGGAATCGGGGTTAGACCCCAAATATCAGTGTACACAAGATTTAAAACTGATTTACTAGAATGACTAACACGGGAACGAGGAAAACGCACAGACTTTCCCAACTAACACGTAGTACATAGATTATTAAATAAAGGAAAAGACCCACTAACAGGACAACTAGGAAGTACTTGACGCAAAACACGAAGATGATAATGTCCAAGCCTATTATGCCACGTTTGAG
>TRINITY_DN12141_c0_g1
AATACAAAATACATTATAATTACAATACAATGTTTATAATGAACTACGAGACAGTCAAGGGCGAAACTAAAAATATACTTGAGTGGGGCGAAAGCACTATGAAATGCTATACAAATATTTATGACTAAATATGAAATATAACCAATTAGATAAAATAGTTTGAATAGAAAAGACACTACAACTTTAAAAAAATCATTTGTCATAACTAAATCGCAAAATAAATTAAAACAAGCTAAAATAAAGTCTCTCCCCTCGGTTGGATGATTTTGAAAAGCTAAAATAAAGTCTTGTTAGTGAGACTTAATTCCAAATACCTATGATATTGAATTTTA
>TRINITY_DN12144_c0_g1
GTAAATCACAAGTTAGTGCCACCATATTGAATGTGAAATTGCCACGTAATGCATAATTAAGCCAAATTGAAATCACTATTGCTTTGTTGGAGAGAAGAAGAAATTGCGAAGTTGCTGCACTCGGAAATCACCGTGCCGCCGACCGGAATTAAATTTCTGGAGAAACGAATTCCATCATATCGTCGTCAAATGTCCACCTAAATTGTTGTTATCGTCGATCAAAACCAAGGAATTGAAGCTGCCAGCTTGACTCCAATAAAATTCAGCCTGCCTGGTTCGAACGTCGATCGCAAATTAAATCTTCCGGGATTGATGATTTCCCTTCGACTTTTGGCCTCCATTTATACTCCTCCGCTCTCTTCCCTTTCTATGACTTCGCTCATTCCGTTGCAGACTTGTAGCATTCCGGACGTTTAGAGAAAATCGTTCATTCCTAGCGTCAAC
>TRINITY_DN12145_c0_g1
AAAAGCATTACTAATGAAAAAAAAAAAGAATTTTAAGCAGGGAAGATTCAGGTTTAGGGTGTCAGAAGGTTTTCAGGAAGGAGCAAGTATAAGTTTATTACCCCATACATAAAGTATGAAACTTGATCGCAAATTCTAAAGTAGCTCAGCCAAAGAGAGAAGAAGAGAAAAAGGCAGGTGGTATTGAATCAAGTTAAATAAGATGGTTTGCAACAAAAGAGCAGTATCACCCAATAGAGAGAGGGCATAATATTATTACAAGGCATCTTGAAAATATGTAAAAAGGAATTAAAAATAAAAGAAGAAGAGAAAA
>TRINITY_DN1214_c0_g1
GGTGAAGATACCCACGAACCAAGGACAGACTGAGAACCAGTTGCCCGCGCAAGAGCGTGAGCCACGTGATTCGCTGACCTACGGATATGGCGAATACTAACATTCCCAATATCCCTAGCAATACTATGACATTGCTTAACAATAGCACCAACATACGAACAGTCTAGCGAGAAAGAATTAAAAGCAATACAGAAATTCAAACAGTCTGATTCTAGAATAAAAGTACTGTGACCAAAGGTTTTGAGCCAAGTTAGGGCCTCTTTTGCCGCCATTGCTTCGGCTAAATAGGGGTCATTACCACAACGGAGGTGACCGCTAACTGCTGCCACAAAAGCACCATTATGATCTCGAAGCACAACCCCATAACCTGCACCTTCCGTAAATATAGCCGCATCTACATTACACTTAAGAACATTCACTGGCGGAGGCACCCACATGGAGCCAACCATGCTGTCTTGCACTTCAGCTGAAGGAATCAAATATTGTTTCCATAATGAACACCATGAAGCCACCTGTGTCCGCAAGCCATCAACCGTCCAGGAACCATCACGCCATATTTTATCATTACGTGCATTCCAAAGAGACCATAGGACTGCTGCCATATGGACTGCATGATCAATAGAGGAGGAACTTTATTTGACTTTGATTTCTACTTTCTTACCCAAAAACAATGTAGTAGTAATTAATAGGAGTTACAGGGACGGATCCTAAACAGGGAGGAAAACAATGAGAACGGTTTCCTCATCCCCATCCCGTTATATTCAGAGCGAGGGGAGGGCAACAGTTTTCCCACCCCACCCCGTTATGTCCGGAGCGGGGGAGGGG
>TRINITY_DN12150_c0_g1
CGACGCCATCCGTAGGACGATTAGCATGAAGGTCGGCGAGCGCGAGTACAAGCTCAAGAACCAGACCGCCACCCTCATGGTCCGCCCTCGCGGCTGGCACCTCGATGAGGCCCACGTTCTCGTCCACGGCAAGCCCGTGTCGGGTTCGCTGTTCGACTTTGGTCTGTACATTTTCCACAACGGCCGCGCGCTGCTGAGCCGCGGCTCGGGTCCGTACTTCTACCTGCCCAAGATGGAGAGTCACCTGGAGGCGCGCCTGTGGGCCGACGCCTTCCGCTACGCCGAGCAGCGCCTGGACATCCCCCACGGCTCCATCAAGGCCACCGTGCTCATCGAGACTATCCTGGCCGCGTTTGAGATGGACGAGATCCTCTACGAGCTCCGCG
>TRINITY_DN12154_c0_g1
TTTGTTATTGTTACTTAAATGCTTAGAATGAATTTCATTTGCATATATTAAAGGAGTTCAACAGTTTTCTGTTAATCTATTTGACAGACATTCCCTGTGTTTTAGTGAGTTTATTTATAAATTTGAAGCACCAACTTGATGGTAAACAAAGGTAAAGAGTCTTATATAGGAGTTTGAAGTTTGTCAAATAAACTCACTGGAACACAAGGAGTGTTTGTCTCTATAAGGAGAAGAAGAGGAAATCAAATATCATGTTTACCTGTCATTTAAGCTTTTTTATTGATTTTTCATCCGTATTTAATAGAATATTAACATAAAAGATCAAAACCACCACATCGGAAATAACTTAGGGACCAAATAAGTCATTTTTCATATATAAATTAGTAAACGTATAGTCCCATTATTAGTTAAACTTTTGATTGAGATAAAACACTTTCTTTAATTAAACCAAACCTACATACTTAGCACCATACCTGACACATCCCTATGTAAAAGTTAAAGATAGACAAATGAAGAATATGCTTGAAAGTTGAAACTTTGGGCTTGCAAGAATTTAAATGTCAGCTTACAATGCTTTTCTAGGTCTTGCACTCGCTGCACAAATATGTAAGACTTCTATTCTACTTTGTGCCGACACACACAATATCAG
>TRINITY_DN12156_c0_g1
CGGGGTTGACCTTCTTCTTGTCAATGCCGATGTGCTCGACCGAGAAGAGAGCCTGCGAGGCGAACGCCTCGTTGATCTCGAAAATGTCAATGTCGTCTTTGGTGAGACCGGTGAGCTCGAACAGACGCGGGATGGCGTAAGCGGGACCGACACCCATGATGTTGGGGGGCACACCGACGACGGCGCAGGTGACAAACTTGCCGAGGATGGGCAAGCCGTGCTTCTTGGCTGCGCTGCGACGAGCGAGCAACACCGAGGCGGCACCGTCGCTGACCTGCGAGGCGTTACCGGCGTGGGTGAAACCGTCTTTGGCAAAGGCAGGCTTGAGCTTGGCGAGCGACTCG
>TRINITY_DN1215_c0_g1
GTCTGGACGTCGCTTGGTCACCTGGAGAGAGATGTAGGCTCCGACCGAGTGGCCCATCAGCACAAATCGACTCTTCCCGCCAAAGCTGTCCAAATAATCGATCTTGTGCCGGATTTGGTCCTGCAGCGTGTAGATGGCATCGCCGTTGAGCTGCTGGGGCGCATGGCCTGCGTGGCCCACGCCCACAATGGAGTATCTCTGCTCGAGGAGGTGGAAGAGCTCCGTGATGAACTCCACATAGAATTCAATTGCGCCAGGATTGCCAGGAACAACGATGAGCGTGATGTCGCTCACGGGTTCTTCGGCCCGAAGCACAAATGCCTCCGTACGGATGCCTCCCACCTCGATTATCTGCTTCATCTCTGCAAG
>TRINITY_DN1216_c0_g1
GAAGAAGGGCGGCGAAAAGGACGCTGCCGAGTTCATGAACAAGCTCTTCAACGACGTCTTCAAGGTCAACCAGAAGATCGAGGACGGCCTCGCCGAGGAGAAGGAGGAGGAGGAAGAGCCCAAGGACGAGATCATGCAGGCCGCCAGGCACGTCGAGAAGGTCGTCAACATGAAGGAGATCAACGCTGACACGGCCGAGGGCCGCATCTACCTCGCCGCTCGCAAGATCGCCGAAGAGATGGCCCTCATGTCGCAGGCCGCTGCCCGCGGCGCCAACTCTGAGGTGATCGTCATCTCTCGCCGCATCCACGCCCTCGTGGGCCAGGTGGGGACCAACTCCAAGGCCGTGGCCGACGCCTGCAAGGACCCCATCCTCCGCGACCAGGTGATGTCGAT
>TRINITY_DN12182_c0_g1
GTCAATCTCGGAGAGGGTCCTGGACCTCAGCCTATCGAGAAGCTTGCCAAGGAGCACGGAGGCGATGCAGGTAATGCTCCCGTTGAGGGAACTTCTCACAAGCCTACTGAGGTTGGCTCCGAGGGAGCTACAGAGTCAACCAAGTCCGAGAATCAACCTCATGACCCCAAGGAGGACGAGTATGTCACTGCTAGCGGTTTTGCTGCCGACGGTGGTGACTTTGACGCTTCCAAGCCTGGTGCTGGACGTGAAGCTGACCGCCTGATGGAGCAAAAGGGTATTCATCTTGGCGAGAGCGAAAGCTCAGATCATTCCAAGACCGAATCGCACTCTAGCGGCAAGCACCACGGTTCTGATGAGAAGAAGGACAAGCTAAGTATCGGCGAGCGCATCAAGGCCAAGCTCCACAAGCACTAAAGGGGTGAATAAATGTCGCGATGTTTGGAAGAAGTTATTATTAATGATGGAGAATGATATCCCGCACGGCCGTTTCGGCGCTTTATTTATCAACCTATG
>TRINITY_DN12182_c0_g2
TCTCCGAGATTGACGTCGGTGCCCTCAGAAGTGTCGTCAACGTCGTGGAGGTCCTTGTTGCCCTTGTCCGCCTGCGCCGGGTCACGGGTGTCATTCTGGCCGGCAGAGGTATCCTTTGAGTGAGGGTTGGGTGTGGGAACTGAAGGTGTGGCTGAAGCAGCGTTTGTCGTCTCGGTGGGCTTAGAGACGGGAGCTTCATGCCCAAGGCCTGTTGCGCGTTCCTCACCGTGGCTGCCAAAGTTTTGTGCCACCTTTTCTTGTTGGGGGGTTTCCAGGTTGCCGGCATCGTAGGGCTCGCCGTGCTTGGTGTCACCCTGGACTCCAGAGACGGGCTCCTTGTTGGCAGTTTGGTTTTCTCCCCAAACAGCCTTGGTGGCGGCGGCGGTGAGGTTGCTGATGGTCTCCATTGTGATTGATCAAGTTGTGACAGTTGTGTAAGTTTGATATCTTTGGTTGTCGTGCAGTTGAAGCTTGAATGGCTGGGTTAAGTATCTTGGTAGCGAGATGGGGTATAG
>TRINITY_DN1218_c0_g1
TTTTCCTATATGTATGTGTTTTTTAATGTTCATGAATCTTGCAATTTATTACAGTTGATGAATCATTAAAAGATGTTAAATCTGATTGGTTGGTAGGTCTTGTTTTGATCCCAGATTTAAGCAACTCATTATACCAATTCAAGTTGTCTGCAAATACGGCTCAACGTGCTTTGCAATTGCATTGGCTTTGACTATCCCACTCACGTCTCCTTCATTCTAACCTAATTTTCTTCCCATTTTCTCATCTTTTCCTTAAAGAATGATCTTTATCTACATTTCTTGCCTTTTAACCTCTCTCATTTGTTTACTGTGTTGGGTGGAAGCGGGTGGAGGCAAGTCCAGTAATTGGTGGCTAAAGAGATAGTCGAGCGGAGGTCGTATTGTTCGGCAGAGGCCGGTGAAAGATCAAGCAGTCTAGTATCCTGCCTCTTGAAAATAAGTTGTACTTTCGTTATAAGCTACTACGTATAACTTTTGGCATGGTGGTCACACGTTCGAATTCCAACTGAGAGGAGAAATTATTGGATAGGCGAAGGCCAGTAAAAGGCCAAATCTAGCAAAAAAGATTGTTGGAACATACTAAAACGAGTAATGGGGTAATTGGGCCTTGCCCAGAGAGCTAACTCGAGAAGATCGACCAAGGGACACGTAACTGCTACAACACACTTAAGAGGAGGCAACTGGCACTTTATACAGCACTTAATGTAAGCTTGTCATTACTAGAAGCCCGTTACACTCAGCAAAGGAGTCATTGCACCTGTAGTATAAATAGTGAACCCTATAATAGACAGGGACGCATTTTGATTCTTG
>TRINITY_DN12190_c0_g1
TAACGAATATCTTCTCTTCTCACAACTCATCAACCGCCAAAATGAAGTTCCTCCCCCTCGCAGTCGCCCTCTTCGCAACCCTCACCGTCGCCGCCCCCTCCTCACCAAGCGACATCCAAGCCCGCGCCTGCGTCTGCAAGAAAGTCGGCGACGACTGGATCTGCACCGGCACAAAGTGCTACGACAAAGTCAAGCGCGATCTCATCCCCCGCCAGTGCTCATGCCACAAGATCGGCGACGAGTGGCTCTGCGGCGGGCCCAAGTGTCCCCGCGATCTTCCCGAGGAGAACAAGCTTGAGAAGAGACAGTGTTCGTGCCACAAGGTTGGAGATGAGTGGCTGTGCGGTGGTCCCAAGTGTCCGAGAAGTCTCCCCGCTGAGGAAATGGGATTGGAGA
>TRINITY_DN12191_c0_g1
ATTGTTAAGCATAAATGATTTTGATAAATTACAAGTGCAACTGTGCAAGTAAATGAAGTAATAATGCCCATGAATCACGTAATTCTGGTATACTTATGACCATGTTGATTAAAATAAACAGGAACCATCCTTCAACAGAATGCAGTTAATGCACTGCCTCTTAACTAGCAACAACCCTATACAAGCCGACAAACTATGTGTACAGTTTGCAGAAAGGTAGTGAACAAATGATTAGCTAGTACTAGAAATTGTCATATGTTTATAACCCACAACCATTTGGTCCACATCTTTAAATCTCTTGTTTACCTTAATGCTGCATAACCTTGCCAGCAATTCATTTTTCAAAAGCTCCATTAGAAATGTAGTATTAATATAGATATTTGTTTGCAGTCAACATAATCCACTTGATCCTCTTCAAAAACCATAAAAAATTTGCAATTACATGCCTCACAATCTGGCTTGAAGGGCTATGCATAACTGGTGACAATGAGGTACATGTCTTTATAATTACTATTACAATTTTTAAGTATAAATGGGCTTCAACAGATTCCCTAATCCCCATGCATGTCAATAAACCTATAAAG
>TRINITY_DN12208_c0_g1
GCAGGTGCCGAAGGCGTCGTTGATGTACACGTCGCCGAGCTTGGTGAGCGACTTCCTGAACTCCTCGACCTTGGCCGGGTCGGCCTTGACCTTCTTGCCCTCCTCGTCCACGCCAGAGCCCTCCTCCTCGATGTGGAAGCGGAGGTTCTCCAGCAGGATGACCTCACCGGGCTTGATGTTGGCGCAGGCCTCCTCGACCTCGGGCCCCACGCAGTCATCCAGGAACTTGACGTCCCTCTTGAGGAACTTGCTGAGAGCCTCGGCCACGGGGCGGAGCGAGAACTCCTTCTTGGGCAGGCCATCAGGACGACCGAGGTGGCTCATCAGGATGACGCTGGCGCCGTGGTCGAGAGCGTAGTTGATGGTGGGCAGTGCGGCCTCAATGCGCTGCGTGTTGCTGATCTTACCCTCATCGAAGGGGACGTT
>TRINITY_DN12215_c0_g1
TGGCAACATAATCTTCCATGTTGATGATCATTATTCATTACATTCAGAATAAAGATGTGTAAACAAGCGGACAAAGCATTTCTGAACTTGGCTTGACTCATTAATTAATCAAGCCTAAAATGTGTAGGCTCGGTTTGACAAATTTAGTTGAGTGTTTGCATTTGGCATCTTTATGTCAAATGAGCAAGTATAGCTAATTAGCATGAAATCATGAATTGCCACCTATGGTTTTAAAACCTTGAAAATAAAAATTAAATTGAACTACAATTTCCAGAAGTGCATAATTAACAAAATTCAAGCCTTGGATACCTAGAAGAGAAGCCTTGGAGACGACAGAGATAAATTTTGAAGTGAGGGAAAGAGGATTGGGGAACTTCTACAATGTATTAAGACTCTTGTGTAGCTTTACAGGAAGTAATAGGGGAAGGGTATGACTCCACTAAGCACTAAGTACCATCAAGGCATAATGTATGTACTTGTAATACAACACACATCGAGCCCTTAAAAATCCTAATTTGAACATCGAGAGGCTTGGCTCATTTATGAACAAGTGCAACATTATGTTTGGGTTTAGCTTGTTCAATTGCCGAACCAATCCAAGCACCAAGCCTCAGCTTTTCGAATCAATCCAAGCCTACTGGTTTG
>TRINITY_DN12216_c0_g1
AACGATAATTATAACCAATTCTCTCTCTAATTAAAACATTTTAACTATAAACATTAAAAACATCAAAGCATTATGTTTGTGGCGGCTGTTGGGTAGTTTCAAAGATCCTTTGAAAAACTCGATCTGCGGTTTAGTTTCCCAAAAAGAAACAAATCCCTGAAACCCTAGAATTTAGAAGCCCATGATTTTAGAGTATGTTTTAGCTCAGCACCCAAAATTTCAGCCGACTGTTTTTCCCCCTTTTTTCTTTGTGGTAATTAATGAATGCAGAGATTCTACTGTACACAATGTTCCAGAAACATTAACAAGTTTCACCCAGAACGCACTTTCAGGTAGCGGTTATAAATTTTTCTAGTAAATCAAAGAAACATTAAAGAGT
>TRINITY_DN12219_c0_g1
TTAATCTAAAAATGTCTAAATTTCGGCAAAGTACGAATAGTACTACATAAACCATGATTGATATTGAACGAACATACTTTCAATTCATAAATTACAAATCTTATAAAATAAATCGTTCAAAATAATTATTGAACACAACTACGTACAATTGAATTACTAATTACGACAATTATTAAACGAAATGAGAAGAAAATAACAGTTTACGGAGACCCCGAGTTGTTGTGCGTCTTTTTATTGTTATCACAATATCGAATTTCCATTTAAAACTCGTGATTTGGAAATTACGAGTAAGATGTCATTGATTACGCTTCAATATGGATTCGCAATTTGAAAATTAATATTAGGATATCTTTCTACAACGTGCTTCAGTTAAAACCCGCGATTTGTAAAATAAGAGTAAGATGCAGTCAACTGAGTTTCCTTCATATTTATGTTAAAAAGTTTTATCCTACAGACTTTGTATTTCAGTTCTGCGATTTTTATATTCTTATAGAACTGAAATACAAAATCAGTAGGATAAGACTATGCAACATAAATATCAAGCAAACTCAGTTTGTGACTGCATCTTACCCTTAATTTTCAAATCGCGTGTTTTAACTGAAGGTCGTTGTTGAAAGATATCGTACTATTAATTTTCAAATTGTGAATCCATACTGAAACTTAATCGACGACATCTTTCTCTTAATTTCCAAATCGCGAGTTTTAACTGAAACTCGTCCACCTTCGCTTGTTGTAGCTGAAACTCGTCCGCCTTTTCGAATTTTTTTTTTTTTTTTACACCAATATGAAAACAAGTACGAAAGTGAATGCAAAAATTCGGAAATACAATATAAACTCTTCATAACAACAAAGACAACAATTGTGTAGAAGAAAAGAATTTTTG
>TRINITY_DN12227_c0_g1
GAAACTGCTAGTATGGGTAAGATTTCCTTCACTATCAATTGAATATTTTGAGGATGAGTTCCTAATGAAAATTGGAAAAGACATTGGAAAGCCGATTAAGATTGATAATACAACAAGTTTGGTATCCAAAGGAAAATTCGCAAGAATGTGCGTTGAAGTTGATATCACCAAACCATTGTTATCTAAATTTGTGTTAAATGAAAAAGAATGGCCAATTGAATACGAAGGAATACATCTGATTTGTTTCAACTGCGGAAAATATGGGCACCGCCACAAACAATGTGGGAAGGACGTTCATGAA
>TRINITY_DN12239_c0_g1
GACTCAGGCCAGGCACGAGACCCTGATCGAGAAGACCTCGGCCTTCAAGATCCTGTACCAAAAGCAGCTCTTGACCAAGGAGCGCGCCGAGGAGATCGTCCAGCAGGAGAGGGCCGCGCTCGCTAAGGAGACCAAGGCCACTGCCAGCAACGAGGTCCTGGTCCAGTTCAGAGTGAAGGCCACCCGCATCCCAGAGGGCAAGCGCGTCGCCATTGTGGGCAGCTACGATGCTGTCGGTGACTGGCAGGTGAAGAACGCCGTGTCTCTCGAGTCCGCCGTGCCGCCCATCTGGACCGCCACCGTCAAGGTCAAGAAGAACGCGATCCCCTTCGAGTACAAGTACATCATCACCGACGATAAT
>TRINITY_DN12241_c0_g1
CGGGGACGGGCGTGCGCGGCGTGGGCTCGAGCTTGGGTCGCTTCGAGGGCCGCCTGCTGCTGCCACCGGGCGCGGGCGCGGCGGGCTCGACGATGGTCGTGGGCGGCGCAGCGGACGGCGGGGAGACCACGTCGACGACCGAGATGGGCGAGGCCGGAATGGAGGTGGTCGGGGTGCTGCCGGCCGTCGGGGTGACGGCAGCGAGGACCACCTTGGGGAAGCGCAGCTTGGTGCCCTCGACCTTGACCAGCGGCGCGATTTTGGCCGCGAGCTCGGCCTCCTCCTGGGCCAGGAGCTCGTCGAGCAGTAGCGGTTCGTCGAGGTCGTCGTCGAGCAGGAGGTCCTCGTCG
>TRINITY_DN12245_c0_g1
GTACTGTTCAGAATTTCTATATAATTCTGCAAAGTCATGACCTATTCTTTCTTCAGCAGCAGCTGTAGTGATCTCAAGCATCCATGTTGCAGGGTTGTAACCAGGAGAAATTGGGGAAGTGCCAGGCATACTCTGAAAGTAGTTTATCATAGTTTGTGACTGCGGTCCAAGCTTTCCCCCATATATCACTTGTCCACCTCGTTTCATAAGTAGCAGCTCATCAAATGCTTCAAAAATTTCAATACTAGGCTGATGAATAGTGCATACAACAGTTCTTCCAGTGTCAACAGTATTACGAACAGTTCTCAT
>TRINITY_DN12257_c0_g1
GCGGCTTTGTAAGTGGACCCAAACACGCCGTTGCCCAGAATCTCCGCCGACGCCTTAAGCAGGTCCGGCAAGTCGAACTTGATCACGTTCTCTCTCAAGAAAGTAAGCTTAACGGCCGGATTATGCTGCTGCTCCGGCGGTTTCTTCCCGGCGGCCGCCGTAGCACCACGATGCGGCGGTGAACGCCCGGTCGCCGGCGATCCTCGTTCCATTTTGTCCAGCTGCTTCTCGGTTGTGGGCAGTGCTGTTTGGGTGCCCACTTGCGCTCGGGTCGACCCGTCTATTGTATCGTCGTTGGGTTTTTTCTTGCATACGGCGAACACGATGGCGATGGCGACCACCAAAACTATCACCGCCGCTATCATGCTGAAGATCTTTGATTTGGCCGAGTGGCCGGAATTATTGGCGGAGCTATCACCCTGCCCAGCTTGGCATGGCCCCAATGGCTTCCCGCAAAGAGCCGTATTCCCTAAAATA
>TRINITY_DN12259_c0_g1
GACATCGGTGATGAGGGTATCAATGCTGAGAACCCTATTCCTATCCCCAACGTGAACGAGGCCGTTCTTCGTAAGGTGATTGAGTGGTGCGACCATCACCGCAACGATCCCCTCCAGGCACAGGATGACGATTCCGACGCCCGCAAGAAGACGACTGATATCGAAGAGTGGGACCAAAAGTTTATGCAGGTCGATCAGGAGATGCTGTTTGAAATCATCCTTGCATCCAACTATCTCGACATCAAGCCTCTTCTTGATGTCGGCTGCAAGACCGTCGCCAACATGATCAAGGGCAAGTCTCCCGAAGAGATCCGCAAAACTTTCAACATCACGAATGATTTCACTCCTGAGGAGGAGGAGCAGATCCGCCGGGAGAATGAGTGGGCTGAGGATCGTTAAGTTCCCCTCTGTGTATGATTATGGATGGAGGTTGCGGGGAGGTGCAAGTCGGACTGTGGTGCGGATCAAGCCTTGGGTCATGAGTCGCAGGAAACTTTCCTGTCAAGCCTTGTCAATCCAGGATCATATCAGTATTGATGAGTCACAGGGGTCGTATTAGGCGTTAAAGTTTGGTTTTCCGGGTTGCTTGGGCCAGTGTTTTTGGCACGCTAG
>TRINITY_DN1225_c0_g1
AAATTAAATGTTTCAACTATCATTTGAGGCAAAAGGAGGAGACAGTTAGAGGAGGAAGAGTTGTATTATGAGAGTGGATACTAATTGTGATGCGTGCAAGTTCAAGATGATTGAAGTCATAAGTTCGGTCGCGGGTGTGTATTCAATTAGCATTGATGCAGAGGAAAATTTGGTAAAAATTTGTGGGGAGGTGGACCCTAATCGTCTATTGAGTGCATTAGCAAGAGAAGGGAAACATGCAGAAATAGTAAGGGCTAGCCTAAAACACCCTGGGTTAAGACAACATCCAACGTATGACTATATCCAAGGTCACGACCATGACAATGGGGGCGGCCATGGCTATCACCCTCACCAAGACTTCCCTATAAGGGGGGCGCTCCCTCACCATTCCTACTATCCATACCACTATCCTCCGTGGTCTATAAGGCAACGCCCTTTTCGTTTCTAAAAGGGCAGTTGGAGATCAAGATTCAAGTCGTGGCAAGGTGGAAAGTGGCA
>TRINITY_DN12261_c0_g1
TGCCAATTAATTATGCAGAAGTTATAATTCACAGATAATAGAAAATATTGCCCAGATCTGGTATTTGTGTCCATACAAGTGTTCAAATTGGTGGCCAATTATCATTAGCTTTCATTTGTAGAAAATCTTTCACCATTTTCATTTTCCTAGAAACAAAGCTAACTTAAAACTAAGAATCAAATATTAGCTCTTGAAAGTTTAGAATTTTCTGCACAGCCATATATCACTAACAAATTTGGAATGGGTTTAGCCAATCTTGCAAGATAGTATGACGTGTGACGTGTCAAGTACTGCTAGTTGCCCAATTTGAATATAAACTCATGTAATGGAATAAACTTGCAGCACTAAAA
>TRINITY_DN12262_c0_g1
CGTGCGCTCGTCTAAGATGGTACTGAAGGAAACTCCCGATCGGGTGAAACCGTTGAAATCCGGAAGAGGGGGATCAGGGATACACGTGACCACCCGGATCGTGACCGTTACCGGCCCCACCCGGGCCGAGGATTTGAACGCCGAGAAAATAACGTGGGAGAAACGCCATGAGTAGTAGGAAATTTGGTCGTTGTCGAATGCAAATAGATGCCGCTAGTGGTCTTTCTTCTTCCGTATATATGTGGTTTTCATCTGTTTTGTGCTGGGTATTTTGTTGTGTCTTGTTGCTACGCTGCCACCGAAGTCGGCCACGCTCAGGCCTTCCATGCGGCAAGGTTGCCGAGCAAGCCGCGAACGCTGTTACGGCTCTCTTCTAGAACAGCGGCGTCTCGTGTTTGCTGGACCTTCGACTCGACGGCTTGCAGGACGCGCAAGTGCTCCTTCTTGAGCTCTTCAAAGCCATCGTCAAGCTGCTTGTGCCATGGGTACAGAACACCCACCTGGAAGCTGAGTGCAGAGCCAGCGATGACAAAGTTGGTGATGGAGAGCGCGCGAGTGATGATCATGGTGACTGATTTGAAGGAGTTGTTTTTTACTGACTTGTAGAGAGTAATGCAGTTGTGCGAATGAAGCTGAAGATGAAGGCTTGGGTTGGCGACAGACACGGGAAGCAAGACACAACAAAG
>TRINITY_DN12265_c0_g1
TGAGGATCGCTCTCGAGGTCAAGAACAAATGGTGCATCATTGACGGAACCGTCACGTCACCGGCTGAGGAACACATCCAATATGCAGCTTGGAGACGCTGTAACTTGATGGTATGTTCTTGGCTTTTTAAATCAGTACATCCTACTATTGCGCAGAGCATCATGCATCTTGACAGGGCAAAAGCTGTATGGGAGGACTTGAAACGGAGGTTTTCACAATGCGATGCGCAAAAGATCTCCGTGTTGCAAAAGCTGTATGGGAGGACTTGAAACGGAGGTTTTCACAATGCGATGCGCAAAAGATCTCCGTGTTGCAAAAGCTGTATGGGAGGACTT
>TRINITY_DN12274_c0_g1
CTACACTTCAATCAACTACTCCTACCAATCAACTTTTAGCTTTACGCTCCCAGCCAGTTATATCCATCATGTCTCCCTGTGACTGCAAGACCTGCGGCTCCTGCAAGGGCGACTGCGCTTCCAGCTGCAGCTGCGGCTCCTGCTCTCACTAAGCGCCTCATGCTGCTGCTGCTAAGCTTGAGACCTTGATACCTACCCCTCACACACAAACAATACCCCGACAATGTCCCCGCAAGATCCGATCAAACAAAACCTTGGGACGTCAAGAACAACGCATGGGCCTTTCTGACGGCGTTTTGGGG
>TRINITY_DN12279_c0_g1
GTAATGTTGTCTCAAAATCGAGCCGAACGCCTCGAAGTGGATTTGCTAGATGCAGCCAACCCTAGTTTCTTTCACCCATTGCCTTCGTGCCCGGACCCAAAACCCTGTAGTCCATTCGTATCAGACTCCCATGTCGAGGAATCTCAGGACCAGTTGTCGAGTAACTTTTTCCCCACAGATTGAAATCCTTTATCGCTGTCCGCTCCAGACGCTCTTGAGGAGACCGTCGCGCTGGGCCAGTCGGTTGAGGGAGTCGTCGCTCTCGCCCATGGCTCGGACGAAACCGCAGAGGGCGTAGACGTGGTTCTCGCCCTGGATGGCACGGCCGTTCTCGTCAACCTTGGCGATGGAGATCTGGACAGAGCCGTGATCCTTGGCCTTGATGATGCGGTTGGTGGCGCTGCACTTGCGGGGGACGTAAAGGTCCACAATCTCGCCGCGGTCGTTCTCCATTTTGGCTGGTTTGAAGAAGGTGGTTTTGGGTGATCTTGAGAGGTTGTGTCGAC
>TRINITY_DN12286_c0_g1
ATTAATTTAAGATGTTTTATTAATGTTAATTATGTTTGCTGACTGATGCACACACATGATATGCACTAACCATGTGGGAATCAAAAGGGAAATAGACAGAATCAACAAAAGATGGATAAAGGGTTTTGGTGCGGTAACATGCATGCTCTAGTTAGATTAGACTTTAACAATTAAATTTAATTAATCAATAATTATATCAAAATTAAATAATTAATTAGTGTTTTCCAATTCTAGCTAGCTAGGCTTAACATGGAGGTTTGCTTTATTAGCTGCCCACTTTCTTGTATAAGTAAATTATAGATAAATAGGTCAGGTGTCTAGCTTTTATGTGGTGTTACACAGACAATTAATAACCTATGAGATATCGTAATTTTAAATTAAATTAAGACGATCTCTTGTAATCTAAACTTTAAAATAGATTAACATGCTTATTTTAGGTTCAATTTCACTACATTAGAGCTTAAGAGATATTTTAACTTTAAATCGAGATATATAATATCTCATAATTTAGACCTGAAAAGGCAAAATCATGCTTAGTTAGATATCTTAACCTTAAATTGAGATAATATATATTGTAATTTGGACCCACAAAGAGAAAAACATGCTTAGTTTAATTTCAATTTCACTATGTTAGTGTCGTAGGCGGGCTATGGCGGTCCATAGCCTGCCTATAATATATTTTTAATTCTAAATAAAGAAAATCTTTCGTAATCTGGACCCAG
>TRINITY_DN12287_c0_g1
GTTGGAATACCTCTTATGATTACTAAATTAAACGACAGTGTAACATTGTCTGGTATCGAACAATCCCAGATCCTTGTTCGGTTAAAACAGGAAAAGAGGTAGAAGCATGAGCTAAAGAATGAGCAACGAAAGTGCCCATGTCTCGTTTAGACAACAATAGAAGGACAAAGATGCTACATGGTAAAAAAGCGATACCAGATAGAGAATTAGAGCCAAGAAAAAGAGCATCAGAGAGCAGACATGAATAATCTTAGTGGCCTCCCGAAGATTTGCCTATGGTTCGACTTGTGCATTTACAACTCCTACACTTGTCTACTCGCATCAAATTCACCCGCTAGATATTCGTTACATGGATCTATGGGTACTGATGTTTCCTATCAATCAAATTTTTCTAACTACTAAAGCTCAGCATTTCCAGAAGTAAAAGACTGCAACTTTACACACATAAACTTAAAA
>TRINITY_DN1228_c0_g1
ATAATCTGGGAAATCAATCCTTGGTCTTGGTCCATGGTTTTGAAACTCAGGAAATGTTTCTCCTTGAGCAATAAGAAGGTTTGGAGCAGGAGGTTGAGGAATAGCTGCTGTTCTGATGTGTCTTCTTTCCTGCTCCTGGCTGCATTCCCCCCTCTCTGGAATAGAAGAGTTATGTGTAGTGGGGGTCATATTTCCTCTCTCCTGAACTGTAGAACCATTAGGAGGTGTCTCCATTACCGGTGCTGTAGGCCTATTGAGGCGTAATAAATCCATCATTTCAGCTCTCATATCTGTCAAGACTTTCATCATATTATTTGAGTTTGTTTTTGCTTCTTCCCTAGAAGCTTGCACTTCCCGTCTTGTGGCCTCCAACCTTTCATCAAACTCAGTTTGCTTTTCCTGTAGTGCCCTGAATCTATCTTTGTTGGATACCATTACTGCTCAGGAATGGGGCTCTGATACCAAATGTGAGGACCTGAGGATTAAGAGTAGAATAATAGAGGGAGAAGGGTAGAGATTTGCAGAAAAAGAGGTAGAGAGAAGGAATTGCAGAGGTAGGGAAGCAGAGAAG
>TRINITY_DN12295_c0_g1
GGCATTCAATTTTTACATCTTTTTCCTTTACCCCTGTTTTGAATAGCTCTTTGGGAAACTAAGATCTGATATACTATCAGTTGGCCTGTGGTCATGTGTTCTTGAGACTTGTGTGGATGCCTCACCAAGTGATCTATTAATCAAATTAACTTGGAGAATAAGTAAAAATGTTTGTTTTTAAAGAAAATATTCCTTGTCATACTGTAATTTGTTGTCCAAGGATAGATGGAATCGAAGCAGATTCTAAGAATTGAAGACCGCCTTCAAACTCCTAGTCTTCTTTTCAGAATTTTTACTTTGTTAATTTCTTTGCTTTACGTTATATCCTCCATTGAACCACAGGTGAGCACTGTGGTTGTAAATAATTATGGGGTTTATTGACTAGGATTATTTTTTTTGCAACAGGCAACACTGGTGCA
>TRINITY_DN1229_c0_g1
AATTGCTCTTTTTTCCTGGTGTAGCAACTAGGAAAATAACACAGGAACTAAACACACCAATACAGGTGAAAATATTTCTACTTCCATCATACACACTCCAATTATTATGCTACCCAAATGTAGAATTTACTCTCAACCAGAGTTCCATTGCACAATAAATAATGAATAGACTCCCATTGCAGTATATATTGCACAATTTTCATGGGAAAGCTACAAGTTGTAGATATTGTGCAACACAAGCACACACAAGTCTGTGTCACATCATGATCATTAGCCACTTCTTGAATTCTACACCTTAATGTTCAAATGGGATCTAAGAGTAGACGTCTCTATAATCAAGAAGAACATAATAACAGAAGATGGCCTTGTCCCCTAGTTGAACTGAGTGCCTTTTTT
>TRINITY_DN122_c0_g1
TGTCGATGCGCGAGTAGGACTGGCCCTTGACATTGACAACGAACCAGTTGGGGTCGGTGGGCTTGAGGTGGTGGTTGTCGGACAGTTGGTTGAGAATGAAGGAGGTGAGGAAGTTGATCTTGGCCTGCTCGAGCGTGGTCGTCTCGGGCATGAAGAAACCGAACCAGACCGAGGAGTTGGGGGTGAGGGGCGAGATGCTCGGGAGGTAGGGCGTGACGTTGAAGGCAAAGGTGGTCAGCTCGTCCGGGAAGTTGAAGCCCGACGGCACACGGAAGGCGGTCTGGTTGCTGGGCGGCATGACGTAGTTGAGGCCGGCCCACAGCTGGTGCAACAGACGCGGCGAGCCCTTGAAGTAGTTGAGCAGCAGCGAGCTGTCGCTCAGGATGAGCTTCAACGTGTCCTCGGGAATGTTGATACCGGTCTTGCTCTGGATGAGTTCGATGACGATTTGGAGGGCCTCGGGGCCTCCGGGGAGCGTGGGCAGGCTCTCCAGGAACTCAGGCAGCGAGACCGCCTTGGGGTAGCGCCCGGCGATCAACGAGAACAGGCTCTTGTTATCGTCCGAGCCGAACTCGGGCGCGATGAATCGGGCGGCGAGAGCTTCCTCGGCCTCGCGCAGAGGGTCCACGAGGGAACTCACCTTCTCTCGGATGCGCTCCAGGCGCTCCTGCTCGTTGCCGGTGGCAGAGGAGCAGAAGGCGCCAACAATCAGGAGGCAAAGTAGAAGTAGCACGCAGCCAGCTGC
>TRINITY_DN12300_c0_g1
GTTGCCGGATGGCGTGTGTCGGTGGCGGTGGGCGTGGCGCTGGCAGTGCTGGTCTTCCTGGTGTGCGCGTGGGAGGTGAGCGCCGGCGATGACTACTACGGCCTGCTGGGGCTCGACCGAAGCGCATCCGATGCTGACATTAAGCGAGCCTACAAGAAGCTGGCCCTCAAGTGGCACCCCGACGTCTACAAGGGAGCCGATCAGGATGAGGCCAAGAAGAAATTCCAGAAGCTCTCTCACGCCTACGAGATCTTGAAGGACAAGGAGAAGCGCGCCATCTACGATCAGCACGGTGAGGAGGGTCTCAAGCAGCAGGCTGGCCAGCGAGGCGGCGGCGGCTTCACCGACCCCTTCGATCTCTTCAACTCCTTTGGCTTCGGCTTCCCTGGTGGCCAGCGCGGCCAGCGTCACGAAGAGGAGCGCGTTGGACCGCCGCTGCACGTCGAGCTGGAGGCCACGCTGGAGGACCTCTACAACGGCCGCACGCTCACAGTGACCCAAAAGAAGCAGGTCCTCTGCCACCGCTGCCGCGG
>TRINITY_DN12300_c0_g2
GGGAACTTGACCGTGAACTCGACGTGCAGGTCACCGAATCGATCCGAGTCCTCATACATGGGCATGCCCTCACCGGGCACGGTCATGACGAGGCCTGGCCTGGTGACGCCACTGCGCTCGATGGTGATGGCGTGTCCGTCCAGGTGCTTGTAGGTCTTCTTGAAGCCAACGAGGGCCTGCAGAAGGCTGATGGTGGCGTTCATGTAGAGATCGTTTTCCTTGCGAATGAAGCGAGCGTGGGGAATGGTCTTGATCCTGAACACGAGATCGCCGGGCTGGTAATCGGGGTGCTCGTGCGACTCGCCTTGGAAGTTGATTTCGTGGCCCTCGCGCATGCCCTTCTCGACGATGACGGTGATGGTGTCCTCGCCGCTCTCCACCTTGTGGCCCTTGCAGACGGGGCAGGTGCCCTTGACGATCTTACCCTTACCGCCGCACTTGTCACAAGTGGTCTGCGTCTGGGTGATGAAGCCGGGGCCCAGCTGCTGGGTGATGAGCCGAACGCCCGAGCCGCCGCACACGGGGCACTTGGTGACC
>TRINITY_DN12302_c0_g1
ATATTTTTTTCCACCAGTTTCCTTTGTTTCGATTAATTTGTAGTCACAATTCAGTGCCAGTTATCAACTACTATAAAATACACATATTGGACAAACTCTTTGTCCAAAATTTTTAAAGTCATCATCTTTTTTCTTTATCGTATCGTCACCCGTTTGTAGCCAGCAGAGTATTATAAAATGTCATATCTCAATATGGAATTTAGTCATTCACTAGAATTTTTTGGATGTTGAGATAATGGCCTTTGAAAATATTTGTGACTTTATGGTTGATTTGTGATTGTATATTGTTCTTGTAGCATTTATGAATTCTATTAGATTTCCTA
>TRINITY_DN12304_c0_g1
AACCGAGAAAGAGATCCAAGAGGAGTTTTATATGATGGATAGGCCGAATGGCCCAACAAGTGTTATTCTCTATTGCAAAGGCAAGAGGCCTCAGGTCCAAGTTACGGAAACCCAAATCCTTAATGATAACTCGGTGCAAAGCAAAGGACATAACACGGAGAAGAAGACAATGAATAACGCATGGGAGAGTAGTAAGAGCACAGAAAGGAGCAAAAGGTAGACAAACCAAGGGCATAAATGGATAGCCATACGGTGGTTAGAGGATATGAAAAAGGGAACTAAGTGGAGAAAACGATGATAA
>TRINITY_DN12305_c0_g1
GCTCCAGTCGTCATATATAATATTATATCAAAATGGGTAGAGTCATCAGAGGACAAAGAAAAGGTCGTGGTAGCGTCTTCAAAGCTCACGTCAAACACAGAAAGGGAGCAGCCAAGTTCAGAAATTTGGACTATGCTGAAAAGAACGGTTACATCAAGGGTCTCGTCAAGGATATCATCCACGACCCTGGAAGAGGTGCTCCATTAGCCCGTGTTGTTTTTAAGAACCCATTGAAGTACAAGTTACAAAAGGAATTGTTTGTAGCTGCTGAAGGAATGTACTCTGGCCAATTTATTTATTGTGGAAAGAAAGCCGCCTTGACTGTCGGTAACGTCTTGCCATTGAGCCA
>TRINITY_DN12313_c0_g1
GCTCGCTGTTCGCGGGTGAGGTTGGTGAACCGGCGCGTGTGCGACTCTGCGCCTTCGCCTCTCCCCGCGGTGAAGGTCGCAAAGGCGGCCTCCACCTCCTCCAGCGTCATTCCCTCCCCTTCTTCTTCTGCTACTTCGGTCGTCTTCTGATGGTGTGCTGGCTTGTGCTTGTGCTTCTGGTGCTTCTGGCGCTTCTGATGGTGGTGTGGCTGGGAGTGCTGCACTTCTTCAGCGTGCTCTCCTCCCTCTTGCGCTTCCGTGTTGGGGTGTTCCATCTTGTTGATTTAATCGTTGAAAGACTGATTGACCATGCGGCCGGCGCCAGCACTTCGGTG
>TRINITY_DN12316_c0_g1
GGTCGCGGTCCAGCCCATGAGCGGGTTGGCCCAATGGTTCTTCTCTTCCTCGGGATACGAAATCTTCCAAAACGTGGCGGAATGGACGCCCGACTGCATTGTGCACCGGGACGGGATATAGATGCGCACACGGCGCTTGAGGTGCTCGACGGGGGTGCCCATAACGGCCGAGATGCTCTGGCGCCTCTCCTCGCTGACCTCGTCGGCATTGCCCTTGATCGCCATGTGGAGGCGGACCTGCGCGGCATCCGTGCTCGCGGGCGCTTCATTGGCCGAATTGGAGGCAATGTCTTTGAGGAAGCGCTGCTGGGTCGACAGAGGAGCCGCCGAGCGGTACAGGGGCGTGGCCGCAGCCAAACTAAAGGGGCGACGAGCGATGGCGAGCCTC
>TRINITY_DN12317_c0_g1
GCTTCGCGTCGCGCATCCGTTCCCGCTGGTTCCTCTCGAGGTCGGCCGGAAGCGCGGAGGCTGGGGGCACGGCGGCGAGCGCGACTTCGAGTGGAAGCTGCTGCTGGGCATACTGCTGGTAATGCGGATGGTACTGTTGAAGCTGCTGTTGCTGAAGCTGCGTGAGGTGCTGGTGATGGTGTTGATGGTGCAGATGGCCGCATGCGGGGGCGCCTCTCGTGCCGCGGGGATCCTTCAGGGCCGCCGCACACAATTCGCCTCCGGTCGGCGAATGGATAAGCGCGTGGGCGCCCAATCCATCCACTGCCACCGCTGCCGAGGGATTCGTCGCATCGCCGCCGAGTACGCCCAAATTTTTGACGAAGAAGGTGATTTTCTCGACGTAGAGGGAGATGCGGACGAAGAGCTGCA
>TRINITY_DN12329_c0_g1
GCACCTCGCGGAATCGCTCTGGCCGGTCTGGCGGGAACTTCTCCATCATCCCGGCGAAGGCGCCCTTGGCTCCCTCCAGGAACTCGTCCCTGTTGAAGCTCGGGTCCTTCTTTTCGAGCCAGTTCAGCATGAAGTTGACCTTGAGCGGCGTGAACAAGGGCCAGCGCCACCTTCGTTGCGGCAGCACGGCCACTCGCACCCCGGTGGGCACACCCGCAGCGGCCGTGAAAAGATTGATGGGTTCCGACTGCTGGGGAGGCTGCTCGGGGGGAGGCTGGGTGCCTGGCTCTGTGGGAGTGTCGGAAGCAG
>TRINITY_DN12336_c0_g1
GTTCACCCTCCTCTTGGACTCTCTATTTCAGATATGAAAATAATAGGTTTTATCGCGCATCAAGGGCCAACGCACGGACATCGACACGGGCGTGACGAAACCCATTTGTGGAGACAATCACGTCACAGACATGATGATGCCCGTGACCGGTGCAAGCCCTTCTCACCAGCGTAACGACGTCTGTGATTGCTGCTAAAGCCACGCCACATCCTTGCTTTGCTCTATTTCGTGCACTTTCTTCCCAGGTTGCTTCTGAATAACCTTCTACTTCCTTCCCATGCACTTTTCAGCTCCTAAATTGATCAACTTTGCTCCAAAATGCTTCATCTTCCCTTTATTGCGTAATTGGGCGAAACTCAAGGTG
>TRINITY_DN12345_c0_g1
GGCTGTGTGGGTGTTGGTGGTGCTGTTGACTTGGCGTGTTCGGCTGTGGCTCGGGGCTGGTGCGTAGCGTGAGATGGCGAAGATGTCGATGACGGCGACGATAACGACGACGACGTGTCCAAAGGTCGGAAGGCTCTCGGCTGTCCTCTTCGTCATTCCTTTCTTCTTCTCTGTTCCTCCTCGATTCGATCCTTCGCGTCGCTCGTGCCATCGAGCGAGGTCTGCGGACCTGGTGTTCCGGGGCGCCTAATATATATTAGGCTGTCCACCCCTCGCCGTCGTCGTCGCGCTCGTCGTCGCCTCCATCTCTCGCTTCTTTCTTCTCGTTCGTCGTTCTCGAGAGAAGTCGCACAGTCTCTCCCGGCCGCCAAGCAACGCTACCACACTCACTCCACCACAATCGATATCTCTCTCAGCGATGACGCACCGCCTAGACCACCACCACGACTCTTCTACGGGCAAATGACTTTCGCAGTCTGATTACAATAATTACT
>TRINITY_DN12347_c0_g1
GTTGCTACCGCAGCAAAGGCAAAGGTTCCGCAGAATCACTCTTATACCTATAAAGTAAAAGGTGAATCGGAACCATATTAGTAAAAGAAAAAAACAACTTGCATTACTTTCTAGCCAGGTCAAATGATAGCAAAGAGTGTGCATTGCCACAGTTTTCTCATCAACATTCCACCCTAAACTCAACAGCAAGCATACTCTCAACTAACTGAGTAAAAGAAAACTTTAGATACCCATATTCAATAAACTTGTTGGAAAAAAAATGTTGACACTTATAAGTGGTGACAAGCCTATACTTCGAATCCTCAATGAACTTAATATTTGGAGTTGCAAACTTTGTACAGTTAACTCCAGGGGATGCACATTTTCAGTTTTCCAAGATCAAACATTCAACAGTTGGATGTTACTTTGCTGAATAAATTGGCTTTTTGAATTTGAATTTACAAAGTTTCTTGTTCACAATTTTAAAATGTCAGGGGAGCGC
>TRINITY_DN1234_c0_g1
GCACAGCATCACTCATAGCCAGAACAAGAACACAACTTCTATCCGCACAAAGATGGCGACGAACGCGAACAAGGAGGAGAAGGACCAGATGCAGGCCGCGGGGGCACAGCACGGCCACACCACCATCGATCCGGGCGTTCTCTGGAAGATCCAATTCGACAAGGCCAAGTGGGAGCAGCGCGGGCGGGAGATGGCCGAGCGCGAGCAGCGGGTGGAGTCCGAGGGCTTCCACCACCAGCACCACCACGTGCCCCTCCCTGTGCCACACCCCACCTTCCTCGTCTTTCCCTCGGAGGCCGAGAAGGGGGACATCGACACCAAGGCTCAGGAGTGGAGCGAGGAGCTCAAGAAGCACGGCTACGCCGACGCCTACCTTCGTGTCTCCGTCCCCAGCCGGCTGTACGTCAAGTTTGAGCTGCTGGAGACCAAGCCCGAGGAGAAGGAGCAGAAGCTGACGCTGCAGGAGGTGGCCCAGCGCTTCGAGAGCATCCTCCAGGCGCGCCAGGACGTGCGCGAGGTCCACACCCTGCCGCTTCCCTCCCAGACGCCGGACGTCAATCTGCCGGGCGGGCTCATGAGCGA
>TRINITY_DN12350_c0_g1
AATTTCAGCATTCAACTAATGACAATTTTAAATATTATTGCATTCATTTAAAAAATTTGTACTACAAATGGTGTAAACAAAATTTATAAAATATGATAAATTATAAAAAATTTTAAATCTAATATAGTATGAATTATTTAAATACTGCGAGCTCAACATAAATTTATTTAAGTTAATAACATAATTATTGTTAGTTCCATTATAAGAGTGTGGTAACACGTTTTCCCATTGTTCACTGGCCAAGTTCACAAGAAAAAAAAAATTGCTACAATGCTTACTCATTAAGAAAATTTATTTTAAAATTGTCTAAACTCATTCTCTTAAGTAAAAATTCAAAAATATGCCTAAATACGTAAT
>TRINITY_DN12353_c0_g1
GAGGGCGCACTCGTCCCACTCGTCGCGCTCGTTGAAGAAGGCGCCGTTGCGGAGGAGGATGGCGACGATGGCGTCCATGCCGAGCGCGGCGGCGTGGTGGAGGCACGTGGCGCCGTTGATGTCCTTCACGTTGGGGTCGGCGCCGTTCTCGAGGAGGAAGGCCACCTTCTCGGCGCAGCCCAGCTTGACGGCGGCGAAGATGGGGGTCTCGCCCTCGAAGTTGGCCTTGTTGACGTTGGCCCCGTGGTCGATGAGGGCCTCGACCAGCTCGAGCTCGCGGCGCTTCTTGGCGCAGTCGCCACCGACGTAGCAGTCGGGTTCGACGTAGGACGAGGAAGGGGTGGGCGCGCCGCCCGAGGGAGGCGGGGCCGAGGTGCAGGCGTAGGAGATGGCCCACATGAG
>TRINITY_DN12355_c0_g1
TAGAGACCGTTGCCTTCGTCTTGAATTTCAGGCTTGATGTGTTCGTTACCGTTGGTGATAGAGATTTGGAAAGCATCACCACCGTGGTTGACACGCTCGTCGTAGATGTTGCGGGCCTCAACGGTGAAGTGAGCAGGCTCGTAAGTCAAACCCTTCTCCAAACCAGGACCGTAGGCAATGCACTTCTCAGGAGCAGCGGTTCTTCGGAGCTCGGCTTCACGTTCGCGAGCCAAGTTCTTCTCATCGTAGTCACGGAAGTATGAAATGTAAGTCATGATGGAAAGTTCGTCTTGCTCGTCAGCAACCATGTCTTCAGGAGCAAGAATCTTAGGGATCTCCATATCAGTTTCGGCCTTATCAGTACCCAAGGTGGCGTTATCCAAAGCATTAGCAGGGCTCAATTGCTTGGCGTTGGGGATAGTTCCGGGCTTCAAAACTTCGATCAACTCGCAAAGAGCGGTACCGTCTTGCCAGCTAGTGGTGAAGTTGGTAACACCCTTCTCGGGGATCTTGCTTTGGACCCATCGGAGCAAAGCGTCTCTGGCGGACTCATCGACAACACGTCCCTTTTGAATTTGGTAACGCAAAATGATAGTCCAAATGAGACCAAGAATGAGCTTGAGCTTGGGGTCGACAAGATCTTCAGGACCAATACCGACAAGCTTCAAACCCTCGCTTTGAACGAATCTAATAGCAGCAGAACAGTTCTCCAACTTTTGAGCTCTGTGCTTGGG
>TRINITY_DN12365_c0_g1
GAGAGAACAAGAGATAGTTGGGAGACTGGGGGTCCTTAACATAGCCAACGTCAGCAGTATCTCTGAGCCACTGAGCAGATGCAGCAGGGGTGAGGGTGGTGAAGGTAGAGAGATGGAGAGCTAACACTCCAGCAACGTGGGGAGTTGCCATGGATGTTCCACTGATAGTATTGTTGGCAGTGGTCTTGCCAATCCAATCAGAGTTGATCTTGACACCAGGGGCGAAAATGTCAACACAATCACCATAGTTAGAGAACTCTGCTCTGGTGTCGGTGTTATCTGTGGCTCCTACTGTTATTGCTGCTTTCACTCTGG
>TRINITY_DN12367_c0_g1
GTGTGTCTGCTCTGACTCTTCTAACAACATCCACTAATCCATCCAGTCTACGGGGTCGGCTTAGGCGTCGAGCTTGACGGGGAAGTTTCCGGCCTCGCGCTGCTCGTCCCAGCGCTGATACCAGCCGGAGGGGCACAGAGATCGGTAAGACAGCCAGAACTGGCGGCAAGGCGCAAAGTCCTCACCCTTGGCGAGAATGCACTTGTGGTAATCGACGTAGTTTTGCCAGCAGTGCTTGGTCTGGTTCTGGTTGGGGAAACGGGCGTCAGTGCCAGCAGTGACAAACTTGAAAGGCTTGGTGACAAGCTCCTGACCGTCGTCCGACATTGTGAATGGCTTTTAAGAGGAATTGACTTGGAGGAGGGGAGATTCTTCTGTGGTCAATGACGGCGAGTATGGAGC
>TRINITY_DN1236_c0_g1
GCAAGAGCGTCGAGTCTTCGTCGTCGGTCGGTGCTTCGCCGGGGAGCCTGGGCAGCAGCGCGGGCACCAGTGCCGCCACGCGTGGGGTGAAGTCGTCCACTTTGTCAAGCACCGCCCTGCACTTTGCCTTGCGGGTCCACGCGAGGGCGGTATCAAGCAGCGGCGGCAGCGGGTGTGTGTCCGTAAGCGGCAACCCGACCAGCCACTCCCTCACCTCGCCCTCATCGATGGTTCCGGGCTCTTTTTGAGGGATGGGAGCTTGCTTGATGCCATACTTCTCTTCGAGCTGCTGTTGCACGGCCTGCTGTACATCTTCTGGCAAGGTCCGGATCTCCACAAGATGCTCCTCGCCGAAGCAGTCCTCCAATCGCACATGCGTCAGCGGCCGT
>TRINITY_DN12371_c0_g1
ACTTGCTGTCCGTCACGATGCCGTCCCACAGCGTCATGAAGACGGACTCGACCTGCATGTGGTAGGAGTGCTGGCTGCCCGACCCCGACGCTCCGTTGTGGAAGAAGCAATCCATCTCGTCGAAGAACACCACGCACGGCTGCAGCTTGTGCGCCAGCGTGAAAATTGACCGTACGATTTTCTCCGATTCGCCATACCATTTGTTGAGGATGGTGGCAAGATTGATGTTGATGAATGCCAGCTTGCCCTCCTTGGCAATGGCCTTGGCCATCATCGTCTTCCCGGTGCCCGGAGGACCGTAGAG
>TRINITY_DN12376_c0_g1
AGCCAGGATCTCCTTTTCGTTGGCGAGGATGAGGTCGACGAACGAGCGCTGCTCGTCGTCGAACTGGAAGGTCTCGGCACTGGCCACCCGCTCAGGGTCTGCGGCGATGCGCAGCTGCTCCAGCCCACCGATGCCGTGGGGTGACTTGAGCACAACGGGGTGGCGGCGCGCGAGCTCGTGGCGGGTGAAGTTCAAAGCCTCCTCGGCCGTGCGGAAGACGCCCCCCGGTACCTGCGGGATTCCGTTGGACGCGCAGAAGGTGCGCCAGGTGGTCTTGGTGCCCAGGCCGAGCAGGTCGTAGTTGCACTCGGAGATCACCTTGCCCACGCCCGCGTTCTGTAGGCGGGTGAGGAGCTCCGTGTCCTTCTCCTCGGCCTCGAAGACGGAAAGGACGAGGGTGTCCTTGAGCACGCCCTTGGCCCTCTTCTCCTTCACAAAGTCCACAAAGTCGTCCAAGCTCTCCAGCAGGGAGTCGATGAGGGTGCCCTTGAAGCGGGCCGGGGGCAGGTTGTAGACGAGCGGCCGCGACAGTTTGAGCACATCCGTCCAATAGCCGAGGTAGGAGGACTCGACGGGGAGGGAGGTTATCAGGATGTCCCGTTGCCCGCCCAGCAGGATGGCGTTGGCGTCATGCGCCTGGTCGGCGGGGATGGCGTGGTGCTGGGGATCGAGGAGGCCGCCCGTGTGGGAGTGGCTGTGCACGAATATGGTGGAGTAGGGCTTCTTGCTGGTTTTGAACACGGGTCTTCCGGTCTTCACCTGCATTGCCGAGCTTCGCAGTGTTTGCTGTGTGCAGTTCTCTGGTGGTGTGGTGTGGTCGCGTGTAGCGTGTGGGTGCTCG
>TRINITY_DN12378_c0_g1
GTTGCATGTGTTGATACTGGTTGTTCCTGCATGCATAAGCAAATCACAGACACGATGTGTCGTTGATTAGACATTTTTTGTCACTCGTATTGCGGTTGTCTGATTATATCTTTTCATACCTGCAGATAACACAGAACCGCTGAAGATGTCCGAGACTGAGCTTAAGCCTGAGGAGAAGGTCACCGTGACCGAGGGTGAGGAGAGCGACGATGAGATCCCCGAGCTCGAGAGCGCCCCTGAGGCCGCCGCCCCCGTCGCTGGCGCTGAGGCTGAGGAGGGTGCTGGCAAGCACTCCCGCAGCGAGAAGAAGTCGCGCAAGGCCATGGCCAAGCTCGGCCTCAAGCCCGTCACTGGCGTCGTCCGCATCACCGTCCGCAAGTCCAAGGCCGTGATGTTCGTGATCACTCAGCCCGACGTGTACAAGAGCCCCGCTTCGGACACCTATGTGTTCTTCGGTGAGGCCAAGATGGAGGACTGGGGCAGCCAGGCTCTTGCCGACACTGCCAAGCAGTTCGAGAAGGCCGTCGGTGGCCAGCAGGCCGAGGGTGCCGCTGAGCAGAAGGAGAGCAAGGCCGCCGCCGAGCCCGAGGGTGAGGTCGACGCTGGCAACCTCGAGGAGAAGGACATTGAGCTTGTCATGTCGCAGGCCTCCGTCAGCAGGGCCAAGGCCGTGACCGCCCTCAAGAAGACCAACGGTGACATCGTGAACGCCATCATGGAGCTCACCATGTAAGCCGCTTCTCTCTCTGTCCCCTCAAATACAAAACAAAAC
>TRINITY_DN1237_c0_g1
ATGGCAACTTCCTCTTCGAACTACTACAAGAGCCATTTGGACAACTTGGGCAAGGAAAACAAGCAGCTCAAGCAGAAGCTTGATAAAATCGAACGCGAGAACAGAGATCTCAAGAAATCGATTTATGATCTCACCATGAAGTACCACATGGCCACGGCCTTGCCAGGCAGTGGCCATCCCGGGGCGACGCATCATCACAACCACGCGCGGCCAAAGCCATTCAATGTCGACCAGGCGCTACTTCCCGATTCACCACTCGATTCGCCCACCCTCACGATCGAGCACCCGCATCCCACGCCTGCGCCCACGTCCGCCTCTGCCGCCATCAAGCACCACCTTGCCGACGATGCGCCCAGCGAGCGCAAGGGCAGGGGAAGGGAAGACCTTCGTCGGTTCCACAGCAAGCACACCTTCA
>TRINITY_DN12380_c0_g1
GGAAAACAAAACTGAGGATTCTGTCCTATACTTTGACGAGTTGAATTTTCAAAAGTATGGCAATAACTCTTATAGAAGATAAAAACAATATTTTCCTAGTAGATTAAACAGTGATTGATGACTAGTAAGCCAGAACTTTATTTGCCAAAAAACTGATTAGTAAAACGAGAATTGTATGTATGTTAATCTCTTCTGTGATTTCTTTAGAAGCAAACACCCAGTAGCACACTCAACACTTCAGTAACATTTGTTGAACATAAAAATACTTGAAGAGAGTCAATTATCATGTTTTGCAATATATGTCCTTCAGGGCTACAATTTATTTATGTCACTGGAAAGTGGAGATATATTCCCATCATCAAAACTAGGATTTGAGCATGGGGAAAAAGTTCTATTGAGGTCAATATGTAAATAAGTCTATATTTCCAAGGCCATTAGTGATATGGTGGTATCATCACTTTTTATCAAATTTAAAAATAAGCATTAAAAATAATACTTCAC
>TRINITY_DN12381_c0_g1
TATATACTATATAATTGCTTTTGTTTGAGTTCGGTTTTTCTCATTGGCGTCACTCAGTTTGAAGGTTGTGTGCACTAGTTTAAGAGACACTAAAGGGTACAAATATGTATTATTGATTTTCTGCACTGAAAATGTGATAGAGATGACAATTGGCAATTAAATGATGCATAGGATTCTTTGCGGTATTGCAAGTTACTTTGTCCATCGTTTGTATTGCAACCACTCCGTCATTTCATTCTTGTTGCATATGGAGAGGGATACTGAGGACGTGTAACTTATACTCGACTGTGGACTGTTATTGCTGAAATTTCTTAGTTTTA
>TRINITY_DN12382_c0_g1
ACTGTCTTGACCAAGAAGGTGATTCGATGGACCATCATCGTGGTCGCCGTGCTGCATCTGATGCTCATGATCCTCGAGAACCTGCCTCCGCTCTACCTCCTCCTGGGCCTCGTGGCCCATGGCGCCTACTTCTCCCTCCTCCCCTCTTTCCCCTACATTGAGTTCACCGACCCCAGGTTCCTCGTCAGCGTCGCGCTGGCGATCTGCGATCACTGCCTGTGGTTCTGGTACTTCACGCAGTACTACTACCCCTTCTCCGAGATCCTTGCCTTCTTCGTGCTCATCGTCTGGGCGGTGCCGTTCCTGTTCTTCCTCTCGCTGACG
>TRINITY_DN12391_c0_g1
GTTGACACGTTTAGTGGCAAGGTTCGCAGCAATCGGAATGGATTCAGTACAAGCTTGCCAAATTAAAGATTTAACTTTTGGTGGAATTGAGAGTTTCCAGATGTTGGCCCACTTGATACCAATGGGAGATGGAGTGTAACCGGTAAGAGGTTTGTAACAGCTCGGACATAATAAATCCCATTGTCTTCCTTGCACCAGATAATTTTATCTTTCTGGTTCTTGATTGGGATTAGGGATTGGGATTGGAATTGAGAGAATCTTGGCCCTATCCGAAACATTAAAAATGTCTCGCAGAATTTCA
>TRINITY_DN12393_c0_g1
GAACATCTTAAGAGCTTGCATAGCAGCAGCGGTACCCAGACTCTTGCTGTCTTGCTGGGAGTTGTCGTCGTTGTAGGTGTTCTTGTGCTGCTTGATGGCATCTTCCTCATCAAGGTCCTCATCAGCAAGCTTGTTCTGCTTCTGTCCGAGAGATCCTAGAATGCTTCCAAACAGATCCTTGTCACCAGAAGATCCTGCCTTCTGATGGGCTTCCTCCTTGGCGTTGTCAAAGTCGACGTTTCCACCAAGGAAGCTGGAAAAGCCACCGCCACCCTGAGACTGGATGCCACCAGCAGGAGGGTACTGCTGTTGTTGGCCATACTGGCCCTCTTGTTGTCCGTAACCTTGCTGCTGGCCATAGC
>TRINITY_DN12394_c0_g1
GGAGGCAAGACCTACAACACTGTTTACACTGCCGACTTCTCCCAAAACAGTGCCGCGGGTACACGAGACATTGTCAACAAGATCACTACCACACTGGCCTCTTCACCAAAGGAATGCTTCATCCTTGAGGGCTACTCTCAGGGTGCTCAGGCCACCGTGAACGCCATGTCTCAGTTGACTGGCGCCAAGTTCGACGCTGTAAAGGGTGTCTTCCTCATCGGTGACCCAGCACACAAGTCTGGATTGGCGTGCAACGTGGACAACAACGGTGGTACCACCACCAAGAACGTCAACGGACTTTCC
>TRINITY_DN12395_c0_g1
GTTGCTCCCCCTAAAGACAACAACCTTCCTAATGTGGTGTCTTGGTCCCTTTTAGCATTATGCGGATATATAACCAACATCCGAATATCCTAACTAATGTGGTGTGTCTTAGCTTGGTCCCTTTTAAATAGAAGCCCAAGATCCTTTGTGCATTGCAAATATCTGAGGATATGTTTTATGCCATTCCAATTCCCTCTAGTTGGAGCAGCACTAAATCGAGCTAGCATATTTATTGAAAATGCAATATCCGGTCTAATGCAGTTGGCAAGATATAAAAGTGTTCTTATGGCACTTATGTACGGGACTTCTTGTAACCCCTCGGTTTTTACGACAAAGTTAAGATTCGAG
>TRINITY_DN12397_c0_g1
GCGCCATCAAGCCTATCAACCGTGGAAAAAACCGCTACTCCAACGTCCTCCCTCTTGAGAAGACACGAGTCAAGCTGAGACCAAAAAATCATACCGAAGGCTCCGACTACATCAATGCGAACTGGGTCGACGGGTTGATTCCCGGTAGCGAGCGGGCATACATCACCACCCAGGGGCCACTGCAAGAAACGGTGGAAGACTTTTGGAGGATGATTAGCGAGACAGGCTCCAATGTAATTGTAATGCTTACCAAAGAGGTGGAGAATGACAAGATAAAATGTACACACTACTGGCCACTAGAGCCCGGGAACGCTTTCACGTTCGACACCCTGCGAGTGACTCTGGTGAGCGAGGAAAAGACATTCGAGAACCGACTCGTGGAGCGAACATTGGAGCTGCACCACCCCGACACCGGTGACCGAAGAGAGATCAAGCATTACCAGTACCTGGACTGGCCCGATCACGGCCTCCCAGAAAGCGCCGCCGCCTTCCGCAAGATTCTACACAAGGTGGACAGAGTACGCG
>TRINITY_DN12398_c0_g1
AGAAGACAGGTCAGGGAGTGTTTACTGCTTCACGGCCACACCGGCAGCGGTGAGCTTGGGCACGAGGCCACCCTTCTTGTGCAGGTTCTGGGTGTCGTCGTTGCCACCGATGTGCTCACTGTTGATGAACACGCGCGGGACGGTGGTGCCGCCGGTGATCTGCTTCAGCGCGGCCTGAATCTCGCTGCCATCGGCGACTTGATCAAGCTCCACGGCAGTAAAGTTGACGCCGAGGCCCTGGAACAGCTGCTTGACCTTCGTGCAGTACGGGCAGTACGACTTGGAGAAGATCATAACGGTGTTCTTGGCGATAAAGTCCTTGGCCTTTTCCATTGTAGTTGAGGTGCTGTTG
>TRINITY_DN12400_c0_g1
ACTTCGGCGTCCCCCGAGCAGCACGTCTGGAGAAACTACTGGTGATCTCCTCATCCTGCCTTGTCAGCCATGCAAGCTTATATGACAGCGGGAACCTCGTCTGCTGAAACACCATAGCATTCCGCCATTTCCATATCCACCACAACCGAGTCACGAAACGCTCCGGCCAAGTGGTGGGGATGCCCATGGATCGATCACCCGAAACCTGCACCTTCAGCCAGTTCGTCCAATCAAGGTGTTGGAGTCCTCGAACCACTTGCGTGCCAAGCCCAGCCTCCCATAACCCTTGTATCTCCTTGCACTGGCGGAACAAGTGATTACAATCCTCATGACGTCCTGCACAAAAAATACAATCAATATTAGCGGTCAGGTGACGTCTCCCTCTCTCGACATTAGTAAGGATTTTCTCATGCATCACAAGCCAG
>TRINITY_DN12402_c0_g1
TTACAGTGAAAGAGTAAAGTTCATGAAAGTTGCAGGTTAAATTAAAATTCTTAAAATGTATGTAGATATTTGAAATTTTTGAACTGTCACTAAATTGCCAAAATTTATAACCAAAGTGTAAGGAGTTTTGTTTGTTAGTTAAGGTCTTGAATTTGAGGCAATAAGCATTGGGAGAGCTCCCTGACATTAGCTCAATTTTGGATTAGTTGGAGTTCAATTTGATTACCGAATACTGATGTCAGGGTACAAAAGCAATGTCAGTGTATTGGAAAACAGCTTATTTGAAAGATCCAAAACATGCACTTTTTTTTTTTTTTTCCAG
>TRINITY_DN12404_c0_g1
ATGGCCTGGTCGATGAGCTGCTGGAGCCCCTCCTCGGATTCGACGTCGTGGCCCTGCAGCATCATCGCAATGGCGGTGGTGGCCGCGACACAGCTGGCCAGGCACCGCGTGTCGAAATGCGTCACCTTGGCGATGCGAATCGTGTTGGCGATGACCTGATCCAGATTGTCATAGTTGAGAACGCCCAAAATCGACGTTCGCATCACCGCGCCATTGGGGGCGGCGTTGCGGTTGAGCTTGATCCACGCGGCCTCGGCGGCGGCGTGGGGGTCGCGCAGAAAGATCTCGTTGAAGACCACCTGCGCCGTCGTCGCCCCCAGGCCCATCCCCGCAAAATCGCCCAACTCGGGGAAGCCATTGTTGATCCATCGCTTGAGCTTGGCGGCGTAGCGGTGCTCGTCCACGGAGCCATTCAGCTCGAG
>TRINITY_DN12404_c0_g2
GACCAGGCCATCGCCCACGGGCTCAAGCACCTGGAGGCGGAGCACGTGGAGGAGTTCAAGCGACACATCAAGAGGGACGCCTCGATGCAGAGCCTGCTGAGCCTGGAGCTGGACGAGGGCTCCAAGATCGGATACACCTTCAAGTGCGTGGGCTCCGGCTTCTGGGCGCTCTGTGCCTCCAACGACTTCAAGCACATGATCAACCTCCTCGTGCGCGAGGGCGGCGACGCCGACACGAACGGCGCTGTGTGCGGTGCGTTGTGGGGCGCACGGTACGGCTACTCGGCGTTGCCGAAGGACTGGCTCGCGGTCATGCCCAACAAGGCCTGGCTCGACCGCAAGGTGGTGCGCTTCCTCAATCTGCT
>TRINITY_DN12413_c0_g1
ATATTTGAACTTGAAGTTTGTATGGCACTTTGTTCTAGAACTAATATGGTATTTTGTTTATATCGTCCTCATTAAGATTGGTAAAATTAAGGGACAATTTACAAAATTTCAAGTAGTATACTAGTATATATGTGAAATGTGAATCATGATACCTCCTGGTCAATAGTTCAGAGAGTAGAGCTAATGAAATCACCATCTAGCATCTAGACCATGTTGTTATAATTAGCAAGAGTGGTGAAAGGCATGAAATGTTGCTTTTGGCAGAGGATGTAAATGCAACTTGCTAGGATGTAAATGAACATCTCTTTCATGGAACTAGTGAGGAATGCCTTTTTAGTTTTTCTAGAAAAGGCTAGATTATTGTAATAGAGGAGGGATGGGTTGATACTAGAGTAAAGGGATGTTAATGATAAAGCAATGAAAGGAAAGGAATTGAACGTGATAATGCTTGATGCAAGAGATCTTATTTTCTGATGGGTATGGCTAAGAGCATATGTGAGGGCACCATGCTATTAATCCAAATGAATAGTTAAGGGTGAAGGAGTTATCTGTGACTGTTCAATACACAATGCAGTCATAGGTCTATTTCATCTTTTATTCTGTGTTTTGAATGGTAGACATGTCAATAGGCATATTTTGATAGGG
>TRINITY_DN12414_c0_g1
GTCGAATCCGCAGTCCATTTTCAACTCCTCCTCCTCCTCCGCAGAGAGCAGACTCGATCAACAACACCCAGCCGTCGCTGCCGCCATTGAGAATCAGCAGCAGCAGCAGCAAGAGGGACAAGAGCCACACCACCACCACCGCCAGACCGCCGAAGACGAACTTCAGGAAGAGATGGAACGCACGCAGCAGTTGACCGCCGCGGCCTCCTCCCGGCCCCGAAAGTTGTCTCTCACACCCGAAGATGAGAACTGGACGGTCCTCGACAGAAAGGAGATGGTCTCCGAGGAGGCCTTCGACGACTGGAAGAAGCAGCGAACCGCCGAACGCTCTGCCGCCAAGCAGAAGCAACAGAGCCCCGAAAAAGTTCCGGTGAAGCTGTCGTCCAAGCTGCAGGTGTGGGTGCCCATCGAGCTGATGTCGGTGGTGCAGTCCCTCTGGGCTCGCGCTCAGCCCGACGACGTGG
>TRINITY_DN12415_c0_g1
GCTAGATGGGCATGGAGGAGGTTTGGAATGGGATATGCAAAGGAAGGAGGTGGGCAAAGGGATTAAGGGAGTAGTTCTGAAGGGGGCTACTGGAATGGTGGGCAATATTGCATGCGTTGTATTGCAACTGGAGTAAGGGAATTTAATATGCTCATGGTTTAATTTGAGGTGCTGGGCGTAATTGAATTGAATTAATTGGCATGGAATGAATTGAAAAGGGCTACTGGATTTTGGAGTTTTGAAAATGGTGTTTTGTGATGAGTATGACGTGAGAGGATGAAAATGATTGTTGGGTTCGAAAACTCATGAAAAAGAGTAATGGGTTTGGATGCATGCAGTGGAGTGAGGCTGGAGTTTATAATG
>TRINITY_DN12416_c0_g1
GAACTCACTTACCCTTAATCTCTCTCAACCTTCACTATCCAGGTCCTCATCAGAAGCGGAATACCGAGCACTTGCTTCCTCTGTTTGTGAAGTACAATGGTTAACTTTTCTATTGGCTGACTTACAAATATCCATGGATAAGCCAGCAGTGGTGTTTTGTGATAACAAGTCCGCAATAGCCATGGCGGAGAACCAAGTGTTCCACGAACGAACGAAACATATCGAAATAGATTGTCATCTCGTTCGGGAAAAGGTATCAAGCGGACTCATTAAGCTCCTGCCGGTCACATCTGCAAACCAAGTAGCGGATGGTTTCACAAAGCCTCTACCTATCACATTGTTCAG
>TRINITY_DN12418_c0_g1
GCGAGCATGTGGTCGGGGTCCTTCAGCAGCGTGCTCCGCGTGGTCTCGAAAATTTGACCGCCTATGTTGAGGCGGACTTTGTTGGAAGCAAACTGCTGGACGGCGGCCATGCGGGTCTTGTCCTCTTCCCACTGTCGTCGTTCATCCTCGAGCCGGGCCTGCTCGAGGGCGATGAGCCGGATCGCGGCCTCCTTCTCGCCTTCGAGCTCGATCATCATCGACTCGACGTAGTCCACGACCAGCGCGTAGCTGTCGCTGAGGTTCTTGGCCAGCAGCGCGCGCCGCTCGGCCATCTTCTGCGCCCACAGCGGCGCCGACGCAAGCACGCCCACGGTGCCAGGCGCGACGAGCTGCGCAGGCGCGACCATCGGTGGAGGCACCGACGTGGTCGCAATCGTCGAAGAAGATGAAGATGGCGATGGCGATGATGTTGAAGTAGGATACAATGAAAATGTAGAGGGAGCTGGTGAGAAAGATCTTTCGAA
>TRINITY_DN1241_c0_g1
CTCTGCTGGTGGTAGAAGTCTCAGTAGGTTTCCTTCTTCTCAAGGTTTTAGGGTTCCTAAACAAATATTAGAAGCTAGCAACATTCTTTGGCTTTCTTAGGGTCACTCCCTTCTTCCTCATAATCTCAGAGATAACAAAACCATAACCCACATGTTGCTGCAATTTCTTGAGTACAAAAGTTTCATCAGGTTTATCAGGTTTAGCATTCTTACAGAATTCTACAATGTTATTGTAAACATACCCAGCCCAATTAAACTTAATTCCCTACCATACTCCATTCATCAAGGGAATTTTCTGTGTCTTTATCTCATCTAGG
>TRINITY_DN12420_c0_g1
AGACAAGCAACCACACTCCATCTGATTCTTAACTTTCGCTCTGGCTGAACGCCGCAACAACACCAGATAAGCAAGCGCACCACACAACCACACTCTACTCAAGATGTGCAGATGGATGGTTTATATGGGCAAGCCCATCATCATGGCGGACATCGTTACACGTCCGCAGAACTCTATCGTGCACCAGAGCAGGCACAGCCCGTACCTGCCCTTCGTGCACGGCCACCATGGCGAGGCCAAGGTCATGAACACTGCCATCAACGGCGATGGCTTCGGAGTCGGCTGGTACGATAACTTCGGCCCAGAGCCCTGCGTGTTCAAGTCGACCATTCCCTCCTGGAACTGCACCAACCTCCAAGCCATCGCCGCCCACGTGCAGACGCACTGTGCCTTTGCCCACGTGCGCGCTGCATCCAACGGCACCATCTCCG
>TRINITY_DN12433_c0_g1
GGCAGCGTCTCCTTGTTGACGGGTGTCCTGTGCTCGGTCTGCCCTCTGAAATGGTGGTCACCATCTTCAGCCACGTCGAGCACGAGGACCTGCTCAGCGCTGCCCGGGTGTGCCGCCTGTGGAAGAAGCTGAGCGAGGAGGGCGCCTTGTGGAAACGCCTGCTGAGTGCGAGGTGGCCGACCCCCTTCGCCGCTCGGCCCGACGTGGTGCCCAATCACGACTGGAAGCGATTGTATCGCTGTGAGTTGGAGATCGACTCAGCAGCGCAGAAGGAACGTGCGAAGCGGCTGCAGAGGCGTAAGATGTTGAGCACTCTCTCCACCGGTCTCACCGACATC
>TRINITY_DN12443_c0_g1
GCGCAACTCAGGAAAAACTCTGGCGGAAGGCTCGATCTCGTTTCCATGCTCATCCAGCCTGTACAGCGATTGCCCCGATACGAGATGTTGTTGAAGGAGCTCCTCAAGCACACGCCCTCGACTCACGTTGACTACGAGAACCTGGTGGAGGCCATCGAACGCATCAAGGAACTGAACGAGTACGTCAATGAGAGGAAACGTCAGACCGACAACCGCAACTTCATTATCAAGCTGCAGGAGCAGATCACCGAGATGCCTCTGGTGATGGTGACGCCCTCCCGAATGTTCATCAAGCACGGCGAGCTGACCGGTGCCTCGGTGAAGCTGCCTAAAAAGCGCAAGTCAATGGTGTTCTTGTTCAACGACCTTGTTGTTCGAGCGAAGGTGGTCAAGCCCAACGAGAAGTACGTCTTCGAGGAGTACGCCGGACTGTCGGGGCTGGGACTGGGAGCGCTGCAAGGCCTTAACTTTGCTCTGAAGCGGCCAGAGGGCGACTGGGAATTCAACTGTGCCTCGGAGGCTGAGGCTAAGATGTGGTACGGCGAATTCAAGAACGCCATCGAAGCGCGACAGCTGCAGGACATGTGCAACGACAAGTTGGAGCGCTAAAAGGCCAAGGAAAAGTCCTTGCATATCTTGAGCGCCACCTACGGCGACCTCAATGAGCCGAAGTACGCCTTGGAGGTGACCCAGCAGCTTCAGGACATGTGCGA
>TRINITY_DN12443_c0_g2
TTTCCTGAGTTGCGCGATATAATCGGCAAACTCTTGCTTGGCGCTGTACTTGGTCCATACGGCGGTGGCGCCGTCGTATTCGTTGATGTAGGTCGTGTACATTTTCATCATGGGCACCATCTGCAGGAAGATGTCACCGAAGGTGTTCACGTTGGGCCACTCGGCCATGCGCTTGTCCAGCTGTTGGCTGAATTCGGCGTTGAATTGATGAATGACCTCGATGGTGCTGAACAGGCGATGCACGTCCTCAAGGGTCATGATCCACCGGTTGTCCTTGGCCTTTTCCTTGAGCGGCACCAGGAAGAACTTGA
>TRINITY_DN12445_c0_g1
GGACACATTACCTTTATGAAAGAATTACACATACGCAATGTGCATGATGGTCATTTCACAGTGCACATTGGTATATTGCTTGCAGCTATTACTTCCATCTGCAATCTTGCTTCTGATGCACTTTTAATGCAATGCATATTGCATTCAGTTGGTTGTTTAAGTGCACCGGGTTCAGTGTTTTTGTCAGATCAGAACCAGATTTCTTTGTTGTTTGTTGTCTGTCTTTTAGTGTTTGAATAGCTTTAATTATATTGCTAGCAGATATTGGAAAACTGTACATTTCCTTGTCTTCAGATGTTTAGGAGCCATTTCAGGTCTGTCAGATGAAAGTTGAATGTTGCAGGCAAACTATTCTCATGTAGAGCGCAGAACCTGCATTTTATCATATTGAGCCGCATGACATCTAAAGTTGAAATTGTAGATAGTGCTATCAAATGCTTAAGATCAA
>TRINITY_DN12446_c0_g1
ATCCAGTAAACGTGATGCCACCGATGACGACTCCAAGGTAAGCTGTGACGAGGTGCAGAGTGGAAGGGTCCATGACATCAGCCATGACACTACCGATACTAGTCAAGACGGCAGCCAGACCAACCACGGAGTGAAGGGCAGCGACAGTTTGGGGGAGGTCAGTGGGGGTGATTCGCTTTCCTATGAGCATACCAGCGATGGTACCGAGTGCAGCAAGACCACCAAACTGAGTGAGGACTTCAGGGGTAAAGCCAGCAGCGAGAAGACTGGCCAACACACCTGTGCCGACACCGAGAATACCGA
>TRINITY_DN12449_c0_g1
CGACAACGCCCGTTCTCTTCTCAGTACGAGCACCAATATGGAAGATCTCTCCTCTGCAGACATGGTCATCGAGGCTGTTCCCGAGCTGCCCAATCTCAAGTTTGACATATTTGGCAAGCTGGCTCAGATCTGCCCCAAGCACGCTATTCTCGCTACAAACACCTCTTCCATCTCCATCACCCGCATCGCCGCTGCCACGACCAAGGATCCCACTGATACCTCGGCTTCCTCTCGTGTTGTGTCGACACATTTCATGAACCCCGTCCCTGTACAGAAGGGCGTTGAGATCATCAGCGGCCTGCAGACTAG
>TRINITY_DN1244_c0_g1
GCCAAACTAACTAATTCCCCATTTACAAGGGATATATATTGCCAAGTCCCCACGTATATCTGCAAAGAAGTTAATTAACCTAACCAACCAGTTTAGTTTCAGATAAAACTTGATTGGTTTAATGTTTTCTTTTCACTGTAGACGACTAAGGAGTAGTAAATATAACACCTCGACGACACATATAAATGCATACGATGATGATCGGGTGATGGCGGCGGAGAGCGCGTCATGTCGGGATTTGGTGACGTATAGCATCCTGGTTTGCTTGTCGGCGGGCGGCGCCGGAACCAGCTTGTGGCTGTTGCATTTGTCCAAGAGCTTCGATGATTTCGTGCGCGTCTTTGCCTGCTTCTCTATTCTCTCCTTAGCTTTCATCCATTTCGCCGTCGACCTTTACGGCGCCGTCCTTGCCGTCATCGCCAGCCGGAGAGT
>TRINITY_DN12451_c0_g1
TGCCGACAGCGTGATCAAAGTGTGGAACCTTGTGACCACCGAGCTGGAGCACATCTTCTCGCAGCACGCCGCTGCGGTCACACATCTCATACGGCCCGAGACGAGGGGAGGAGCGAGGACTTCAGTGGCCGGCGACGTTTTCATCTCGGTGGCGAAGGACAAGTCAGTTGGCCTCTTCTCGCTGGACAACATGAATTGTATACACGTTTTTGGCGGCCACCCAGCCCAGATACGCGATATTGGGTGGCGGGCAGAGCAGGACTACATCATTGTACAGTGTGAGGACGGCTCGGTGTCAGTGTGGGAGATAAGTTCGGGTATGCTGGAGAGTCGCATTTCTGGCAACACTGCCGACGGGATCATGGAG
>TRINITY_DN12461_c0_g1
GTACGCTATCGATCCTACACAGCTCCTTTGTAAAAATGAAAACCGAAGTTTGCAGCTTCTCTGGCTACAAGATCGCCCCCGGCCGTGGCTCCCGCTTTGTTCGTGGTGATTCTAAGCTCTTTTTCTTCTTGAACTCCAAGACTCGCAGATACTTCCACTTGAAGAAGAAGCCTGCCAAGTTCACTTGGACTACCACTTTCAGAAAGATGCACAAGAAGGGATTGACTGAAACCACCGTCAGAAAGAGAGCCAGACGTGTTCACATCGCCAAGGAGCGTGGTGTTACTGGTGCCCCCATCGCTTTGATCCAAAAGCGAAGAGCCCAAAAGCCCGAAGAACGAAAGAAGGAGCAAGAAGCTGCCTTGAAGGAGCTTAAGGCCAG
>TRINITY_DN1246_c0_g1
GAGATTTTATTTTGGTCAGCTGTTCAATTGAATGCATCTTTGCTATTTATTTATTGCAATCCATCATGGAGCTGTAACTATGGAGTTGTATTTATGTGTTAGGTTTTATTTTGGTCAAACCTTTTGTCTTATAGTTTTAGTGCATCAACAATTCACTACTGTTCTCATCTCTTCCACTGGAGGGCTGTACTAATTTAAGGTTCACAAGATATGGACAGCTAGTTCAATTTGCAACTTGCTATTTAATGTCTTATGGGGAAGTGTTTGAATTTATAGTATGACATACATACTATAGAACCAGCATAGAAAGTTTTCAATTTTTTTCTCCCTGTATTGAAAGCTTTGAGGCAAACACTGATACATCAGCTTTTATAATTCCCATCTGTTTATATATA
>TRINITY_DN12477_c0_g1
GTCCACCACTTGGCTCGTCGGCGCTTGGGCCAGGCTCTGCAGCAGGAAGGAATCGAGCGTCACCGGGAACGCCACCACCGCCATTGCCGAACCGCTTCGCTCAGCTTCAGTCCTCGCGGTCTCTGCCTTTTGCCAGGCGTCCAACGCCTTGAACATGTCGTCCATCTCCTCGAAGAACGAGAGGGCATGCTGACGAAAAGTGGAACTCAACGTATCGGCGGCTGCAGCGCCCGGACGTGCTTTGCTCGCCGGAGGAGAAGAGTCCGTGAGCTGCGGTGATCCACAAGAAGCGTCGGGCGTTGTCGGGAGGGACAACACCGGCACCCGCTTCAGCTGTGCTTGCAGATCCTTCTGTGCGTGGCGCATGCTGTCCTTCTTCAGGCAGAATGCGCGAGCGAGAGCCACGCCCACACAGCGATGGCACACGGAGGCCCGCAGCTTGTCCTTGTCGTGGGTGGCGATTTTGAGGATGTCGTCGAAGAACTTGGCGGTGCGTTTGTACATGTGGGCGGCGTTCTTCAGCGGGGAGTTGTGCTCGGTGGCCTCTTGCTCGAGTTGGTGGCAGCACTGCAGGTATTTGAGGCCCGCTTCTATGTACAGGCCGAGAGCCTCATGCGCTCCGTCCGTTTTCATGGCCTTGTCGGCCGC
>TRINITY_DN12482_c0_g1
GTTACACTAAACTCTTTTAATCATGTCTGACGAAGGTAAACAAAAGTCAACTAAGGGCAAGAAGTCGCCCGCCTCCGCTCTTTCTGGCGGTCGTCCTCAATCCCGCTCTCAAAGAGCCGGTCTTCAGTTCCCTGTCGGTCGTATTCACCGCTTCTTGAAGGACCGCTCTCACGCTGGTGGTCGTGTTGGTGCTACCGCCGCCGTCTACAGCGCTGCTATCTTGGAATACTTGACTGCCGAAGTTCTTGAGTTGGCTGGTAATGCCGCCAAGGATCTTAAGGTGCGTCGTATTACTCCTCGTCACTTGTTGTTGGCTATCCGACAAGACGAAGAGTTGGATCAATTGGTTAAGGCCACCATCGCCGGAGGTGGTGTCATCCCCCACATCCACAAGTCGTTGGTCACTGGCAAGAAAGGAAAGAACGAGAAGCCTGGTAGCTCCGAATAAGTCCTTCTTGTCTGATGCACCCTCTACCAATACCCAATCCCTGTTTTGCCTCCCGTTTGTAATTTATCGACGACGCAATCTATCGAAAAGAACAAAAACACTTCCCTTCCCTTGTA
>TRINITY_DN12487_c0_g1
GAATACACAGTTTTGAAGGCTATTATGGCAATATGGCTTTGTCTGTTAAGGTGAAGAGATTGCCACTGGCCAACTGGCAACTGTAAGCAAGACTGGCTTTGAAGTAAATTAATTTGCACATTATAGCTAAAGTGCTCAACTTCTTTAGCTCACTGAAAGTTTCTAAGCCCTAGGAAAACTTAATAGCAACTAGCGCTCCCCCTCTTCCCACGTTTGAAACTTTCAAGCTCCCGCCCTTTAAAAGACCTAGCTCTCACACTTGCATTTACGTATATACACAAAATTCAAGAATAATTCTCACGAAGTCATAGGCTCTGTTACAACAACAACAAAAAAAAACAGTAAAATTGCTCGGCTGTAACTTAC
>TRINITY_DN12489_c0_g1
GTTTGGGCCTCGAGACGGTCTTTCACGAGGTCGAGCAGCAGTGGCTCCACTTGTCGGTGGCTGCTGCCGAAGAGCTTCTCGCCGCAGACCTCCGGGGAATCGAGGAAGTTGACTTGTTTCGCGCCATCGAGAGGCGCCACCAGCACCACCTCTGGTTCCCCGACGACGACCAGCAGACCGGCACCCCGGCAGCGAGTGACTCGGCCATCAAGAAGGTGGCCAGCCTGGTCGGGCTCATCAACACGCGCCTGATGAGCACCGACGAGATCAGGGAGGTGGTCGAGCCGAGTGGCCTCTTCTCGACGGGGCAGCTCATGAAGGCCTACCGGCGGGCAGCCCGCAGCCATCGCTTCGTCGTCCCCGCCCTTCCCTCGACCCCGGCCGTCGAGTTCGACGATCGAGTCGCGCAGGGCAAGGTCTCCTGGCGCATCGAGGTGTCTCTGTGTGACATCATAAACACCTACAACATCCTGTTCGTCATCGAGCCGAGGAAGAACGTTACCATAAAGAGGCGAGTCGCGTGCACGGGCATCTCCCTGACCGTCTTCTTCAACCGACGCTGCATCAAGCAAGTCACCTTCAGTGGGAGTACCGCCGTCCCTGGTCGCCTGGGCACGACCATCGAGGCGGACTCAAAGCCCAAAAATCTCCCCGGAG
>TRINITY_DN12494_c0_g1
GTTCAGTGAAATAATCGCGGGACAGCGGAGCAATCCACGTCACGGCTGATGGTGAACGGAATGTTGGCGCCACACTGGTCGGGAATGCTAGCGGCGCGTGCGAGTTGCTCGTCGTTGATGAAGGAGGCAAGGGACTTCAAACAGGAGCAGGCGGTCTGGCGATCTGGTTGGGTGGAGGCGGCGCTGAGCAGCGAATTCAGGCCGTTGCAGCAGTCGGACGACGGCCCATTGCCGATGCCGGCGATGACGTAGGGGACGCATGGGCCCAGGTCGGAGTTCACAGTGTCGCACGTGACCTGCGCCTCCACACTTGCTCCGGCGACAAAGAGGAGGACCAACACGGATAGATACAGTTTTGCAGATACAGCCATGGCGGTGGATTGGGAATCTGGGAGAATTATTG
>TRINITY_DN12495_c0_g1
TTCTTCAAGAAATCACATTTGTCATTCTAGTTTGCAGAAGGAGACCATTTTATTGGATCTACTTGATTAGTAGACATTATTGTAAGCCAAGTATAATTGGCATTAATTCAGGACCAATAAAGGGAAAGCCAATTGATATGGACTGGATTTGTTCAATATTGACTTATGGATGCAACAGTCGGAAAGTGCAACAATATGGTAGTAATAGAAGATGTGAGATGAAAGGAAGAAATAAATTTGGATTGCAACTACTTTAGCATAGGCACTTAATAAACTTAAACAATAAATAGGCACTTCATAGATGGAATAGGATCTTAATAAACCAAAGCAATAAATAGACCATTTGTATTTGATCCTAACTTGATTGTAACCAAGGGCTTGACTTAATTGTCTGGAACACTGAGTGAAAATGACAAGTGTTATAGTCTTGTGGCTAGTATGAGTAGTTCCTATTTTGATGTGGTCGCATCCTATAAAGGTTTGTCTTGAACAGTTATTGACTTATTGCATGTGAACATTGCATTAGTTATAACATGTCTCTTCCCTTCTACCTGTGCTGTTTTTTATTGCACCACTACTGCTATATTTATTAGTAATTTGAAGTTATATAAGATTTTGGTTAGGATTATAAATTAG
>TRINITY_DN12501_c0_g1
GTAGATGTGGCAACTGGGGCTCCACCAGTAGCAGTCACAGCGGATCCAGCGGATCCAGCAACGGCTTCAGTACCGCCTGCGATGACTGCCGGACCGGGGGCGACATACGATGCGAGGTTCTGGTAGATGTTGATCTGGATGCCAGGGTCGGTAGCTTTGTATGCTCCGGGGAAAGCCACACCAGCAGGCGAAGACGAACCACCACCAGTCACAGTGATTTGATAGCAGGTAATGTAGAATTGAGCGCCGCCAGCACCAGATGCAGCATGCAACGCAATGGCTTCCGCTCTTAGCAGATAGTCTCCTGGGGCCAGATCTGTGGGGATCTTCACGTCCATCTTCCCGCAGTTTTTGTTCAGGTCCTTCGTACCCCAATAATCGTCTGAGCCGCCGCCGC
>TRINITY_DN12503_c0_g1
GGGGGTAAAATGTTCAGTCAATCAGTGTTCAGTATATTCTTATGTGGCTACAGATATATGTTTTGCTGTCAGCTGCTTGATCAAATAGTTTCAGTCTCCTTTTCTCAGTCCTGGCTAATTATTGCAATGGTTTCAATACCTTATGGGAAGAATTGATTTGTTCTTTGTCATAAACTTTTCTTGTTTGTGTTTTATTTGCCAAGTATTTTGTGAACTGTTCAATTTCCTTCGTTTGGATAAACTCATAACCTTTATATCCAATATATTTTTGGATTCCAATTTCCAATACTGCTTTACATGTTATTTTAATCAGCATGAGATCATAAAACTAGTTATATATGTCACTCTTCAATATGTGTGAAATAGACCAACAGGAAAATTGTTAAATATGGCAACATTATCTCCTAATACTCTGCCATTGTTTTAACATACTGCTGATGGTAATGCAGGTCCAAAAC
>TRINITY_DN12507_c0_g1
GGGTGATGTCGCCCGGCAGCGAGCGCGACGCGGGCGGGCCGCCCGGAAGTACGACGTCCTCGGGTCCGCCGCCGGACATGAGGCCCTGCATGATGTTCTTCTGCAGCGTGGTGACCCAGGAATCGCGCTCTTGGTCCGAACTGGCGGAGAGCAGCACTGACTCGTGGTTGCCCTGCTTGGAGTCGCCGAAGCGGCACGACTTGACCTTCTGCGACTTGTCCTGGTGCACGAGGCGGAAGCAGTACCCGCTCAGCTTGCTCTTGCCCTTGGCCTCCTTCTCGACGACAAGGCTCTCGAGAGGGATCATGCCCACGGGCTCGGGCGCGCCCTTCTTCTTGAAGTAGAAGAGGCAGTGGTCCTTCACCACGAACCAACGCTTGCGCCACACTTTGCGCTTGCCGCCCTGCTTGCGGAGATAGCCGTACTTGTCGGCGTCGGCCCAGGGTACCTTCTTGTCCTTCTCCGTGCGCATCTTGATTTCGTCTTCGACGATGTGCTTGTAGAGCATGGCCAGATAGTCGCGCGGCAGGTCCT
>TRINITY_DN12513_c0_g1
GAAAGGGATAAATTGGGGCAACCTAAAGTCCCAAACCAAGTTGGTCCGGTTGTGACTTAATAATTATAAGTTACAAGTTTGATTCTAACAAGAACGAGGCTATTGGCCTCAACTATGGGCAACTTAGGCTGATTTAACTAGACTCTTAGCGGAAGCAGCTTATTGGCATCAGCTATGGGCAACCTTTTGATATCAGTCATTGACAACCTAAACTGGTTTACTTAGGGAGTAGTTTATTAGTCTAAACTATGAATAACTTAGGACTCCCGACAGAAACAACCCATTGACTTAGAAGTTGGTTTATCTCCACTCCCATAAGCAAGTCAAGCAACTAAGATTCCAAAA
>TRINITY_DN12516_c0_g1
TGGGATTTGCATCTCTTTACTTCAAAAGTCAATCTATAGCCCGGACTACGTTTGCGCGTTGTGGTGTGTTGATATACCTCTTAAACTTTTTTTGAATATAGCTCTTAAACTTAAATTCATGGCTTTCTTACTTTCTTGGAGTTTGAACTTTAAAATGCTGTTTTCTTCCATCTCATGTAGAAGGGGATAAAGTTGTTGCATCCACACCTTGTTAGAATTTGAATATTTGATATCCACTATAATTTTCAATGCCTTGGTAATTTTATCCAGACCTCATTCACATTTTATCCTACCATACATGATATGCG
>TRINITY_DN12519_c0_g1
GTGCTACCAAATAGTAAATGCGTATCCTTGACTGACTCGCAGTCGTAATGAGAAGCCCAACTTGTGGGAAGAACTCGATGCTCAGTACAAGCCAATATTGCATTTAGCACTTGAACACAGCAGGGCCAGGGATCTTGTAGGTGGTGGCCTGGTAAGGGTTGTAGGTAACACCGGGGTCGGTGCTGGCATACGCTCCGGGGAAAGCAACAAGGTTTGAAGGAGTTGTGCTACCGGAGCCGGAGACCTTGAGCTGATGGCAGCCAGGGTAGAACTGGGCTCCGGGATACCCTGTGGCGGCGTGAAGAGCAATGAGTTCATGGCGGACAAGGTAATAACCAGGCTTGATGCACTGAGGAATGGTGTAGTTGACACCCGAGTTACCAGACTTCATCAAGGGGCTGCTAGCCCAGTTGTTGCTGGTTCCATCACGCCCGCCCTCCTGAATCTTGAACCAGACCTTCTGGGTACCAGGCTCCCAAGTATCACAACCTGAATCGGGGCAACGAGCCATGTAAGTAATGACGGGTCCAACGTGAGACTCAGGCCAGAGAGTCCACTTCAGGTTAACAGTTGACCCAGCCGTAGCATCGGCATGAAGAGCGGCAGGTGAGCTTCCCGGCTTACCGCCAGCAGTGTAGCCGTTGCACTGCATATCGATGGAGGTGACATCCTCAACAGGTCCGTTGCCTGGAATCGGTCGGGAGATACGCTTGGGAGCAGGGTTCATGTAAGGATCAGTGTTAGGGTTGTAGAATTGGTATGTCTGCCCGTTAATAGTGCCTGTCTCGACATATCCGTGGGCAGCAGCCAGGCCGGCCGTGGCGAGAAGAGAGTATAGGAAGTGCATGCTGAATGTCTTTCAAGCTATAAGGGTAGGGCAAAGAGCCTTAAGGGTATATGGAAGAGCTATAAGCTTAAATGAAAGGGCTACAATGGTATATGAAAGAATGATCCGAG
>TRINITY_DN12520_c0_g1
CGGGTTCGGTGCCGGCGTACACGAACACGTTCTTGCCGTCTTCCGCAGTGTGTTTGAGCTGCCGAATGCGCTTAAGGTCCCACACATACGCGTGCTGATCGTTGCCGGCGGTGGCCAGCAGGTGGGAGTGAATGGGATGCCAGATGATCCGCTCGCCCCACCGGTCGCCTTCCATACGCACCGCCGCCACTAGTTCGTGGCCGATGCCCGCCTCCTCGTCGCCCGAGGACGGGGTGCTGGTGGCCTCCTCGGAGAAGCGCCACACAAGCAGGCGGCCGTCCGCAGCCACGCTTGCGAGAACGTCCTCGTTCCCTCCGCAGAAGCGAAGGTCGGTGATGCCCTTGGTGTGGCCGCGCAGAAGCG
>TRINITY_DN12523_c0_g1
GAAAAAAGTACATGTTGTGTCCAGTCGCAAGCTTCGAATCTTGCGAACAAGATTTGTTGCGGCCGTGAGACGGAAGTTAGACCAGTCTTTACCGCGCGCAACTATGTGTGTATGAGTGAGATGTGAAAGGAGGGTTGACACGTTTATCGGATGGGCAAGAAACGGTCGACGGTGGCACCCTTACCCTTAGCACCGTGACGGGTGGGGATGTAGGTCATGGCGAACTCGCCAAGGTAGTGACCGACCATCTCGGGCTTGATCTCGGTGTTGACGAAGAAGCGACCAGTGTAGATTCCGATCATGGAGCCGATCATCTCGGGCACGACAATCATGTCACGCAGGTGGGTCTTGACCGTGGCGGGCTTCTCGTTGGGGGGAGCCTCGGCCTTGGCCTTGCGGAGACGCTTGAT
>TRINITY_DN12532_c0_g1
GACTTATGGCTGCGGTGGGAACGGTGCCTGCGTCGTGGACCATCGCCGATCTGAGAGATACTGTCGCTGGGAACGACAGTGTCAAGATCGTCCTCGCTTACTTCTTCAATGTCAAGGTCGTCGATGAAGTCGTCATCGTCATCCTCGTGCTTGGACTTGTCACGGCCTAGGATGCTGCTGACGATGGAAGCAGCCTTGGATGCAACCTTGGTGGGGGCCTTTGATGGAGCCTTCGATGCAGGGGCTGGTGGAGAAGGCGATGAGCTACGCTCCTTGCGACTGCTACTACTGTGCTCTTTGTGCGAGCTATGTTTCGAAGATGAAGTGTGAGAGGACCTGGCCTTTGATCTGCCCGAGCTACTCTTGTCATCATCGTCAGCACGATCTGCCACGAACGATGAGATGAAAG
>TRINITY_DN12533_c0_g1
GAAGGATTGTAAAAAACATGGCTGTTGATATCCTCAAATATTTGCTGGTGCACCGCAAGGCTGCATTTGAAGACTTGCTTGTTTATAAACCAAACCGAGGAATTACTATTGATGTTCTACATGGTGGTTTTGACAAACTTTTGACTGGAAACTTGTCTGCCTTTTTTGAGTGGCTTCCTAATTTTCAACTAGAGGTTAATAAAGTATTGGAACAGTCTGCTGCCGCTGCATGGGTTCAGTATATCTCAGCATCAAAGAAGTTTCCTGGAGCAAGGATTAAAGGCATGGATAGTCGCCGAAAGAGAGACATGGGGAGAAAATTAAAGGACTGTACGAAATCGGATGACAGACACT
>TRINITY_DN12537_c0_g1
TTCCGCTCTTCTCCAACAGCTTCACGGCGTCCGTGTAGGTCACCTCCTGAAAAGGACCTGCGAGAGTCTTCTGGAGGCGGGCCATGAGCCCCTCGTCGACCCGCTTGTGGAAGAACGCCATGTCCTCGTCGCACTTGGCCAGCACGGCTTCGATGACCGCCTTCACCATGTGTTCCGCCACGCGCATGTTCAGGTTGAGGTCACAGAACGCGATCTCGGGCTCGATCATCCAGAACTCGGCGAGGTGGTTGCGGGTCATGGAGTTGTCGGCGCGGAAGGTGGGGCCGAAGGTGTACACACGCGAGAGCGCACAGGCGGCCATTTCGGCCTGCAGCTGGCCCGACACGGTGAGGCCGACCGTGCGATCGAAGAACTCGCGCGGGCCTTGCTCACTGGACGAGGCGGGCATCAGCGCCGAGACCGTGAACTGCTCGC
>TRINITY_DN12543_c0_g1
TTTTTCCTTACATTTTATGTCTGCAGATTGAGTTTTAAGAGTTTGTCATTCCCTTCATTAGAACAAAAAGATTCTTAATTTTTTCTCTTGTTCGTCCTCATCTTCTTGTCCTCTGGAAAAATAATGTTTTAAAATTAATTTTGGTGCCTATGCCCCTAAAACAAATTGTCATTTTGCCTACTTTGTATTTCATGCCCTACCTATTTGTTTTACTTGTCCTTCAAATTTGCTTGGCATCAAGAAATTTCATCCTTTTGAATGATCAGTTTTTTTGGTTAGTTCATGCATTGGTATCTGTTTGCAGCTACAAAATTGG
>TRINITY_DN12551_c0_g1
GTCTGTGGGAACGCTGGCCTGCTCTCGTGGAGGAACGACCCCGGTACGCGAGGGCATGATGGCTACATGTATGCAGCGGGTACGATCGGCGGCGGAGGCGAAGGTGGTGCGGAGAACGGTCATGAGGCGATCGCGATGGCGAAGGCCGTGGTACACGCCTGCGGAGGAATCCCTGCACTTGGGCGAGGGCGAAGGGCTGCTCCCTGCCGAATCGCTTTGGCCCGATTACGGTCTTGATCAGGGGGCTCGCGCGGGTCCCTCCGAGACGCATCCCCATGTCCCGTTGTTGCCAGAGGACGACCATCCCAACATCGCGC
>TRINITY_DN12559_c0_g1
CGGCAGTTGATTGGGAATCGCCCCGCCCTGTCTCACACTGATCATCAGTCCTTGGGCTTCTTCTCGGCCGCCGCATTACCGGGGGCCGTGTACAACCACAGGCCGTCGTTGAGATAGTGCATGTTGTCCATGCCGATGCCCTTGTTGACCTTTCGGATGTCCTCAGAGGAAAGCTTGGTGTGGCCGATGGCCAGTGCGTGCTCCTTACCTTCGGCGAAAATACCCACAACAGTCTCGGCAGGGACCTCGTCCATCTTGCCGCCGGGGGACGTGAGGCCGGGGCACATGACGTTGGCTCCCGACATCACGAACTTGATCGCTCCTCGGTCCACTTGCATCTTGGGAAGGATGTCGGGATATTTGTGCAGAAGACGGAGGGTGGGATAGTAGGGGCCATCTCGGATGTTGAAGAAGAGCACGGTCTGATTCACCACCACAAGGTTGATGTGGCCCTGGCACTTGGCAATAAACACGGGCGACTTCTTAGGCATAATCTCGGCAATCACGCCAGCCAAGGCAGGCATCTGCTCGAGAACAGCAGACCTGATGCCGCGAGCAATTGAGGCTTTGATCTGAGCCGTTGAGCTCACGCTCTCCTCCGCTGTGAATTTCTTGAACATCTCTCTTGCCTTCTTCTTCTTGATCGATCGCTG
>TRINITY_DN12566_c0_g1
GGCGGGCGATACTCGCTTGCGGGTCTCCTCGGCTTCTTCTTCTTCTTCGCCGGCTTCTTCCGCGCCTCGGCTTCTGTCGTCCTCCTCCTGGTCCATCTCATCGCCCCGCTCCGCCATGGCGCGCACCGCCTCTTGATAAAGCCACTCCAGCGCCAGCTCGTGTCGGAGGGGCAGGTTGTGTGCGATGTTGTCGATGAGCTGGGCGATGACGGGGTCGTCGAGGGCGTGCATGGAGGTGAGCCGCGCGACGAGGCCGCGACGCAGCCCGCCGGCGCCGGCCGTAGCGATCCGGGTCTCGGCCCGCACAATCCGCATCAGCGTGTTGGCCCGCTGCCGCTCCACGTCCGCGATCGGCACCGGCGCGATGGTGGGGAGCACGATCTGGATGGGCAAGACGGGCGCGGCGACCTTGACGGCCGCGAGCGTCGGCGCCTTCTGCTCCGTCTTCTCGGGTTTGATGCCGAAGCCGGGCAGGGCCGGCACCGTGGCCGAGTGGTCGTCGCTCTCCCTCCGCGCCCGCGGGTCGCGGGAGGGCACCGCCGCCGCCGTTGGCTGAGGCGCCCCGGTCTGAAG
>TRINITY_DN12569_c0_g1
GTGGTAGACGTCGTACAGGGCGTCCTTCACGTCGGCCACAGCCTGCTTGCCCTCCTCGGTCGCTATGATAATGCGGACGCACGCCAGAACGGCGTCGAGGTTCTTGAGGTCCTGCTCGACCCTCTTCTTCTTCGACAGCTCAAAGGCGGTGCAGCCAATCAACTTGAGGAACTTGGTGAGGGCCTCCTCGTCCTTGAGGGCGAGGAACTCGCGGACGCTGTCGGGGTCGGCGGTGAAGAGCTGGCCCAGCTCCCGCAGCGCGGTCTCGAGGCTCTGGCCATAGCCCTCGCGGTCCAGCAGTCCCAAGATGTTGAACCAGACGGTCTGGAGCGGGGTAGAGGGGATGGGCGGGGACACGAACTCAACCCGA
>TRINITY_DN1256_c0_g1
TGGGACATGGGTGTGGTTGGGGGAATATGTGAAATTTCCAAATTCCGCCTAAAGTAAAGTGTTTCTTTTGGTGTTTATGTTCGAACTCTCTTCCTACTAGGATGGCTTTGTTTGTGAAAAGAGTTGTGATTAATCGTACATGTGCTTTTTGTAGTAGGGAAAGGGAGTCCATTACCCATTTGTTCCTCGAATGTGAGTTTGCGGTGAGTGTTTGGGCTGCTTATGGGTGGGTGTGGGATGCTGGAGGGACTTTTGGGGAGTGGGTCAATGCCTGTTTTTCGCAGCTTTAGCAGGTGGAGTTGGGGCATTTGGTTATTATATGTTGGGGTAGTTGGGGACGTCGTACAAAGCTTAGTGCTTTGTCTTACTTGCGTGAGTGGAG
>TRINITY_DN12580_c0_g1
GGGAAGACGACGAGGAGCTGAGGCTGAAGGCAAAGTCGGAGGAGGTCGAGGGCGAGGAGGAGGAGAAGAGGGTGAAGCCCGTGGAGGTGAGCGAGGGCGTAGCGGCGGCGTCCTTGCCGCCGTCGCCGCCAAAGAGGGAGCCGAAGGGCGTCGGCGACGAGAAGTCGATGCTGAACGGGCCGGGCGTCGACCCCGCCGCTGCGCCCAGGTTGAAGCTGAGGGGCGCCGCGCCCGCGTCGGCGGCGCCGGACGACACCGACGAGAAGGAGAGGGGACCGGCCGCGAACGACGAGAAGCTCGAGAAGCCCTCGCCCGTCGGCCCCAAAAACGCCAGCTTGCCGCTGCCGCTGCCGCCGCTCTCTTCGGCCTTCTGCTCCTTCTTCTTGTTCTCCTCCGCCTCTGTCTCCTTCGTCTCCTCCTTCTTCTTTTCATCATCATTGTCCTCCTCTTCCTTGCGAGCACGCTTGGCAGGTTGCTGCTCTCCGTCGTCGTCCGCGCCGTTTTCGGCTGTCGCGTCGGCAGCGGCGGGAGCGGACACAGCGGACTCGCCTTCGGGCTGCAGCTCCTCGGCCTTGGGGGCCTCGTCCTCGGCAGGTCGCTTGCGGGAGACGGGCGAATCGGCCGCAGTGGTGGTAGTGACGTTTGATGCCATGAGATCGAGATGCAGCGGGACACGGGCGATTGTGCGCGAGCTTGTTG
>TRINITY_DN12586_c0_g1
AGAAAAGTCACCATAATACGTCATACGTGGAGCCATGGAGGAAAGTCCCAAAGAACTCTATGGATAGTGAAATCAATTTACAGATTAAAGCATTATCATATCTTTGTCAAGCTCTTGCTAGGTATTAAAGCATTATCATATCTTTGTCAAGCTCTTGCTAGGTTATACAGAATATGCACTGGCCATTGGCCCTTGGCTTATAATTGGTTTAGGTGAGGCCTCCTAGACCTGAAGTCAAGAGTTCAAATTTCACATCCCGCACAGACATACCCAAGAAGGAAAAAAAAATGCATCATAACAATGTAACAAACTATCTTAGTCAATAGTAAGAAAACCTACTATAGCACAAGGAAGCAGAAAAGGGATATGGCCAATTGGCAGCTGAGCCCTAAGCATTTCTTAGAAGGAGATAAGAAATCATTTTTCCACAGTTGTCACAAATGCAAGACAACTTAATAACCATCATGTATCTCAGTCCATTACAAAGTAGTACGGAGTATAATAGTTATGGGCTTATGGCACATGTTAACAAGCATATCATTTAAGCTCATCAGACCATTGTTTATTTAGGGCCTCAAGCATGGCTTTCTGTGGCAAAAATAG
>TRINITY_DN12592_c0_g1
AAAAAAAAATTCATCAGTCTCTATTAACGAACACACAATTGACGATGACGAAATAGCAGCTCCAATTTCGCAGCAGCAATCGACCAATAAAATAGAAAACACACATCCAATCACGCATGCAACATACATATACTCCAACATGTAGTTGCAAAAATACACAAAATTACATTGTCGTCGTCGTTGTTGTTATTTTATTTTAGATAATTTGTTCACTTTCAGGAAAATGAACCAAACAAGAAAAAATCAATTTCATAACTTTCAGCCAAACACGAGGAAAAAAAATAATTTTCTGACATTCAATCAAACATTAAAAATATATGGAAAAA
>TRINITY_DN1259_c0_g1
ATTCCAGTCGTAGCTTCGCAGCAGGCAAGCGGCGATGGCCCTGTTGGGGATGCCCAGGAACTCCATCACGCCATCGATCAGCAGGCGCGACTCCTTCAGCATGTCGTCTTCCGAGATGACTTCGAACGAGCGCTGCTTGGTGAGTGTCTCCTGCAGCGCTTGGTCGTCTACCGCCCCCAGATCATCCTCATCCACGTCCTCAGCGTCGTCGTCGTCATCGACGTACTCCTCCTCTGAAAAATATTCCTCCTCGGACATGTCGGACATGCTGCTGCTTGATGTTGATCTGGCAGAAAAAAAATGAGGCTTGTGTTGTGTGGCGCACGCTGCGATCTGTCCGCTTCTGCTGCTGTTGATGGTGGATCTGATGATGCGCAGGGTGTCGATGG
>TRINITY_DN12602_c0_g1
CAACGAGCAGCGCACCACCCTCCTGGTAAGGCACGGCATCGAGATTCTCGGCCCGATCGAGAAGGGCTACGAGCAGGTCCTTACCGTTGATGCCCTCGTCTTCGTTGCCGAGCTGCACAAGCGTTTCGATGCTCGCCGTCGGGCCCTTCTTGCTGCCCGCGATGAGCGTCAGTCGAGGATCGATGCCGGCGAGATGCCCGATTTCCTCCACGAGACCCGACACATCAGAGAGTCGGAATGGAGGTGTGGCAGCATCCCGGAAGATCTGAAGGATAGGCGCGTGGAGATCACCGGTCCGGTTGACCGCAAGATGATCATCAACGCGCTCAACTCGGGTGCCAAGGTCTTCATGGCTGACTTTGAGGACTCCTCTACGCCCACCTGGGAGAACGGCATCACCGGCCAGATCA
>TRINITY_DN12609_c0_g1
AGCTGCGCCGCAGCGCACGCGACCTCAAGGACAACGTCAAGGACAAGGCCGACGCCGCGGGCCGCAAGCTGCGCGAGAGCGGCGAGTACGTGGTCGACGCCGTCAAGGACAAGGCCCAGCGCGCCGGCAAGTCCCTCAAGGAGACCGAGGAGGACCTCATGCGCAAGGGCGAGGACCTGGGCTACAAGGCCCGCAGGAAGAGCCGCGACATGGGCGACTCGATGCGCGAGGCCAAGGAGGACGCCAAGGAGTCCCTCGATGAGGCCAGGCGCTTGGGCAAGAAGAAGTCCCGTGAGCTCAAGTACGAGGGCGAGGACATTGCCAACCGCATGAAGCGCGCGGGCGAACGCACCAAGGCTGAGCGCGAGGAGGAGGAGGGCGTCATGGACAAGCTCGGCGACAAGATCAACGAGCTCAAGACCGACGCCGCCGAGTGGTGGCGCGGCACCACCCCCAGCCACAGGAACAAGGACAACTAGACCGATCCACATCTCTCCCACCCTCACTCTTTCTTTCCTCGAG
>TRINITY_DN12625_c0_g1
CTAGAATTTACCTCAATGTTTTCCCATTAGGCCATACATCAATCTATTATCCGGAAATAGCAATAAAGTTTGTTTAAGAAATAAATTCCAGCCAATAAAGGGGGTAATCATCAGAAACAAGGATCCCATCACTAGTTTATATATATTTATTATACATAATGCACCAGCTTAAAGCCTTCAAACATGCCATCAGTTCCCAGATGCAAATTCAAACAGTCTACAATTCATAATTATCAATATAGCAGAGGTAAGCTGAAAATGAAAATTTTTCTACCCTAAAATTTCATTCGGACCTTACACAAAAATTCCAATCGTCAGGGCTCAAGTTCGCCGTCGAAGACGATCTGAGAGCTTGATTGAATAAAAATAAATATGAAAATTACCTTCTATTTTGGTTGGAAGTTTCGGAAATGAGCCAAGGATTGAGG
>TRINITY_DN12626_c0_g1
TCTCGCCAGGATGACAAAACATAACAGATGAAATTCCTTCTCGGAAGAATGCAACTATGCTTTTGGGGTCACTTGGAGGCAATGTAAGAACAGAATACCTGGGTGTTTCAAATTTCCAAGGTGGCAACTTTATCTTTTCCATGGAGGCAATGTTTAATAAGAAACAAGTAGTGTCTGATTTCATATACATATCTATCATCAAAGTCCATCCATGAGAGCTGTTCCGAACATATTTGTTAAACATATCGGGTATTTTCTTGACCTCATAATAGTCTCTTTCAATGTCGTAAAAGGTTTGAGTATTAGATTTCTTCCCATGAAAATATACGAGCAATGGAAATTGTGAAGGAGTAGGTGGCCGAGAAATACTTTTGTTACCTTTTGCCATATTATGAGTATGGAGCGACGTCTGGCTGTCTGGGTCCTGGGAGAGAGAAGACGACGGCGATGAAGCTGGGATGCAACGGCGACGGCGACGGCGACTGCGAAGGAGAGACTTGCAGAGGAGGCTGACTGCGACGGAACCGGCAAAGGTGAGGAGGTTTGACTGTTGGAGGAAACTGCGGCGGCGAGGAGGCTAAGACGCCGACACTGTGCGACAGAGAAAAGAGGGCATGCACGAATGAAGAACAATCATG
>TRINITY_DN12628_c0_g1
CGTCCATCTCGGGCATCTCCTCTTCGTGCTGCGCATCCTCTAGGAGCTTCTTTTCGGCCTCGGTTTCCTGATTCATGCTTGGCGTTTCGATCGGCTCCGCGGCGGGGAGCGGCTCTTCGTCCCGCATCAAGTGGTCGACCAGGATGAAGTAGAGCTCGCCGATCGCCTCGTTGTCCTCCACTCGGTGCGCATCTCGTACGATCGGGTACGCTTTCTTGGCTCGCATAAAGTCGCGCCCGCGCCTGGTGCCCGTGAGCAGGGTCAAGGCCTCCACGAGCAGCTTCCTGCTCTCCACGTCCTCTTCCCGCATCTTGTTGGGGCCGAGCTTGGCCAAAAAAGCGGGCATG
>TRINITY_DN12633_c0_g1
TTGCTTAGTTCATAAAATTCTTCCACTGCCCTACTTGAAAATAAAAATCAAAATAAAAAATTTACTCTGGTTGTAGCTCTAGTGTCCGTTCAGCGTGCAAAATTCCAAAACTCAACTATTGATGCCAATCATTTTTTTTTGTTCAGGATTGGTTGTGCTATAACCAAATCCATTTCCATTACAAAGAATGTCATTACCTCATGGGGAACAGCAAACATTTCAAGATTCAGTCAGAGGAAGATTTTCATATCCACACATTTCCAAGTACATCAGTTGCAGTATAAGCAGGTTGCTCAACTAAATTTCACCAATCATTTACCATTCATTTTCATCAGTCTTGAAAGTGAGATCTTTGATATTTCATTCAACTATTAACAACTAATCCAAAGTCAAATTCTAGCCCCATTTCCACAATATTGCGAGTGAGTATAGTATCACATACCAAAAATACTAATCTCTGAACCCTGAG
>TRINITY_DN12637_c0_g1
ACGTCGTGGTCGAGCGGGGTGCTGGGGCATAGGAAGCGGTCAGGCCCATAGAGTTCGAAACTGGTGGAATTACACTCCGTAGCTGCTATCGTGGCCTTGGCGATGAGAGGCCCGAGGTAGAGCACAAACGTGTGGAGTCCGGTGCCGAGGCCCACAGACGAGAGAATGCCCAGGAGGACCCACCACGAACCGTTCCACACCACTTCCTTCGCTTCTTCCATCGCCTCGGTGTGAGCGCCGGGGGTGTGGTTGAGAGTGAAGAGGAGAGCCAGGAGGGCAGCAAAGGCGAGCGACGTCTTTAGGTGCAGTCGCACGTAGTCGACTCCCTGCCACGCATACTGGCCAAGGACCAGGGCGAAGATTGACACGGACCG
>TRINITY_DN12637_c0_g2
GCCAGAACTGCCCGACTTTCAGGCGAGTCACTTAAGGAGCTGAACGCAGGTGAAGACGATGATGAAGAGGGTGGCGGGCTCCTTGACCCCATTGTACAGAGAGTGAAGCCACTGATGTACTCCATTTTGGGCAACCTTGGCTTCTTCGGCATCCTCCTTTTCGCCTCGGTGCCCAACCCTCTGTTCGATTTGGCCGGCATCACCTGCGGTCACTTTCTCGTGCCCTTCTTCACCTTCTTCGGTGCCACCCTCATCGGCAAGGCCTTCTTCAAGGCCCACTTCCAGACTATCTTCGTGATCATCATGTTCAGCAAGAAGACTCTCGACTACGTGATCAACCTGGTCGAGTCTCTCATTCCCTGGCTTCACGGCAACCTCAGG
>TRINITY_DN12638_c0_g1
TTTCCTTTCGCCATTTCCATCTCGGATCCCTACAGACGTAACATATCTTTACGCCTGACAGATTGATAGCTGGTTGACAATTACAATCATGCATCTACAAAGTAGACAATACTACGACGACGGAACATGCTATCGCCAAGGCTATGGCTACTACCGCTGTGGAAACTCAGCATGGAATAACTGGGTACGCTGGGTAGTCCTCGTAGTAGTCGTCGTGGGCTTCTTACTTCTCTTCGTACTATGCTCTTGCCTGACAGCTCGTCGCCGCCGCAAAGCTGGTCGCCAACCCTTCTACGGCACAGGTTGGGCCGCGCGCCCAGGCGCCTACAACAACAACAACCAAACCGCCGCACCCTACTACAGCAACCAGCAGCAACCTGCACCGCCATACTCTGCCGCCACAAACAACAACAACGGTTACTACGGTGGCGGAGGCGCGAATAGCAGTTACTACGGCCAGCAGAACGGTGTTGAGCTTCAGACTCCCCAGCCTACATATGGTGGAGGGTACGCGCCACCGCCTGGCCCGCCACCACACAAAGCTTGAAAAGATTGTGCGCGAGATGTCAAGGGATGACGGAAGATGGACGAGGATTATGTGACGACATCCTGCCATGACGTGAAATGAGATGAGCTCGACGGGCGTTCAGGGA
>TRINITY_DN1263_c0_g1
GTTTTATTGGAACAAAAAAAAGTTTGGATTTTTCTCTGCGAGCTCCATGGAATCAGTGAAACTGTGAAAGATTGTGTTTTTAACAGAAAGGGCATAGGCTATTTGATTGGTAGAGGCTTCCCTTTGTTTTGTTTTGATTACTTATCTTAAAATCGCACAAAAACTGAAATTATGAGGCTTAGGATAAATTTTGATTTTCTTTTTGTTGGATGAAAGTACTTGAAACCTTATAGTTATTAAATCATGCTGTCAAACTTGTAATCTTATAGTTACTAAGTCAGAGTGAACTTATGCTCAAGAAAAAAAAAAGAAGAAGTCAAGAGTGAACTTTTAATCAACTTGGCTAGGTTGCCCCCAAAATTTGCTTATTTTCTGCTTCAAAATAGCTGTG
>TRINITY_DN12646_c0_g1
AGAAGGCAGTGGTCACCATCGGTCAGGATAAGATTATTCGATCTGTGAATCGCGAGGCCATCCGCTTGTTTGGGTACCAGCGCGCCGACGAGCTCATCGGGAAATCAATCACTGTTTTGGTGCCGCCTCCTTGGAAGGCTCAGCATGACTCCTACATAGACAACTACCACCGCACCGGCGTGCCGAAGGTGATCGGCAGAGCGCGTGAGGTGGAGGGCGAGAAGAAGGACGGAAGCGTGGTGCGCATTCGTCTGTCCATTTCCAAGATCACCATCCAGGACGAGGTGTTCTACTGCGGCCTCATCGAGGCACTCGAGGACAAGACCGGGTTCG
>TRINITY_DN12651_c0_g1
GGTCAAACTTACAAACACACAAAGAATAGCCACGGGTATAGAATCAAGTTTAACAAAGGTGAAGTGCTAATAATTAGTTGGGAACTGAATTTCACCAGTGAAATAAGCAATGCGAAGAAAACCAAGAAGAATCATACAATACCACATGCCTAACTCTTTCTTTCCCAAGAAAAAATAGTCATTCATCTTTACTTCTCTCTAGGCTTAATGAACAATTCAGAGAGCTGATGCAGTAAAATGTTAATTTATCATGACAGTACAAACCAGATAAATGATTTTTACTATGAATTGTGAAGTAACCCACAATCTACTAAAAGCTACTTATAGATTAGAAGCTTAAAGAAGCTGAAAAGTATTGTGCAATGTAGAATCCATAATCTTTGTCAAACATGTAAAGTTTGAATTGTTTAGTCTATAATTTCAATATGGACTTGACAACAATTTTAGTATTTACTTATCTTCGGAACATATGATCATCTTGCATTCTGCCACTATAAATTTTCAAATATATCAACAACAATCTTTGTGATGTCACTTTCTCAACTACAAGAATATTGATCATAATACACTGAGTAGTTCTTTGGGTGACTGAGACACAAGAAGACAAATTGGTGCTGATGAATTTAACATGAAATATGAAATTGAAAGTTGCAAACTATTGCCAACTCAATATTAGTTAATGAATGGCAATTTTTACTATTAGTATGTGACAATGGAACAAGTACAGTTATTGATGTGAAGTACAATCCCTACCATGCATCCTCTGTCGACATTAGAAAAGAAATCACACTTGAATCCAGTGATGAAAAAGTAGGCTGGGCCGAGCTGGGCTGACACTATCTTGGTCCATATTGGCCACTCTCATATTAGAATGTGGGTTGTGC
>TRINITY_DN12655_c0_g1
GTCATTTCGTTGTCAAAAACAGTTTTCCATTTCTGGTATCATGAGTACCCGAGGCTCATGACCCCGTCGCATGACATCATGCTCAAGCGCCACCCTCACGCTTGGCATACTCGTCCTCGATGGCCTCTTCGTACTTTTTGGCTGCTTCGTCCTGGGCAACAGTACGTGGGTCGTCATGCAAGACGCCCTCCTTAATGAGGTCCTCTGGGTCTGGACGGTGTGAGATCTTGTCGTTAAGCTTATCCTCGAGCATGTGCTTCTCAAGCTCCTTCTGATGCGCCTGGAGGCCTGGCGCTGCCGTAGAGGCTGGAAGGATGTTCTTATCTACGAGCTCGGAGCGTTCGGGGCGGTGCTTGAG
>TRINITY_DN12657_c0_g1
AAAATCAACATATTACAACAAGCTAAGGAACAAAGTGAACAACACACCAAACAACAACTAAACAACAACATCGAATCACACTGTACTGTACTTAAACAACAACATCGAATCAAGCAATTCAAGCAGCTGGCCTGGATAGATGGCTATCTGATCTAGCTCTTGAATTATTATTGTCACGGTGGCGGGCGGCACGGTGGATTAGGTCATGGATGTGTCACGGTGGTGGGCGGCACGGTGGATTAGGTCATGGATGTGTCACAGTGGCGGGCGGGACGGTGGATTAGGTCATGGATGGGAACTTGACCTGCGGACTAGGGCTAGGGCTAAGGCTTGCTACAGGCGGAGGAGAAGAACATAGGAAGATCACTTGCACGCCGTGTTTGATCTTTCCGAAAACCCAGCCAAAGATCTTCCGCTTAACTGCTCCCCGCGATGGAATAGTGTTGCGTTGCTGGTGTTCCTCCATTGCAATCCTATTTCTGGACAGTTAGTGCACAGTGATATGAGGAGGGTGCTCGAGAGTCGAGAAAGCTAAGAAAGAT
>TRINITY_DN12659_c0_g1
AGTCTCCGGTGGCAGAGATTGAACATTAAATGGCGTGTAGTCGAGATCAGTAAAGGAAGAGGTAAAAGTGAGGGTCTTAGCGAGAAAGAAAAGTATTCCATTACAAATGAGGAACATGTACTTCCTCTCCAAGGCGTGGGAGAAGTGAAAATTGTAGGAGGACAAAATTAGGAGAGACAATGGGACTAAGAACTGCAATGCTTTCTTGAGGTAGCACAAGGGGTACTTGTTTGGTTTTGTTGAAGTTGTTTCAATGGCTTCACTTCCATACAAATCCATCATTGTATTCATGGATCAGAATTAATTAAGAAAGGTCG
>TRINITY_DN12663_c0_g1
GAGCTTCAAGTCCTTTGACCTTCGAGTCGTCCATTCGTTGTTACCAACTAATACTATCATTAATAATACACACTCGCCAACTCTCTCAACCACCTCAACCTCCACCAACCAACACTTCCAACTTTACCGTTTCAAGTTCTAAATACCATCAAAATGCGTTACTCATTCGCCGTCGCTGCCTTCGCTGGCCTTGCCGCCGCCGTTCCCCAATACGGTGCCTACCCTGCTGCCCCAGCCAGCACTCCCGCTGCCCCGGCTTACCCTGCCTACCCTGCTCAGCCTGCTGAGCCCTCCTCTGCTGCTCCCGCCTACCCTGCCTACCCAGCTGAGCCCTCCACTCCCGCTGCTGAGTACCCCGCCTCCAGCGCTACTCCTGAGGCCTCCAAGCCCGCTGAGTACCCCGCTGGAACTCCTTCCAAGCCAGCCGAGTACCCTGCTGAGACCCCCTCTGCTTCCAAGCCCGCTGAGTACCCAGCTGAGACTCCCTCCAAGCCTGCTGAGTACCCCGTCGAGTCCACCAAGACTCCCGAGGTTCCCGAGCACGCCACCTCTGAGGTTCCCTCTTACCCTGCCTCCTCCATGACCCCTGAGGTCCCCGAGGCTGAGACCACCTCTTGCTTGAGCTCCACCACCATCACCGTCACTGTCCCCTACCCCACCGGTACCCCCGTCGTTCCCGGTGCTGGCAAGCCTTCCGGTACCCCCATGGTCCCTGGTGCTCCCCAGCCTTCCGGTGGTGCTCCTTACCCATCTGTCCCCGTCGGTGGTGCTCCCTACCCCTCTGTCCCTGCTGGCACTGGTGCTCCTCCCGCTGGCACTGGCATGCCCACCAAGACCGGTGGCTACGTCAAGCCTTCCAC
>TRINITY_DN12666_c0_g1
GACTGCTAATTCTCTCTTCATGTTATTCCCATTTGAGGAAGGGAAAAATATATGGTAGGAAATATTATTGCTTTCAAATCATCATAATCATTTGCTTTCATTTCTTTCTTGTCCAAGTAGACAGGATTAACAACTCGATAAAGCCTCATCTAGTTTTCTATAGCCAGGTCAAAGCCAACACACTAAGAACATAAAACAGGCTTGACTTCATCAAGTTCCATTAATGTCATTTCGTTCACTAAGTTCAAAACAATAAATTAGGAAAGCAATCAAGTGAATGCCAGTTTAAGTGAACAATATTCAGTTCTAGTATACCTCATAGTTGAATTCATACCAATGAAACAAGTTGTTGAAATTACAGTCAACTACAAATCATAGGTTGGTCATTTTATCATGGTATACATCCAAAGTAGTTTAATATCCCTATCTGACT
>TRINITY_DN12667_c0_g1
CGCGGGTCACGCTCCGACGCCGGCGCCGGCGCCGACGTCGCGGCGGTGGAGCCTGGCGTCGGCGTCGGCGTCGGCGAAAAGAGAGAGGGCGGTACGACCGACGACAGCGTCTTGCGGAGGAGGCCGAACATGGGGAAGTAGGCCATCGACCACACGGTGTCGCGAAGGACGATGCCGAGTCCACCCCTGTAGAATCCCAGCAGCCCGCGCTCGCGATAGACGTCCCCGCAGATTTGTCGCACCGTGAAGTTGGCATTCACGCCCGACTGGAGCGGGACTTTGATGACGTTGATGGGCGCCGCGAGGAGGCCCAGCACCATGCCCGCGAACATGCTCGAGAAAAACTGACCCCGCTCCTCGCTCATGCCTCCTTTG
>TRINITY_DN12669_c0_g1
GAAAAAAAGAAGAAGAGAATCAGAGAGAAAAAAGAACGGAAAAGAAAAACTAACAAACACACACACACCGTGAGGTACACATCGCGGGGGCACCGCATCCCCCCCGAAACGACTCGGCCCCCACGAAACGACGGGAGAAAACGGGTCTAGTACTCCTCCACGTCCTCCTCGCCCTCAACGTCGGCGGATTCCGCGCCAACCTCCTCGTAGTCCTTCTCGAGCGCCGCAAGATCCTCGCGCGCCTCCGAAAATTCTCCCTCTTCCATTCCTTCTCCGACGTACCAGTGCACGAACGCGCGCTTGCTGTACATGAGGTCGAACTTGTGCGAGAGAGCAGACCAGGCCTCGCTGATG
>TRINITY_DN12670_c0_g1
TATCCACTTTTCTCAATTTACCCTTTATTGCTTTTAACTTTTCTAGGTGGCTCCCAATTCATCTCTTGTTAGAAGGGCAAATTTGGAAAAGAAATCATATCTAATCTGATTTTTTAAAGAAGCATGCCAAACACAACTATCACTTACAAAATGGGACGGAGGGAGAACTTCACATCCTTTAATCTAAATTAATGTTTTGTTCCTACATTCTCAAAGGACAGAAACAGCCTTTTTGCCAAAAGTGTAAAGCATATGCTTTACAAACTCACAAAGAACCAGGGATTAGCATCAACTTACAAAAATCAACAACATATCTTCACATTAGGAACAAGATAATGCATAGCATTTCTCACCACACCAGAACTTAAGGTCGTGGCAATTTTTCTTAATTAGACTCTAATTTCTAATTAAGCCCATGAAGAAGTAAA
>TRINITY_DN12674_c0_g1
TACTCTTTGCAATTTGTTGACAGCTAAAATACCTGCCCCCAGTTGGTGGTGGCACAATAATGTTCAGACATCAGGCACTTTCATCTGCTTCTAACAGTCACGAATCTATAATCTGCTTCTGCTTCATAACATAAAAAAGATGCTGACAAAATTATATATGTAAATTATAGAATATAGATTCAAGAAACATTGGCATTTGGTTGCTAACAATGTTATTCTTACTGAACAAGGAAAAAGGAGAATCTACCATGGAGAGAATTAAAAGTTTTTTAGCTGATACCTATTAGGAAAAAATATGTTGCAGTAAGACCTTTTATAGCACTAGAACTTCCATAGGTAACTGGGTTTGAATTGTATTATCATTTATTTCATTATGTCTTATCATTAAGAAAGTGATATTATTTGGAAACCTTAACATAAAACATATAAGTAATGTG
>TRINITY_DN12678_c0_g1
GGAGATGATGGTGATGGGAGATCAGGCGAGGAGCTGTTGGAAGGCGCTGGCGATGTGGGCCACGGCGGCGTCGGTGATGTAGTAGTGCATGACCAGGCGGAGGTGGCCGCTCGGGTAGGGGCTGCCCAGCCGCACCTTGTGCTGCTCCCACATGGCCTTGATGAAGTCGGCCGGCGTCGCGAACTTGGGGGAGTTGAGGTGGATGATGACAAAGTTGGTGTCGCAGCTCACCACCTCCACTGCCGGGGCCAGCGCCTCGAAGGCCTTGGCCAGCTGGGCCGCGTGCTCGTGGTCCTCGTGCAACCGCTTGGCCATCTTGTTGAGGGAGATCAGGCCGGCCGCAGCGAGCACGCCGGCCTGGCGCATGCCGCCGCCGAGCATCTTGCGGGCGCGGCGGGCCTGGGCGATGAAGTCCTTGGAGCCGACGAGGACCGAGCCGACGGGCGCGCACAGGCCCTTCGAGAGGCAGAACGTCACCGTGTCGGCTGCC
>TRINITY_DN1267_c0_g1
GAAGAAGCAGTAGCGCCCTTCACCGGGGTGAGGCTTTCGCCGGAGGGCGTGACCCTGTTTCGCTTGGCTAGCGTCGATGGTGGCGACAAAGGCGATAATGATACAGACGACACGCTGGCGCTACTACTACTACTGGAGGTGCCTTGAACGGAGACTACGTTGCCCAGCACGGACACGGTGTAGCTCCTCTCCGTGTCCACCGAGTAGTCGTAGAGAAGGGCGCCGGTGCCCTTGTTCGCGGTACCCAGATGGAACACGAAAATGGGGATGGAGGCCGCCAGGAGGGCGTTGACCACCAGCAAGAACATTCCCACGCTGAAGAACGCCACCCCGTACGACCTTTGCT
>TRINITY_DN1268_c0_g1
ATGTGCATTTCCTCTGTTCTGTGCTCTTGAACCCTTGATTCCCTTGTGCCTTTAGTTGAAGTATAGGTCGTCGATTCAATCTATCTTGATGGGATTTTGGCTTCTGTTGAGTAGTATAGAAGGGATTTTTCTAGTAGGTAGCGAGAAGACTAGTAGTATCGACAAGAGGCGGAATCAATAGCTGAAACTTTTTTCGGGTAGGGTAGGCTTGGAGTAAGAAGTCCTATTTTTCCCAACCAAATAAGCACTTTTGCAAAGTTAACCTTCCCGCGGTCAAAACAAGACTTACGGATAACAATCAGA
>TRINITY_DN12702_c0_g1
CTTGGATACTTTCGGTTCTACTTACATATAGTCGTTGTTCGCTATCAACTGCTCTATCATGGCGCCCGCTGCTATCTCTCCTCCTTCATCGCCACGGCCATCCGCCGCTTCTCCTTCAGAAGTCTCGGCATACCAAGGCTACCACCATGTACACTGGTATGTCGGTAACGCCAAACAAGCAGCCTCTTTCTATGTATCGCGCATGGGCTTCGAGCGTGTCGCATACCGTGGCCTAGAGACTGGATCAAGAGCTACCGCCTCTCACGTTGTACGGAACGGCAACGTGACTTTCATCCTCACATCACCTTTGAGGTGTCTAGAGCAAGGCTCAAGATTCAGCAAAGAGGACGAGCAGCTACTACGAGAGATCCACGAGCATCAAGAGCGCCATGG
>TRINITY_DN12709_c0_g1
GTTGCGTGGTTGTCGCGGGCGATTCACTGGTCGCTTCCGCAGGCGCCACCGACTTTTCTCTCCCCCAGCCTCCCTCCCTTTCTGGTGACGTCAGCAGTTTGACGAGGATGTCCATGAAGAACTCGAGGTCCCTCCTTTCGGCGCGCTCATGCTTCAGTTGGCCCACGAGCCCGCCGAGCTCGCGTGGGCTCCATTCAATGCTGCCGGACGGGTACTCCTTGGCCTCGGCCAGTGAGAAGTAGGGCGAGCGCGGGATGACCCGGAGCAGCTTGGCGACGTCCTCTGCCTCCCACGTCTCCACGACACCGTTCGTGAGCTGTCCGAGAGCCTTCGTCAGATCCTTTGGCTCCTTGTCCCCTTGCTGCACGTGTCCGTGAGCCAGGGTGAGCAGGAGGTAGGTCAGGCGGTTGATGCTGCCCTTCTCCTGGCTCGAGTAGAGGAGCGGGAGCAGGCGGCCGGTGCGGCGCAGCCCGAGATCGCGAGAGACGGCGAGCAGGGCACGACCCACGCCCTCGCCCTGCCTCAAGTCTCTCAGGAGGGATCGCAGCCGTGCGTTCCTCTTGGCAGCGTCGCCCTGTGGCGCGGCATCTCTGAGATGGCTCAAGATGGCGCGGGCTACTTGGTCGGGATCGGTTCCATCCGTGACTGACGGCGGTGCGTCTTTTTCTTCAACGGCTTCAGGCGCTGCGGCCGATTGCTGGATGTGTCGCGATGCATGAAAATGGCGGAGGGAGACATGGAGGCGAAGAGGCAGGAGCGAGGAGGAAGAAGG
>TRINITY_DN1270_c0_g1
GGAAACTTTAAGGGGAGTGAGTTACCTATTGTGGACTAAATGGCAGTTCACTGGTGAAAAACAATGCTATGAATCTCTTGCAGGGATTTACTTGTTGGATGGTTATTACTGAAATTGCTAGATAATGACGTCAGTAATGGGTCTAATCATATTAATACACCTTCAGGTAATTGTTGCTCTCAAAATATGATAGGGTCAGGTCACCTTCAAGAGAGCATAATGTACTGTGAGTCTTGCTGGAGTAGTGGAGTTGCATTTTGTTTCTTGCCAAAGTTCAAGGGAGCTTGAGAAGTTCATTTGCTTTGATTTCTCCAGCATTTCTTCTCTTTGGGAGTTGGGCTCGTTGCATGGTGTGATGAGCCTTTG
>TRINITY_DN12712_c0_g1
GCATGAACACACAAATATCCAGCAAAGGCCTAGATAATTTATATCTATTCACTAGTTTTGAGAGTAAAAAGTAGTAATGACAAAGCCAAGAACCAAATATAAAGGGAAGAGAAGCAAGGCAGGTAGGCAGTGCATAGCACCATTTCTGTATTCTCACAAACAAAAGAAAAATACACACACTTAACTTAGGACTGCTCTTGCTTGAGCCCAATACAATGAATGAGTTTCTACAAACAGAGCATGCTAAAAACTCTTACTCCGTATTTAACAATAATTACTAGTTTTCCTTTTCTTTAAGCCTTGGGGAACAACAAAAACGGGGACTGAGAAAGTAATTAAATGATGTACAGACATTTGAATGTTCCATCTCACTACTCCAAAGTCGAATTAAATTACACTAGTGGAAAATATTAATAACTCCATCCAAATACTATCAATGTGGAACAAACATACATTACAGGAAAACGAGC
>TRINITY_DN12718_c0_g1
GGGGTGGTGAAGTCGATCTCGGGGCCGGCGGGCACGATGCCCAGCGGGTTGATGCGCGGGTGGCTGCCAAAGTAGTGCTCCTTGATATGCACCAGGTTGACCGTCTCGGCAATGCCGGGCCACTGGTAGACGTCGCGGGTGTAGCCCCACAGGTTCGGGTAGTCGACGATGCGCTTCTTGTTGGTCTTGAAGTGCTGGACATAGACTGGGTCGAAGCGGACCAGGGTCACGAACAGCCTGATGTCGGCCTCGTTGGGCTTGTTGCCGCCCAGGAAGCGCGTCTTGGACAGCTTCTCCTCGGCGTCGTCGAGGGTGGCGAAGAGGACCTGGAAGGCCTCCTCATAGGCGGCCTGCGAGGTGGCGAAGCCGCACTTGTAGACGCCGTTGTTGATGGTCTCGTACATCCACGTGTTGAGGGCATCGATCTCCTCCCTCTGCTCGGCCGGGTACAGGTCCACCTCAGGGTGCTTGGCGAAGGCATTGAATTCGGTGTTGAGCATGCGGATGATCTCCTCCCTCTGCTCGGCCGGGTACAGGTCCACCTCAGGGTGCTTGGCGAAGGCATTGAATTCGGTGTTGAGCATGCGGATGATCTCCTCCCTCTGCTCGGCCG
>TRINITY_DN12719_c0_g1
GTGGCGGTGAGCACACGCTTGCCAGGACCGAGAGCGGCAGCGTGTACGGGTGGGGTAATGGGAGCATCGGTCAGCTGGGCCTGGGTGACCACAACTTTCACTGGCTTCCCGTCCCCATCAAAGCGCTGCGCAAGATGCATGTCACCCAGCTCGCAGCAGGCTACGCCCACACCATCGTCGTCCTCAAGTCTGGCGAAGTGATGGTCTTTGGTGGCGGGGAGGTGGGGCAGCTGGGCACGGGCATGCGGAAGGACCTCTTCGTGCCCACCAAGCTGCAGGCCATGTCCAGCATCGTCCAGGCCGCGTGCGGCTACTGCCACACGGCCCTGCTCACCGAAGCGGGCGAGGTCTAC
>TRINITY_DN12723_c0_g1
CAGCTATCAACCCCACATCCACCGCAAACCTCTACCGACCACTCTTCACCCAGAAGTTCTTTCACAACACCGCCAAAATGAGCGAAGACCACAAGGGCGTACACAACCTTAAGAACAAGGAGCAGTTCGAGGAGGTCATGGCAGTCAAGGACAGCCTCATGGTCGTCGACTGCTTCGCGACATGGTGCGGCCCTTGTAAAGTGATCGCTCCCCAGGTCGTCAAGTTCTCTGAGAAGTACCCCAACGCGCGCTTCTACAAGCTCGACGTCGACGAAGCCTCCGACGTTGCAGGTGACCTCGGTATCCGCGCCATGCCTACCTTCATCCTTTTCAAGAACGGAACCAAGGTCGCCGAGGTCGTTGGCGCCAACCCCAAGG
>TRINITY_DN1273_c0_g1
ATGGAAACAGTAACAGAAAACCTCTCTGAGAGCACATCTCCGGCGGCGACGGCTCGGTCGCCGGAGGAGCAAGATTTGCTCCAAAGAAGTACCAAGAAACCAAAAAGAGGTCGCAACTCTATGGAAATCCCTGGGAATTCTACAAACAAGGAAGCTGTGCAAGAAACACCCACTTTAGCGGACTTGAAATCACCTGAATCCACACAGTGGCGCACTCCTGTGGAAACTCCAAACTCTGCATGGGGACGGAGGGAACCCATTAGCATTGACGAGAAGGATTCAGCTTCGGACGATGATATTATGGATGAAGACAAGCAAGACCCCAACTGCCCAGTAATCCTAGTAACAAGAGAAGAGAAAGAAAGACTCCGCAAGCCTTGGAGAATATCACTGATTATCAAAGTTCTTGGCAGGAAGGTGGGATATCCATACCTGTTGCAGCGCTTGCAGAAGATGTAGAAGCCGGAAGCGACCTTTGATCTCATTACTCTGGACCAAGATTATTTCTTGGCCAAGTTTGAGTCCCTCCGAGACTATGAATTCGCTAAGTTTGAGGGGCCATGGATCATTTTGGATCACTACGTAACTGTCCAGGAAT
>TRINITY_DN12741_c0_g1
GCGCCGTTGCATACCAATACCTCGCTTTCTTCCGCCCACCATTTTGTGTCCATTAAGTTGAACTCCCGGAACTATCTTTTTTTGCGTACTCAGATGATCCCCTTTCTTCGTGGTCAGGGGTTGCTTGGGTTTGTTGATGGTACGCAGGAATGTCCTACGCTGCCATTACCACCGCCTGCTGCTGGAGTCACGACGTCTGCTGCTGGAGGTGTGCCGCCTGCGGCTGCTGTTGCTTCGCCGGAACTTCTTGCTGAGCGAGCGACATGGCTTCGTCAGGATCAAGCTATTCTCTCCCTTCTGATTTCTTCGTTGTCGGAGGAGACAATGCCACTGGCGGTTGGCCGAACGTCGTTGCGTCTGCTGTGGTTGGCGATCGAACAGTCACTGGGATCTTCAACCCGTGCTCGTGCCCTCCGGCTTCTTGGCCAGTTGCAGAGTATAAGGCAGGGTGACGCGTCCATAGCAGACTACCTCGGCCGTGCTCAGGTTCTCGTCGAAGACTTAGCGCTCGCCGGCCGGCCGGTGTCGCTTGATGATCAGAATTTATATGTATTCCGAGGCCTCCGTCCAGAATTCCGGCTGCTAGTTGCTCCGTTGACGCGTGGTGCTCCGTTTTCCTTGGGTGAGTTGTCTGATTTTCTGGTGGCGCAAGAGTTTATTTGCGCTGGTGATGACAGTCCGGCGGTTGCGCCGATGGCCATGGCTGCCAGGAGAGGTGGTCGGTTTGGTGCTCAGCAGGCTCAGCGCGGTGGTCGTGGTCGGCAGCGTGGAGGTCGCAGCCGTGGCAGAGGGCGTGCTGGTGGTGTTCGCTGTCAGATTTGCGGTGGCGGTGGTCACTCTGCCGTCTCCTGTTACCGCCGTTACGCTGGTCAGGGACCTCAGGCGCACATGGCGGTTCACCCTGATTCCGCAAGCCTGGCAGGTTCGGATGTACAGCAGTGGTTCCCTGATTCTGGAGCTTCTAATCATGTAACTCCAGACCCATCTGTGATGTCATCCGCGGCGGATTACCATGGCTCGGACACTCTCCGCATCGGCGATGGTTCAGGATCGTTCCACCA
>TRINITY_DN1274_c0_g1
GAGAGATGGAGGAGCAAAAAGATCCATCCACTGCACCTGGACTTGGACTGGCCGCCCCCATCAAATCTTTGCGAATTGGGGAGGAGGGCCTGCTGCCCATCGTTGCCAGCGAGGATATCGTGCCAGGCGCGCTGCTGGGCGGCCGTGCCCTGCGCGAGTGGCGCCGTGCTGTCGTACACGGCACCGACGTCATCGTGAGCCGCCAGCGTAGCGACGACAACCCGCCCGCTGCTACTCGGCGGGCCAACCTGCAGGCCTACGCCCTGCTGCGCCACCCCCACATCGTGACCCTGCTGGCCGCCACCACCCACGGCGAGGTCATCACCGAGGTGTGCGACTACGACCTCCTGCCCGCGCCTGGACCAAACCCTGGCTCGGGCACGCTAGCGACGGCCAAGGAGGAGCGGCGGCGCTCGATCTCGCTGCTGCGCATGTTGGCCTACGCGCGCGATATCGCGCAGGCCCTGGCCTGGGCGCACAGCATGCACGTGATCCACAGGGACGTCAAACCCTCGCACTGGCTGGTGGTGGGCAATCGAGCCAAGTTGGGCGGGTGGATGTTCGCCGAGGTGCAGCGAGACGAC
>TRINITY_DN12755_c0_g1
GCACATTATGACACTAATTAATAAGGAAAATTGCTCAGAATGACAATTTGGGATCCGTTGAGTAGTACTATTGGACCAACAAATCTATTCAAGAGGTCTAATGAGTTCAATAAACCCGTTGAGTAATATAGTTGAATTAGCAAGCCTATTGGACAATTGAACCAACCTTTCAATAATATGAACCAATTATAACTTCTTCTTTTTTGAAATAAAAGACTTAATTCATTAACTCAGAAGAAAGACAATCCACAAGAAAAGGAGGAGGGTCATCAAACCATTTTCCGCAATCTGACAAAGAAACGGC
>TRINITY_DN12758_c0_g1
GAACATCTCTATCTATCCTTCATACTAAAAACAACTCTATAAATAGATGAAACAAACCCAAAGCCATCCCATACCAACTTTCTTAGCTTATTAGCCAGCTGCAATGGCATCTCAAGCCTCTCCACAATCCCCGCCGGATTTTGGGGCTTTTGGGTTTATCAGAGCGTTGCAGGGATCCAAGAAAGGAGACCGCGTGGAAGGACTGTACAATCTCAAGAAGTATCTGGAAAGATTTGGTTATATTGATCATCTTTCTTACAAGAGCAGCTCCGACGAAGCAGATTACTTCTCCGATCAACTGGAGGCCGCCGTCAAAACTTATCAGACCAACTTTCACCTCAATCCTACCGGAGTTTTGGACGCCGACACTGTAGCAATGATGATGAAGCCTCGATGTGGAGTGCCAGATATCATTGGAGGCGTCAACGTAATGCAGAGGCG
>TRINITY_DN12762_c0_g1
ATGCGTCAGGCGCGCACAGCAGCTGGTGATATTAACATCACAAATGTCAGCTTTCACTGTTCCAATCTCCCTTCACTGCTAGCTCCTTCCCCCTTCTCTCTCCTCTCCTCCCACGGCCAAAGTGGCTTGATTTCTGACATTATCTTCCCCAATATGCATTAATGGAGATGCTCTAAGAGTACTCATTCTTTCAAAATTTTTCTCTCATTTTTTTTCTTTTGACAGCAAAAAAGGCGTAGATTGACATTAACTAAGAAAAAAATGAACAAATACAGAGAGGAGGGACATGTTCCCATGTTTG
>TRINITY_DN12764_c0_g1
GTGGGCCTCCGCAAGCAGGCGCCCAACCCGGTGCTGGGCGAGCCCTACGTAATCGACATCGTCGTGGCCGACCACGATGGCAATGTGGTCGACATGGTGGACGTGACGGTCCAGCTCTGCGCCCTCGAGCGCTGGAGCGGCCGGAAGCAGATCCTCAAGCTGGAGGTCATCAAGTCCGAGAAGGAGCCCATCCCCTACACCATCAGCCCTGAGGCTCTATCCACCGGCGCTCCCACGTACGAGCTCTACGCGATCATCCAGGACCAGGAAGGCCGTAAGCACGCGGCGTTCGAAGTCTTCAACGAGCCGGCGGCGGCTGTTGCTCCTCCG
>TRINITY_DN1276_c0_g1
GGCTTCCACTAATTTCATCAATGTCCTTTGCTCCTCTTTGCTATCTGTAATGAGTTCGTAGTCTGCACACTCTTTCAGTGCCTGCAATGCATCCGGCAGCGAAGAGACATACTCAGGAGAAGAAGGAGAGGAGAGAGGACTGGAAGAACAAGATGCAGGAGAAGCGGGAGACAGGGCAGGGGAAGGTGTTGAGAGGAAAGGTGATGGAGAAGAGGTTGATGGGGCATCCTCCATTCGAGGCAGCCCAAAAGATGAGAAAGATGGTGAAGTGGGCTCTTCAGGCATTGACATGAGCTTTACTGGCTTATCGACTCGTC
>TRINITY_DN12773_c0_g1
AAGAAATCAAAGTCCCAATCAAAGTCCGTTCTTCGATCCTCACCCAATACTCCAATCACGATGGTCAACCCACTTTACGTCGTCTACGTCTTATCCACCATCACCGGCGTCCAGGCCTGCAAGAGGACCTGCTCTGCTACTGGCGACAGCGGTGGCACTTGCACCTACAACTGTACCCACGTATGCTCCAGCATCTCTGCTAATGAGGCTCGCAACACTTTCCTTGCGGCTCTGCAGAACGGCGGTAACTCCTGCTCTGCGGTAGGAACGAGTGGTGTTAAGTGCAGGAAGACAGCTAGCTTTGGAAGCTGCTACAACCACTATTGGTCTTGCGGAAGCGGCTGCTAGATAACTCCCGGTTGACGCTATGTTAACGAAGCGGGTATGACGGATGGTTTATGTCCAGAACATG
>TRINITY_DN12799_c0_g1
AACGTCGGGTCGGGCTTGCTGTAGGTGCGCTCCCACCACGTCGACACGCCGGGGTAGTAGCCCGGCTCGGCCGTGTAGTCCACCTTGAGGTACTCGCGCCCGTCCGGCGCGCGCGCCATCCACACGAACGGCTGCACGCGGTAGGCGTACTCCGGGTTGATGGGCTCCACGTAGCACTCCACCTCCACGCCGCGCTCGATCGCCGCTGTGCGCGTTTGCGATGCCTCGTCGTTGTCGCTCCAGTCCAACGAGCCATGGCCTTCAACGTCGAGAGCCATGAGGTTGGGCGTCTCGAAGACCATTCCCACGCCAAAGACTGACGCCATGAACTTGGCATCCTGGTGGATATCTATGCCTGCCTGACCGCTGTTGTCGTGCGTGGCTG
>TRINITY_DN12825_c0_g1
TAGAAAGGGTTAGCGATATATATTTCAATATATGAAGTTGGTATTATTTTAGAAGTAAAGTTGCATCTTAGCTACTAATTATAACTTTTGATATTGTGGTAAGCGTTTAATCCTAACAATTGATATGTGTTACACAACTAGCTGTATTATCAAGGTTGGCATGTGTTGCGGGATTGTTGGGCAAAGCCCAGAAAAACCAAGTTGATGTTGGGCCGGCACTAGTTGCTACACAGGTTTTCAGTTTATGCGACTAAAATTAAGCCCTAAGAACTCCTGTCCAAGGGTGTTGGGGGAGGTAAATCGCGAGTCGTTTAATCAGTCCTCAGTTTCCATCACTGCCTATACGTACACTCTGTGGACAATGAATCTTCATCATCTCTG
>TRINITY_DN12829_c0_g1
AGAAAGTGCAGTATATATGAAAAGAAAGTGAGTGGCGCGAATTCATCCGTGTGTTTCATTAATCAAAACGACGTTGTTTTGGGGACCGCGGTCCACGATATAAGAACTGAAAACATTTGGTGGTGCACTACACACCAGCCCGTAATGCACTGCAAACCACTCTTAAGTACACCGCACATATACCTCTTCTTTCTAAGTGCACCACAGACAGCCACACATTCGCAATGGAAGAGTCTGCTACACTTGAACTACACCCTATATATATATATGATAAATGAAAATTCTAGGCATACTCAGCTCAAACAAAGAAAGAAAGAAAATTTAGAAGGATCGGATGGTAGTGTTGTGAATTACACACACACATATATATATACCTGATCTCTAGCACTGGATCCTTCCAATTGGGAATCTGGATTGACGGTGGTATACATATCGTACCAACCCTTATGCACCAGAG
>TRINITY_DN1282_c0_g1
AAGTAAGAAATGCAGAACCAATACGCAGAAAGGACAACAAATTTGGACTTGACCAAAAAGACATCTCGGTTTTTCTCAGTTTCAACACTGCAATGATAGTAATCTTGTTACTCAAGTGTACTCAGTACTGCATTGACTAGAAGTAACAATTAATCTTAGAATCCCGCCAAGGACCTTATGGTCACTAGACTTTATGTAAAAGGTCTCAAGTGTAATACTCATTCCTTGTATGGTTCGAATTTCAATTTCAACTTTCATAGCATTGTTGGTAATTTCATGTATGAATTAATCTTGGAATACCAAACAATACGAGTCTAATTTAAGCTTTTACCACTTTGCTCAACCATAAATTTGATATTCCTCGGTCCTTACTACTCACTCATTAGTG
>TRINITY_DN12848_c0_g1
GTCGTCGTCGTCGGCCGCGGCGACGGCGTTGGGGCCAAAGTGCTGGTCCCAGTGGACGTGGAAGAGCTTCTGCAGGAAGACGGCGTCCTGGTAGACCTCGCAGTCGGGGATGTTGTACAGCTGGGCGTTGTCAAAGATGAGGTTGAACTCCTCCTTGAAGAGCTCGGCGGTGTAGCTGCCCTTGTCGATGTTGGTCTTGATGTTGTTCAGCGACAGGGGCCGCTTGATCACCTCGTAGTAGTCCGGGTAGAGCTTCTTCGACGGCAGCCGCAGGAACAGCTTGCTCCGCTGCCGGCCCGACTCGGCCTCGCGCGACGTCGCGATCGCGTCCCAGATGAGCTTCATCTTCTCCTGCATCTTAGACCCCCTCTTGCGCACCTGCTGCTTCCGACCGCGCGGCGACGGCGCAGCTGCGGAGGCGGCGGCCGTCGAAGACTCCCTGCGGCTCCGCTTGCGCGGCGGCTGCTCCTCCTCGCGTTCGTCTTCATTGTCGTCGTTGTCGTTGTTCGGGG
>TRINITY_DN12854_c0_g1
GTGAGACGGAGAGGGTGAGAAGCAAAGAGGCAGAGACAAGGCGGAGAGCTGGAGACCGAGTGGTTGTCGCCTGTCTTGGCTCTTGAGCGGCAGTCTCCGGAGATGATGGCTGGGTGGAGTTATGGAGTCGTCCAGACACAAGAGAGTTTGAGGTGAGGAGTGGGAGAGGCAAGGGGCGCAAATGAGGGTCAAAGACTTAAATTTTTCTCATGCATGGACAAAAATGGGAAGATTTTAAAAAGTGGACCAAAATAACAAAAGAGCATTTGGGAGAATTATATTGAAATGTATTTTTTTCATATTCTGGTCAG
>TRINITY_DN12858_c0_g1
TCCCAACCCATCCAGACCGCACTCCGTAATGGAAAACACGCTTAGAAGAAAGTGGAAGGTCGGGTAGCGGAGAAGACCTTCTTGCCAGCCTTCTTGTTGATGCGGTGGGGCAGCGGGAACTTGAGGTTCTTGGTGAGGAGCTGCTTAATGTATGGTCGGCGGATGTCGTCGGCCTTCTCGACCTCAACGACCTTGAGAATCTGAACCTGCCTGAAACGCGATCGGTGACGGGCGGCCATGTCCTGGTAGAGGGCATCGACGGCGGCGACGCGGGACATCTCGCGGTACTCCTTGTACATGTTGTGGGTGCCGGAGCGCGAGTCGTACTTGAGCCAGATACCGAAGTTCTTGACCTTCTGGGGCTTCTTCTCGTGGATCTGGTTTACGGAGACGATCTCACCGTTGGCCTTCTTGATCTTGCGGAGCTTGCCAAGGAAGTACCAGAACCGTGACTTGGCGACAACCTCGTTGGGCGCAAAGATGCGCATGCGGTAGATCTTGGGCGCGGGGTTGGCCTCTGAAGGCAGATGGCGGCCGATAATCTGGTATTCCTGGAAGCGTGCCATCTTGATTGTGCTGTGAGGTTAG
>TRINITY_DN12861_c0_g1
GACTCAGAAAAATAGATATTTGGGCAGCGGCGTAAGAAAGTCAACATGGGCAACCCATGTCCGATGAAAGTTGAATTGCTTCACTCGCCTCCCCTTGATCACGTGACTACATCTTTTTCTTTTTCTTTTCCTTTTTCTTTTTCCTTTTTTTTTCTTCTGTTCGTTTTATTATTTGCCAGCAGCCAGCTGGTATAGTAAATACTTGCTACTTCTCCCATATTGTTGGCGGTGAAATTTTTATCTATCCACTTGGATCGGGGCAACATAAGGACCGTCAGATCAACCCGATCTACATTGGTGAGCTGGTTTTATTTTGTTTTAT
>TRINITY_DN12867_c0_g1
TGATACGTGGTATAATAATTGCCTATTATGTATGTGTAGTTAATTTACACACATGATATCATAATTAATATAACAATTTTTTGAATAGGTCCACAATACAGAAGTGGACCCTGATCTATGATATAACAATGGTTAAAAAGACGGTGACAGTGTGACATATAATGTTTGTTTTTATCTAATCAAATTATTAAGAATAGTTTTCAAAAAAAAAATATTAAGAATAGTGATGATAGAGTCAATATTTATCCAATCAAATCATAAAGATTCCTTGGCCCAATGAGAAAATTCATGGTACTAAAAGATAAGGTAAGATAAATTCTCAACCTAAGCTGAAAATTTGTTGCCTATCCTTTTTGATCTTATCGAGTAGAGACCAAGACTCATGATGACAAACGTGCCGTATGGTCATACACTACTATTTTAATACTAAAATTTATAACCATTCAATTATTGATCATAATTTTTTTTTGAAAAAATGTAAAATCAAAAGACTAATACTAGAATTAACGATTTATAACACCCTGGTAAAATTGAGACATTGACGTGTCATTTTTAAATGAGATACGAATTTTTTTATTTAATTCGTATTTTGTACTATCGAATATCCCGTAATCAACTCGCATAAATTTCATAACTTTAAATAGGAGCTTTAATCTTAATTTTCAATTCCTAGATGGACCG
>TRINITY_DN12869_c0_g1
CTGCCCTCAAGTCCCTCAACGCTTTCGATGATATTGAAAGAGTTAAGGATACCCACAAAGTTAGACCTGGAAAAGGAAAGTACAGAAACAGAAGATACATCCAAAAGAAGGGACCTTTGGTCGTCTACAACGAAAAGGGACCTTTGGTCAAGGCTCTCAGAAACTTACCTGGTGTCGAAACTACCTCTGTCCACTCTCTCAACTTATTGCAATTGGCTCCTGGAGGTCACCTCGGAAGATTCCTCATCTGGACCAAGGATGCTTTCCAAGCTCTCGACTCCGTCTTCGGAACCTACAAGAAGGGATCTAGCGAGAAGTCTGGATACTTGCTCCCTCAATCCTCTGTTGCTAACCCTGATATCACCAGAATCATCAACTCTGATGAAGTTCAATCCGCTGTCCGTGACACCAAGGGAGCTCCAAGAAGCTTCAACAGAAAGAGAAACCCTCTTAAGAACTTTGCCCTCCTTAACAAGTTGAACCCATACGCCTCTGTTCTCAGAAGAAGAGAAATCGTAAGCAGCCAAAACAAGGACAAGAAGGCCGCCGTTGTCGATGCCAAGAGAAAGGGAGTCAAG
>TRINITY_DN12881_c0_g1
GCCAGGCCGCGCAAGTACTACAACGACCGTAAGTTCATTCCCGGTCTTGGCCCCGCCCTCCGGCCCGACGAGGATCCGTCGGTCTACGACCGCTCCCTCCCCGCTCCTGCCTCTACCGACCCCATGGCATCGCTTGGCCGCGGAAGGTTCCCTGCGCAGGCGGGGTACTACCCTGGCCCGGTTCCCGCCGCCGCACACGCGGGCCGGCACGCCGATGCCTGGAACGCTCAGCAGCAGCAGCAGCAGCAGCGCACTCGCGGCGCTCCTCGTGCCCGGGGTGGAAGGAAGGATAGAGTGGAGAGGCCCAGGGAGAGCTTCGGAGACAGCAGCACGCAGGCCGGGATGTCGTACTCCTCGCAGGGTCCGCTCACACAGCCGCTGCTGACGCAGTCCCTGCCCCTTTCCCAGCAGAGCTCTCTTCCCTTCTCCCAGCAATCCGATAGGGGGCTGAGCTATCCGATCTCGCAGCCGTCGCAGTCGCAAGATTTCCAGTTTGTGGAAGACGACTTTTCGCAGGATGGGGCCGGTCGGACGCAGAAGGGCTACCCTTCCGCCGGCGGCACGTACAACTCTCTCAATTCGCAGCTCTACGAGTAAGGAACACCACTCCTCCACCTCCGCTGGCTTCCTGCTCCGCACCCTCTTGACGGCACACGTGTGCGAAGGCAAGAAGCACCCCCAGTCACACGAGGGAGGCGCGGTGAATAAGGACGACAAGACTACGCGATCAA
>TRINITY_DN12887_c0_g1
AGAATTTCAAACTGAGGTGTTATTGTTTTTCCTTTCCAAATGTCAAGATTTTATATGGTTCAACTAGAAGAGTTTTCTTTGTTGATTCAATGCATCTTCTTTTCTTCTTTCCAGGTTTTTTTTTGGTATAGTAGTCTGGTGCTTTCTTTAATGTTAGTATTTCACATGAAAAGCATACACTTTTGCTTATCAAACAGAAACCAAGATAGGGGACATTGTCCGAGTAGTTTGTGCCTTTCTCGGTGAATGCCAGAATAAATTCATTGACTTTTCATTTGGTGGAAAGATCAACTATTCCTAACAAACAGTTAAAAGTGCATGCGCTTTATTACTACTATGTAGTACTTTCTTTAGTACAGCAGAACATTGGCCCATAAAACTTTCTTGGCCATAGAGATTATTAAGCAGCTGTGGGTGGGACCATACTCTTTGGGCCCTTTGATCATGTGTAAAGATGAGGAAGTAACGTATGGTCCTGAATAAGAGTAGTCCACGAGGAAGCTTTGTAGTAACTGAGTCATTGAAGATGGGAGTCGGTTAACAGGG
>TRINITY_DN12891_c0_g1
GTTACATTTCATTCCAGACATATTCCGCGTATCAAACTTGTTGGTAAGGTGATGGGTTGCACATGTTTTCAAGACCTAAACCCACTACTACTACCCGAAGGTTTCCCTTTGGGTGAAACTCGTTTTGTGACCTTAGCCAACGAATAACTGCAATGAAATAAATCAGTTTAAGCCGCCCATAGTTGGATTCAAACCAATAAGGTCAACAGAAAACTCTCATAAGAAGTCGAACTTGAAATATTGTGATTACCAAACTAATTGTCCGACCAGTTTGGATTAAGGTTGCCCTTGGGTTGTGCATGTTTGCATCATGCAAAAGGAATTTCTTGTATAAAAGCTAATAATCATG
>TRINITY_DN12895_c0_g1
TATATATTCATTATTTCAATAAATATGTATGTATAAATTAAAATAAAATAAAGCTACTAAAATTAAGCAGTTTTGTATGAGTGGGATTTGAAATTGTAAGAAAAAAGTTATCCGAAAGCGTGCGCTATCGTCAATATTGGAGAAATTTGTGATGTTTAGGTTGACGGCAAAACCCTTTGTGGAATAATACATGCAGATAAGTTGATGGGTCCCACCAATAAACTTAATGGACTAGACTTACCATCACTCCTCTTTCCCCATACAACATATCTAAGATTTCTAGGCTTTCTGGCCCCTCCTTCTGCTTCAGAAATAAATCAAATAAAATCTTTTTTTTTCTAGTTTTTTTTTTAAAAAAAG
>TRINITY_DN12899_c0_g1
GCGAGCCGGGTGGCCAAAGAAGGACTGCTTCTTGCCCAGACCAACGTCCCAATCGAGGCGAAGGCGGCGACCCTCCATGCTGTAGCCGTTGAACCTGTCGTAGGCGTCCTCGGCATCCCTTCGGCTTTCGTACTCCACAAAGGCGTAGCCCTTGCTCTGTCCCGTCCTCCTGTTCATGCCGATGGTGACGCCCCTCAGGCGGCCGCATTTGCCAAAGTAGTCCGCAACGTCTCTCTCACGGAAATTGTAAGGCAGATTGCCAACGAACAGCGTAGTCGAATCGCGCAGCTCCCTCTCGCTCACATTTACCGGTCCTCTCCTCGGTGGCGAGCGGTCATAGCCTCGGTCGTAGCCACGATCGTATCCGCGGTCGCGCTCAGGCGAGTAGCGGGATCGGCGGGGCGAAGGGGAGCGAGATCTGTAGGACATTTGATGTGTGCGGG
>TRINITY_DN12906_c0_g1
ACAAATTGTTTGAACTTGAGACCTCTCCTTAAACAAGAACATACACGTCATCTCGTCCATACCCCAATGCTTTTATGCCACTTTTAATCATCCCTCCAATATTCTATCAATTCTAGTTAAAGCTGTGGTCAAACATTTAGTTTTACAAATCCAGACAGCAAGAATTGGCATATCTGAAGTTCTGCATAACCTATTGAGAGTGGGGATTACTTCCTATCAACGTGAATTACAAGCTATGGTTGATCACCAGTCAAGATCACACAACTCCACTGAGAAGACCTTAACTTAAACGGCGACCTTGACAAGCTAAGGTTGGCTTCTGTAGTTTGCAGAAGCTAAGGAATTGAGTTTGACAAAAAAATCCAGATCTTAG
>TRINITY_DN12909_c0_g1
AAGCACTCTGTGCTTAGATATGTGACTCTCCATATAAGAGGTCATGAGATCGAACTTCAGTGGAAGCGAGACTCTTTGTACTTCGATAGATTTTAAAAAGTTACAATTAAGCTCATGAACATGTCATTTTCGTGCATCGAAACTGATGATTGACTTCTAATAGCCAATCAATAGGATTCCTATGAAGTCTCGGCGACTAAAATCGACGACCAATGAACTGTGCCAATAGCCTCCTTCAATCTTTACTGGCGAAGAAAGCAATCAATAGGTTGCCTCCTTCATTTGGAAAAGGCGATTAGTATACCGCCTTTTTAAGTGAAAAAAGTGACCTACTGATCGTTTTTTCCAGTGAAGAAGGGTTGCCTTCTCCATTTGGAAAAGGTGATTAGT
>TRINITY_DN1290_c0_g1
TGCATTGCTTAGAATATTTGGAAGCACTTCATTGCTTGCTAAATGAGCAAAAAATTGTTTGATTTCAACGGCTTGTTTATCTAAAGCTGCTAATGTGATTTCCTTAAACTTTGTAACTTCTTAATTCTTTTCACGTTTCTTTGAAGCTCTTATTTCTACTTGAAGAAGAATGTTCTCTTGAGTCTTTGAAGCTATCCCTTTAAGACCTAAACCATGTGTATAACTTGACTTTCGTTATAATACCAAATCAAAATGTTCATCAAGTCGTAGATGTACAGCTGAAATCTGATCTATTCTTTATTCTTCTTCTCATCATCTTGAAGTTTATTCTAAGATGCTTAGCAGATTGGCGGCGACAGTGAGTAGTTGGCAATTACGTCGCCAATAGGGAGGTGGTCGTTGGTGGATTACTTTCAACACCAGACCAAATAGAACATACAAGCACTGGCAGTAGGATTGTGGTTCGTGGAGGCAAG
>TRINITY_DN12913_c0_g1
CAAGCAGCTCTCCTCCATTCTGGGCTCAGCGCTTGGCCGGTCTGCTCTGAGCGGAAGCCTGGGCAACATGGGCAAGTCGCTGGTGGCCCAGGCGGCCAACGAGGTCCTTCGCGAACTGCTCAAGCAAACCAAGCGCTGGCCTTACGTCGCCAACAAGGTGCCGTCGAGCAGCCCCAACTCGTTCGTGGTTGAGAACGCCCAGCTGTTCAAGGGCCTCTTCCAGCTGTCCCTCGCTCGGGGCAACAACCGGCTTGCGACGAGCCTGTTCGATGCACACCTGCGCCCCTTCCTCGACGCCTTCCTGCGGAACGAGGAGGGCACCGACGCCTCGGGCCGGGTTCACGCCGGCGACCAGGAGCGCAGTCACGCACTCGCCGCCGAGATCATGTCCGGCGCCATGCGCTGCCTCAAATATGG
>TRINITY_DN12916_c0_g1
GTCTTGTATTGCTTGTTCCAGAAGATGATGAAGATTGAGAGAAGGCGGCACCACATCATCATCATCACCATCCTCCTGTGGCCTCTTCACATAAAGATTTGCTACTAGTTGCTCAATTTCATCTTCTACTCTGAAAACCACATCTCTGAGTTGTGTTTCCAAGTGTTTAGTTGCTTCGATGCCGTGGCTATCAATTCTTTTCTCGTCCAGCTCTCCCAACACAGATCCAAGCTTTTCATGCAGAGATTTAATCAACTGTTTGTTAAAAGAGATGAGTTTTTTTTCTTGTAGAATTGGACGAGGACGGGATTGAAAGAACTCAATCTCTATTGTCCTCATCAGAGAATTTACACCCACACAAGCCATACTTCTCTCTGTACGTACGTGTGTAATGGAATTCAATTCTTT
>TRINITY_DN12921_c0_g1
GTTTTTTGACTAATGTTGGACTTGGTTCATTCCCAAGTTCAAATCTTTGAGATATGCATGCAGCAAACATCTTCCTTTGGAAGTGAGGGCCTTGTCCAAACATACTCTACTTGTTGTTATCAACTAAATTCAACTTCCTAGCAAACTCGAATTTCAGCATTTGACCCTAATTCCCCTTATCAAAATAAGGAACTCCATACAAGAATCAATTCTTACACTAGTTGTCAGCTTCAGTAAAGAAATAACATCGAGATTAGAGAAAACAGGCAAATTAAAGTCAACACTAAGATCACGACAACGATTGTAGGAGAAATGAGTGAAAAGACAAGAAGAAAACAAACATCAGAAATTAACTGACTTTGGCCATCCG
>TRINITY_DN12928_c0_g1
GTCTCTTGCACGGCACGAGCAGCGCGAACACGAGGGCAGTTGACGTCGTAATCAGCACCGAGTACTTCACGAACACGAGTGCAGACTTGTTCAACACGCTCAGCACTGGCGAGAGTGATGGCAGGCAGTGTGACAGTCCAGTCAGATTTGGCCTCGCGTTGCAACACAGAGCTCAAGCGCGACACCACAGCGCTGTACGAGACGTGAGGCACACGCACGATTTGAACGGCAACACTTTCAGCACCGTGCACAGCAGTCAATTGAGCGCGAAGAGCACTGACCACTTGATTGACGGCTGCAAG
>TRINITY_DN1294_c0_g1
GAGAAATAACAGTTTCAGAAAGACTGGGTAAAGATAAATATATGAAGCATGAGCAGTTTGACACTAAAAGGAGGTAAGATATATTTATAGGGAAGCAAGGGCAAACTTGAATGTGGTGAAATAAGAGGGATGAGAAGAACAGGAATCTGGAAAAAAGGTCACAAGACCGATATTTGGGGAAATTACTGTGATGCACTTTTGGATTGTAGTAATTCAGATCTCTTATGGGAGATACATACTTATGGAAGATTTTGAAAGTTAAGGATTCTTCAGAAAATTTAAGATAGGGAAAATGTGAGGGAGGACTTTGATTTTTAGAGATGATTGAAAAAGTTTAGGAGTAGGAATTCCCACAGAAATTGGGTGAAGTTTAGGATTAGGAATAGGTTAAGTAAAATTCAGTAGGATCCTAGAAATTGGGATCTAGACATTTAGTAGTGCATGGGGAAAG
>TRINITY_DN12956_c0_g1
GACACCTTGATAACTTACACTTTTCCAAAGACACTCTAGCTTCGTGCTTAATTTGTTATACAATGGCTCTGACTGGCAGCTGCATGTGTGGTGCCATCGCTTATAAGAGCGACAGCGACGCTGCTATTACGGCTCTATGCCACTGTATTGATTGCCAGAAATGGACTGGCGGTGCCTTTACTTCCAATGCCGTTGTCGCTGAGAGCGACTTCTCCGTCACCAAGGGTTCTCCCAAGCAATACGATGTCACCGGTGCCTCGGGCAAGATAAACCACCACTTCTTCTGTGGTGACTGCGGCTCCAGCCTGTACACTCGCCTGGATGTCATGCCTGGCAATATCATCATTAAGGCTGGTGGTCTCGACAACGGCAAGGCCAA
>TRINITY_DN12963_c0_g1
GTGTGTGTGTGTGTTGTTTTGGGTTGAGAGAAAAAGTGTTAGAGCATGCCCTGGATTTAGGATAAGTGTGCAAAGTTTTAGTATTTGTATGGAAACATGAAATGCACATGTATGAGTTTTTGGAGTAGTATGGAAAAGGAAAAAGGTGAGCAATTTCTTTTGGCAGATTTTGAAGAGGGATTAGGAGGCAAAGGAATGTGAGTGAATGGTTGGGTTGATGATGGTCTCTCGGTCTTTAGTGGTGGGTTTCATCATCATCATCATCATGCACGCCGGCAGCTTTTTTTCCCCTTTGTCTTCCCTCCCTTTCTCTCTCCCTCTCATCGAGTCATTGCCCATTTGTCACGCTTGCTTTCTCCGGCCTATTAGATCCCTCACCCAACACCAACTTGAATTTAAT
>TRINITY_DN12970_c0_g1
GTTAACTCGCTTGCAGCGTCATCGGCTTCACAGGCCTTGGCTGATCCTCACGAATTCGCGGAAGTAATCCGCGCTTTCAAAGAGGTGAATGCAAAGGCAAAGGGCGGTCCCATGATCACCGCCCGTATTGAATCCTTCTGCTGTCGTGTCTCCAAGGCAGATGCAGAAGAGGAAAGCAGGTCTTACGAGGCTGCGCATCAAGATGCCCTCAAGCGAGCCAAGATCTACCACGAGGCGGGTGTCGACGCTATCATGATCCACTCCAAGAGTAAATCTCCTCATGAGGTGACCCGGTTCTTGCGCGAGTACCGCGAGTACGACTCCCAGACACCTCT
>TRINITY_DN12972_c0_g1
GTTTCACTGTCAACGAAGTCAGCAACTTTGATGTGTCTAAGGCAGTAAACGAAAAGAGCGACTCAACCCCCAGTGTTAATTCCATCGAAAGAGAGGCAACACCTGATCTTTCTGAGAAGCCAGTTGAGAATGAGAGGGAAATTCCCAATTTGAACATAGTTAACAATGATAATGAAAAGGCACCAACTTTTCAAGGAAGCCACGAAGGAGAATCATCGCAGGGATTGCCTTCACCTGATTCTGTTACCAAACAACCTCAAACTTCACAATCAGTTCATCCAAGTAAAGGTGAAGATCCTGAAGGCGAACACCGGATACAAAATGAAGCCGACGCTGCAACCAGTGCATCCAGAGGAGATGCAGGTAAAGATGATGACAGGCATGATTCAGAAAAACCAATGAATTCTGAAAATGCTGCAGACCACCTGAAGGCTAATGAAGCTAACATTGGCTCAGGTGAAAGGGACCATAGTAACACTAACCTTAAAGATTGATTCATGACCACTATGTTTATGTGTACTCTTGTAGTAGTTTTTGTCCTTTTAGATGTGAAAGCAGTTGAACCCTCTTCAATTTTGCTTCAAGTTTGTTGTAAGTTGTAACATATTAAACTAATGTTAG
>TRINITY_DN12974_c0_g1
GAAGAAGGTGCGGTTTGTGATAATGGGGAATCTGTTCCACACGGACTACACGATTCACAGGCGATTCGACCTGAAAGGATCAACATTCGGACGGTTGACAGACAAGCCAGAATCTGAGATTGATTCAACCACAACTCTCAAAGACCTTGATCTCAACTTCATTTTCAGGTTACAAAAGCAATGGTTTCAAGAATTCCAAAGGCAAGTAGACAAGGACTGTGACTTGCTTGAGCAAGAGAGAATCATGGACTACAGCCTTCTGGTTGGTGTTCATTTCAAAGAAGCATCAACCAATGAAGAGAATGCAACACCTTCTGGTTCCCATTCCCCAACAGCTGCAGATGGTGGCGC
>TRINITY_DN12979_c0_g1
CTGGCCGGCGTTGGAGTCGTTGTCGGACGGGTTCCAGCCCTCGACGTTGGCTACACCGTTGATGAACTTGATGTCGTGGGGGCACTGGGAGTCGCAGTATCCAGTTCCGTACTTGGCACCAGCCTTGTTGTTGCCCTTGTTGATACCACCGTCGGCAGCCATCTCAACAAAGTAGAGAGCACCGTTCAGACCGCAAGGCAGCTTGGAGACGTCGACGTCGAAGGTGAACTCCTTGCCGATGAGGTTGAACATCTGGTACTTGGTGTCGCTCTCCATGAGGTAGGTACGCGAACCAATGTTAGCAGAG
>TRINITY_DN12990_c0_g1
GAAGATGGCAAAAGGACATACAAAAGGTGGAGGATCTGGATGAGTGAACACATACCCCCGTCACCTCCCTTGCAACCATCTGATAGGGGGCCTAAATATTGTCGTTATCATAGGCATTTGAGACACACCACCGAGGAGTGCATCACTCTATGAAAAGAAATCGAAGACATCATCCAAAGAGAGAGACCGGTTGCTCGTCCCAACCAATGGCTAAGGCAACCCGAGCACCCAAGCAAGGACCTCATCCCTATTAATCGAGGAATAGAGCCCCTGCGGAAAGGTCCCAATAGGCAAGACGATGAGGGTGAAGAACAGGA
>TRINITY_DN12992_c0_g1
AGGATAACTATATATAAATAAACCAACAAATTTAGAAAAACAGAGACACCTACTGACCTACAATAAAAAGTCAAAGAGCAAAAAGGAAGAGCTAAAATTCAGACAATATCAACTCTAATATTGCAAAATATTGCAGCACAGCCACCCCATTATATGTTAATTTAAACTTTAAAATGATGCCATGTAGGCATGAAGCAAGCCAAAGAGAATTATTATTTTGCAGAATAAAGCGTAATACACATACTGGCTCTGAAAGTTTAGTAGGTGTTAGTTTCCATCCATTATGTAGAACCAAGTGATGGCATTATAGATTTATAGCAATTAAATATGCAAATTCTAGTCTTTCTAATATAAACAGAAATAATAGACAAG
>TRINITY_DN12996_c0_g1
GTGCCCCAAGGTTACATCTGGCAAGTGGGAAGCCGAGTCTGACCCCCTCCCTCCTGTCGCCAACGCCAATCTTTGCTCGTGCATGATGGAGACTCTTAGCTGCCAAGTCGCCGACGACACCGAGGAGAAGGATTTCGGCGACATGTTCGGCTTCCTCTGCGGTGAGAAGGATGGCGAGTACTGCCAGGGTATCAACAAGAACGCCACTGCCGGTCCCTATGGTGTCTACGGCATGTGCTCCAGCCGCGAGCAGCTCTCTTTTGCTCTCAACGCCTACGCTAAGAAGGTCAGCGGCGGCTGCGACTTCAAGGGCCAGGCTACCACCAAGAAGGCCGTTGCTAAGCCCACTGCTTCCGGCTGCTCCGGCCTTCTCAAGGAC
>TRINITY_DN13010_c0_g1
TTGGCCAGCCGTTGACTAGCCCATTAGTCACAAAACCAACATTGGCGCCATGGGCAAGCAGCTTCTAATCCACCATCAGATGATGACGATATGGGTATTCTACCATATCCCACCATAAAAGAGGGGCCTCTAGTATAATGGATATGGAGGCTAGAGATCCCGTCCGTGAGTCTAAGGGAGACCGAGTTTCGCTACCTAGTGGTCGATGGCCTTCACCGCGTCCTTCTTCCAGTCATGACGAGTATGAGCTGCATGATCCTTTGGCGGCCCGGGGTGCCAACGCAACAGCTCCCACGGCGCTGTGGCCTTATAAGCCTAGTTATATAGAGTTAATCTGACAAGGAGTGCAAGATATGGTACTGGCTGGGCATCGATTTTGGATTGATAGTAGCCCCATGGAGGAGGCTCTTAGCTCTTACCTGGCAGGAGACGACATGAATGTAAGTATCATCCATGGACGTTTTGGTTGACCGTCGGCCATAACTAGTTTTTTGTTTTTTGGTAGCTGACCATGGAGGCACTCGGACTACATCATCGATTGCAAAAGGCTTCCCGAGAGTACGCAGAGTCTGAGCAGGCGCGCTTGGCGCTAATTGATGATTTGAGTCGATCCGAGGAGCGCTATAGCAGGTTGCATGCTACCCACAACATGTTTCACTTAGACTACATCGTTCTACGTGAGGACTATGGGCGTCTTCAAGAAGAGCACCAGGCCCTCCAATCGCGAGTTAGGTAGCAAGAGATCAACCACATTGTTGCTTTGTAGACTGTTGTCGTGGATTGTCGTGGATTGGCGTGGGACCCCTAACTTTGTGCGAGTTGCTGACTCTCATGCCCACTTTGTTACAGG
>TRINITY_DN13023_c0_g1
AGCTGGTCTTCGCGCCGCGTTCGGTCTCGCTGAAGCTGGTTTCAACACCGCCTGTATATCTAAGCTTTTCCCCACACGGTCGCACACAGTTGCCGCACAGGGTGGAATTAATGCTGCGCTTGGAAACATGCATGAGGACGACTGGCGGTGGCATATGTACGACACAGTCAAGGGATCCGACTGGCTTGGCGACCAGGACGCCATTCACTACATGACAAGAGAAGCGCCTCAATCTGTTATCGAACTCGAGAACTATGGTTGCCCATTTTCGCGAACAGACGACGGCAAGATCTACCAGCGTGCTTTCGGTGGACA
>TRINITY_DN13037_c0_g1
CACCTCTTTGCAACTATAAAAATTGAAGACTTTTTCTTAAGTCAGTTATTGCGCGATCATTCTGTTAGCCACTTTTTAGCGTCTTTTACTCTTTGGCTCTGAACCCTGAAAGAAGAATGCTCTGCTCTTCCTCTATAACTGCCCGCAGTCTGCAGTTCTGCAAGAAATAAACTTGGGAATTCATCCTCTGAATGTGATCGATCTCGAATTCAATAGCTAATGGTATGTCGTTGTTTTGAATTTTATCTGGAAGTTCGATCTCCTTCTCTTTCTGTATCTCAGAGGTGATAAATGGCGGATAATGCGGCTGCTGCAATTGTCGAATCTTTCGGACAACACAACAAAGAATTTAAGAAACTTTTTGCAGCTGCTGCAGCAGGTAATGTTAGTGCGAAAGGTGTGGGAGGCCTTACTGTGAAAGGTGTGGGAGGCCTTAATGTGACAGGTGTGGG
>TRINITY_DN1304_c0_g1
GAAACTCAAAGACTTGATTACTTTAGAAAAAAACAGCAACAAAGCCGTTCTGAAACTTATCAAGGACTTGTGGATAGCGTAGAAACAGGCGCCACTGTGGGTGCTGATGTCGGTCGCAGGGTAATTTTGCCGGTTTCTTTTATAGGAGGACCACGTGATATGCGAAGAAGGTACATGGATGCCATGTCACTTGTGCAACGATTTGGCAAGCCTGATCTGTTTATAACAGTCACATGTAATCCTAATTGGCCTGAGATTAAAGAACTTCTCAAATATGTCGATGAACCACAAAATAGGACAGACCTTCTAGCTCGTGTTTTCCATGCTAGACTTGAAGAGCTAAAAAATGACATATTTAAGAGACACATTTTTGGAGAAGTCGCAGCATATGCATATGTGATTGAGTTTCAAAAAAGGGGACTTCCACA
>TRINITY_DN13050_c0_g1
GTTTATTCATAATGCATTTGTTTTCATACTCTACTTTACAACCTACAAAGCTACAAATAATGTAGTTCACCTCCTTATTGCACAGTGTAGACTAACTCCAAAGAACAATAATGTTTATTAATTATGATAATGGCAACAATGATATGATGGGATATGGAGTATATCAAATCTCATCTCCCTTCACAAATTGATTTCAAGAGTCCTCTCTAATCATTTTCTGACCCCCGCCCTAAAACTTTCTCATTTTTATGGTACGTTCAACACTGATAATTGCTCCCAATCTCTAAATAATTTGCTAATCATATATAATTATTATCAAACTAATTATATA
>TRINITY_DN13060_c0_g1
GTTGGATCGCTATTCATATATCTGAGAAATGAAGAATACAAATCAATGAGGATCAGTGTGAGTTGAGTTTGAGAATCACATCGTACTGCATTTTTAGCTGTTATTCATTAAATGGCTTATGATGATTCAATGGGAGAATGAGCTATATTGATGTGGAGGTATTGTTATTAATGTTGCAACATACTGTTCTTTGCCTGCTTTCTGATACTTCTTGGTATATCGCAAGAAGTATCAAACTGTGATTCCGTTTTAGTTGAAAATTCCACACTTTTTATTTAGTTACAGCCAGAAGTTTGTTAATTGTCCTCCTAAAATTCTCTAG
>TRINITY_DN13062_c0_g1
GCAAAAGCTGCGGAATTTGCAGCAAGAAACTTGGGGAAGAATATTATGCATGAGGTGGTGGCGTTAAGCAGCAAAGACGGCGGCGGCGTTGAAGCGGCAGTGAGGGAGGGTTACCTCACCACAGACGAAGAGTTTGTGAAGCAAAATGTGAAGGGCGGCGCGTGCTGTGTAACGGCATTGATTCACGAAGGCAGTCTCGTGGTCTCAAATGCCGGCGATTGCCGCGCCGTCATGAGCCGGGGAGGAGTTGCGGAGGCGCTCACCGTTGACCACCGCCCTTCTAGAGAAGACGAAAGAGAAAGAATCGAGTCCCTGGGTGGCTATGTAAGTT
>TRINITY_DN13072_c0_g1
CGGGAGAGCTGCAGATAAGGAGGAGCTTCAACTTGATTGATCGATAGATCCATCCTTCACCAATTCTTCAAGAAGTAACTCTGAAGTTGACAAAGGCATAATTTAATCACATTCTGCAGTCTTCTGCTTAGACTACATCTGATGGGTGTTTTGGGTGCAGTACTGCATTTTCAAATCTTATTCACATGTCAAATTGAAGGGAACAGTCCACGCATGCATCCACTTGTATGAATTGCCCATGAGTCATGACTCATTTTCTATCTTTTCCTGTTTTTACATGTTGTTTTAATTTGGTGTTAGTGTTTGG
>TRINITY_DN13073_c0_g1
GAGACGCAGATCGTCGACGACGGCGCGCCCACCTTCGGCCTCATCTTCCAGCCCAACGTGGCGGGCGTGCACAAGGTGGTGATCAAGTACAAGGGCGAGGAGATCCTCAACAGCCAGGCCAACGTCGGCGGCGCGCCGGGCGCCGCTGCCCCGCCCGCCACCCCGCCGCCCGAGAAATTCCTGGTCCGGTTCCCCTTCACCCCGCTCAAGAAGGACGGCTCGCCCGTCAACGCCAAGTCGCCCTCCGAGTTCGTCGCCAAGGTGAGCGGACCCGACGACGACGTGGTGTCGAATGAGGTGCAGGACCTGGGCGGCGGCAAGTACGCGGTCGCGTTCGAGCCCAAGCTGCCCGGCATCCACACCATCTCCATCCAGCACCAGGGCGAGGAGATCAAGGACGGCCCCTTCCGCATCAACGTCGGCGGTCAGGCCATGGGCGGAGCGGCGC
>TRINITY_DN13078_c0_g1
GCCAGAAGGATTTGGGCGCCACCAACGCCAGGGTGGCCGCTGGCAAGACCATCAAGGACGTGACCGGCTTCGACTTCGTCGCCACCGCCGGCTACCTTCAGGGCGTGAGCAACTACTTCTCCAAGTACGCGCCGGGCGAGCACAGCCACTTCCGCGTCACGGAGGTCTCGCCCGCCGACGTCAACAAGCTCAACATCGAGGGCGGCGACTACGTGCAAGTGATCAACATCAAGGGCTCGGGCGACATCAACTTCTCCAACTTCGAGATCCCCACCGCGCTCAACCCCTCGCAGGTCATCTACAACGTTGTGGGCAGCAACAACATCAAGATCTCGGGCTTCGGGCTCAAGGGCCACCTGCTGGCCCTCAACT
>TRINITY_DN1307_c0_g1
GTGCCGTCGTTTTCGGCGTCGAGGATCTTGAAGGCGTCACGCATAGCTTTATCTTGTTCAACGGGGGTTTTGAATTTCTTGCCATAAGCAGTCTTGAAAAGACCAAAGTCAATAGCCTCAACACTTGAGCCAAATTCCTTCAAAACTTCTTCAATTTCAGTTTCAGTGGGGTTCTTGCCCAAGGCACGAATGCAGGTGGCCATATCTTTCTTGCTGATAAGACCGTCATTATCGGTATCAAAAGCAGTGAAGCAGTCCTTCAAGTCGTTTTGAGTGGCAGTCATGATTATATATGTGTTGTGGTTTAGAC
>TRINITY_DN13083_c0_g1
AGCCAGGTTCTCAGAGCCAAGCTTGTTAGCCATGTCCTTGGCGACAACCAGAGACTCGACCTCAGTAAGAGCACCAGCAATAACCTTGAACTCGTTACCCTGTGGGTTCTTAATCTGATAAGCACGGCCAATCTCAGTGAGAGCCTCCTCCCAATCAGCAGGCTCGAAGCGGCCCTCACGGCGGACCAGAGGCATGGTCAGTCGCTGAGTCTTGAGGCCGTCACAGGCAAATCGGGTCTTGTCGTTGATCCACTCCTCGTTCACATCGTCGTTAAGTCGGGGCAGAATTCGCATGACCTCGAGACCACGGGAGTCGACACGGATGTTGGAACCAAGACCATCGAGAACGTCGATAGACTCGGTGTGCTTCAGCTCCCAAGG
>TRINITY_DN1308_c0_g1
GTGAGGGTGCCGGTGGGATCGATCGATGAGAGGTCTCCGAAGATGTCGGTTGCGACCGGCCCTGGCTGCACCGAATTGATTCGAATCGGCACATCCGCTTGCTCGAGGGCTGCTGTTTTGGTCAGGAAGTCGATCGCCACCTTCGTGCTGCCATACAGGCCTGTTGTGGTGAAGGGCCTCTCCGCGTTAATCGACGAGCAATTGACGATCGAGTAGCGGCCGCTTCGAGCCACCGGGCTTGCCGACTTCGTCTCTACGCTCGCCGCCTCCTCCTGCTTGCGCATCTGCCTGATCTCCTCGTTCATGCAGCAGAGGGCGGAGAAGGCATTGGCCTGCATCATATCTTGAAACTCGTGTAGACCGATCTCGAGCAGGGGCCTCGTGTGCCGCATGACGCCTGCGTTGTTGAAAGCGCCATCGATCCGTCCGAATGCAGCAACGCAGCTGGCAACGAGATTTCGCACGTCTTCTTCCTTCGTGGCGTCGCAGCGGATGAAGATGGCCCTCTTCTCCTCGCCCTCTCCGTCTGCCGTGCGCACGATTCCATCTTTGATCAATTCAGCGTAGATCTTGGCCACCACCTCCCGGCCCTTGTCCTCTCTTCGGCCAGCGACCGCCACCTTGGCGCCCTCCTTGGCGGCGAGGATGGCCGTGGCCTCGCCGATCCCGGACGTGCCGCCCACCACCAGGATGACCTTGCCCTCCACCATCCCCGCTCTCCCTCGGCCTCGCACCGCCGTGTTGCGCTCGCTCTCTTGCATCCTCTCCTCTCGCCGGCTCGTGTGTGGTGCTTG
>TRINITY_DN13108_c0_g1
AATTTTTGTTTTGATATTTTAGATTGATCAAATTTTTTCTTCCATTTATTTTTTTTTCTTGTGATTGCTCCTTGGCCCTGCTTCTGTGAATTCAATAACTGGTCCAGCTTCAATAGGTTTTTTGGCTTATTGTGCACAACATAATTGCATAAATATCTAGGGTTGTGTGAAGCAAATGTAATTCCTTCATGCCATACCTGGTTTGCATTTACCTGTTACTTCTTGTATGTCAAATACAGATTAAGATTTCCCCCATTTTATCACTTGTGCTTTGAAATACTTGAGAAGCCTTATTTGCGTTGATCTTACTGGATTTACA
>TRINITY_DN13113_c0_g1
GAAGGCTCTATTTAAAAAGAATCATAAAATGGTCTATCACGAGTATCAAGTTGTTGGTCGTAAAGTTCCTACTGAGCAAGACCCAAACCCAAAGATCTACAGAATGAAGATCTTTGCTAAGAGCGCTATCCTCGCTCGCAGTCGTTTCTGGCACTTCATCAAGGCCACCAAGAAGGTCAAGAGCACCAAGGGAGAAATCTTGTCTTGCAACGAAGTCTTTGAAACTTCCCCTAACAAGATCAAGAACTTTGGAGTTTTCTTGAGATATGACTCCAGAACTGGAACCACCAACATCTACAAGGAATACAGAGATACCTCTAGAACTAACGCTGTCACCAAGTTGTTTAACGATATGGCTGGTCAATACGGAGTTGCTGCCCAAAACGTTCAAGTTGTTTCTTTAGATGCTGTCCCTGCAGCTAAGACCAGAAGACCTAACACAAAGCAATTCCACAACCAAAAC
>TRINITY_DN13119_c0_g1
GATCTTGAGCGCTTAATAAAACGAATACAAACATTTGAAAATTGATATAAAAGAGCACTAATATCCTGAATAAGCAAACCATAAGGAGTAATATTTTCTTTGGAGAAATGATCAAGCAGCTGCTTTTCGTGCGTTTCTACCATAACATTGTCATAATGCTACCCCTTTAGCCAATTCAACGCTTCCTGTACCACCAATGCCACTGCCTCCTGAGCCATGTATGCTCCTGCCTTACACACCGCCCCAGCTGCCACATACCTCCCTTCACAATCACGAACAACCCAACCCCATTGTGTTCTCCCCCAACCGCACATAGGCATAAGCATTTAGCTTCAATAGACCACGAACCGGCGCCCTCCAGTGCACAACGCCCTCACCACCACCCACATGTCGAC
>TRINITY_DN13124_c0_g1
GGGCCTCATACTCCAGTTGCGGGTGCTTGGCTTTGACGGACTCGAGTTTGATGGCAATCTCCTCGCCTGAGATGATATTGGTGCCCAGGTAGATATCGCCGAAAGAACCTGAACCGATCTTTCGACCGATACGGTACTTGTTACCAACGCGAAGATCCATGGTCGTCATGATGAAAGTTGATGGTTTTCTGTTCCGTATGAATAAAAACGGATAGATAAGTGTGCAATTTTGTATGATCTGCAAGCCTTCGTTGGCTGCAAGAGAATCGTGTGCGTTTGAAGGCGGTCAAAACGCGTGCAGGCTGAACTTTGGG
>TRINITY_DN13126_c0_g1
AAAGTTTTGAAATTTGAAGCTGTTTTTTCTTTCTTTTCCTTTCCTAGAGAATTCTAGTCAGGATGACCCACAATGTCCGATATTGCGTTGAATTTTCGACCCTTTTCCTAAAGTTCAAAATTTTCAATTCGCAGCCTCCCAAACAATTGCAATAAAAGTCACACATTTCTCTTTCTAGAAGTAAACAAACAAAAAAAGGCCATAACACCAAATATTTCACCTCAATTCAAACGCATTTTACATACAAAGCATTAAAGTTGCATATGCCAGCCTCGTAGACTTTATTTACGAGTTCGGGCTGGGTACTCTCGGGTCAGGTCGGCCCGATCAGTAAAGTTCAAGTTCAAAAAAACTTTATCGTAGTAAAAATATTTCACATGTG
>TRINITY_DN13130_c0_g1
ATTGTCGGAGCTTTCCAATCTTGAGGGGAGATAATGCAAAAGGGATTCCATCTCAGAGCATTCTTCAGCCATAAAAAGCATGGAGAAGAAAGATTCGGCCTCTTCTTGAATTGCTGATTGGGTGGTAAGGAGATCACCAGAAGCATTTTGAATAGCACATATCCTTTGCCTTCGATGTCTGTCTTTAACCGTAGCATGGAAATATTGAGTGTTGGCATCTCCTTCTTTAAGCCATTTGACCCGAGCTTTTTGCCTCCAGAACATCTCTTCTTGCTTAAGAGTTAAGAGAAACTCCGCTTGGAGTTTGTGTAGCAAAGCACGATTTTCTGGGTTCGGG
>TRINITY_DN13136_c0_g1
GGCATATTAATTATGCTTATTCAAGAAAGTAATTGATTTCAGTTATTAGAGCTGGATAATATAAAATCAAAATTCAGACACTTGTAGTTTTCTCATACTTAAGTTTTCATTTTTACCAAATCAGCTCCTAGAACCTCAAATGTATGAAAATGTTTGTGCCACTGCTTTCCTCCAACTATCAGTTCAACAATTGGGAGATAGCCTTTACTTGATACATTATTAATTCTTATGAGTTAAAGAAGGATTGAAAGGCTTAGATTTACTGTGATGATCTCTTATGTGTATTAAATTGTTTATTTTTGCTTCCCATGATATTCCTAAGTTGATCTTAGGACTTTCATTCTGGTATGCATCTATGGATGGTTTTGCCATCTTCATCTGATGTTGTGGGACAATATTTC
>TRINITY_DN13141_c0_g1
GGCAAATTTTGTTGTGGACAATGCATGAAAACACATTTACAAAATTAGTGTGTTTTATGCATACAAATAATAAGTCTTGGTTTACTGGATATTAGACTTTTAAGTAAAGGTGGTGGGGTGTGCTGAATAAGATCAGTTTGTACATGCCCAAATAATGAATATTATGCACACAAATAATGTACCTTATGCATATAAATAATGAAGTGTCAAGTTGATTTTATAATATTTTGTACACATTCAAATAATGAATATAACGCATAAAAATAATGTACTTTTATGAATAAAAATAATATACTTTAATGCATAATTCACACCGTTGTGTGGACCATAATTCACCAAATAAGCCTTACTCCTATCAGTGGCCCAAGCCTCGAACCAAATCTCTACGCCCATGGGCCATAACGCAGGTTGACCCATAACCCAGCCAGCCTCGAGTCAACTACCATATTACCTTAGGTTGACCCATAACCCAGGCCTCATACTTGAGGGCAATATGTGC
>TRINITY_DN13142_c0_g1
ATTACACTAGCATAGTACACCCCTCCCTACCTTACTTCCTCTTTGATCTCTCTGTTCCAATTTCCTCTTACACAAAAAACCTGTCGGAAAGCATGGACGTTAACCTCATGAAATCATCATCGGAAAACGAAATGGAGATAATGACACTGCTCACCATGCGCCCCAATAATCCTCATCATCATCAGCCGCTCGACAACCTAGGATTCTCAATCCACAATCCATACGACGCCGGCGCCGGCGCCGCCACGTTGTCCTTCTCGGGGGTTCACCAACACCATCCAGTCGCCGGCGCCGGCGCAGATCCGGCGCGGCACAAAATAAGCTCAAACAGCGGGA
>TRINITY_DN13153_c0_g1
CAGCTGCCCACAACGGCAAGATGAGCCGTCAGAAGAAGCAAAAGGAAGAGGAGGCGGTCGTCGAGGCTGTGGAGGAGGAGGAATGCGGCCCCATTCCAATCACCAAGCTCGAGCAACATGGCATCAGCGCTGTTGATGTGAAGAAGCTTCAGGGTGCTGGCTTCTACACCGTCGAATCGGTTGCCTTTTCGACCAAGAAGGCGTTGATCGCGGTCAAGGGTGTATCCGACACTAAGGCAGACAAGATCCTCGCTGAGGCCGCTAAGCTGGTGCCGATGGGCTTCACCACGGCCACCGAATTCCAGAAGCAAAGAGCCGAAATCATTCAAGTCACAACCGGATCAAAGGAGCTCGATAAGCTGCTTGAGAATGGCATCGAGACCGGCTCGATCACGGAAATCTTCGGCGAGTTCAGGACGGGCAAGACTCAGCTCTGCCACCAGCTGTGCGTCACCTGCCAGCTCCCGTTGGACCAGGGCGGCGGCGAGGGCAAGGCTCTGTACGTCGATACCGAGGGCACCTTCCGTCCGCAGAGGCTTCTCGCCATCGCTGAGCGATATGGTCTGAACGGAGACGATGTGCTGGACAACGTCGCCTATGCGCGAGCCTACAACTCGGACCACCAGATGCAGCTGCTGGCGCAGGCCTCGGCCATGATGTCCGAGTCGCGGTACGCCATGCTCATCGTCGACAGTGCCACGGCGCTCTACCGTACGGACTACTCGGGTCGTGGCGAGTTGTCGGCCCGTCAGATGCACCTGGCGCGCTTCCTCCGCACGCTCCAGCGGCTGGCCGACGAGTTCGGCGTGGCCGTCGTCATCACCAACCAGGTGGTAGCCCAGGTCGACGGTAACGCTGCCATGTTCGGCGCCGACCCCAAGAAGCCCATCGGCGGTAACATTATGGCCCACGCCTCGACCACTCGCCTCTACCTCAGGAAGGGCCGCGCCGAGACGCGAATCTGCAAGATCTACGACTCGCCCTGCTTGCCCGAG
>TRINITY_DN13171_c0_g1
ATTACCAGCAAAGAACTGAGTCTCAGATTTCAAAAACACCCAAAGTTAACTAAATCTATGAGTCATCTTCTGACACAAACCCTACACTCACTCTACTTGCTTTCATTAATTCCGAAAAGTTTTGTTGAAATTAATACCCAAAACTCAAGAAAAGCCATGCCAGCTAAAAGATCCAGCAAGCAAGCTAGCTAGATGCATAGATTAATAAAATAGTAATAAATTATAAATCAAAGAAGATGGAACAGTAGTATCAGTAAAGGGGAAGCCAGCCAAGATGGGGCCCTAAAGATAGAGAACTGAACTACCTCAGAATTGAAGTTTGA
>TRINITY_DN13182_c0_g1
GGGAGATAAGGGAGGAGGTGGAGACAGGGAGGTAGGATGTGCCCCTGGAGATAAGGAGGTTGTTGACGCCGAGCATGAGGCCAATGACGACGGAGAGAGAGAAGATCCGGAGGTTGAATCCGGTGAAGGGTCGCCGCTCGGTGGAGCTGAAGGCGTAGACTGCGGGGATGAGCAGCGGGAAGCCGGCGAATTGGACCCAAGTGGCTACCCATCGGCTTGATCCGCCATGGACGAAGTAGAATTTGGAAAGCAAGCTCGAAGATACGGAGCCGACCAATAGGAAAACGTAGTTCACAATCAAAATAACCTTGTAATGCATCGTGTCTCTTTTCCCGTTATGTTTTTGATGATTGAAAGTATGAGGTGATGATAATGGGAGTCGGATACTTTCATCAACCAAAACCATACTTTCATCAACCAAGGCCATTATATTAATGGATGTGATGAACTAAGCAGGTAGTAGTGGATTGAGAGAGAAAAGACTTGAGCAAGAGAGAAGGCTTGAATTGAAC
>TRINITY_DN13184_c0_g1
GTTTTCTGCTTCTTGCACATCCAGGACACCAAATTTCTACCGAGAAAAACCGCATACCCACTAGTGGACTTTCTGTCCTCAGGACAGCCGGCCCAATCCGAATCAGAAAAGGCATGCAAATCATTCGTGCTAGACTGCCGAATACGTAAACCCAGAGATAGAGTGCCCTTAACATACCTTAACACACGTTTCAGCTGCTCCCAATGAGCGGTAGTCGGCGCATGCATGTGTTGACAAAGAAGATTAACCGCATATGATAGATCAGGCCGAGTAATGGTTAAATACTGCAAAGCTCCCGCATTACTCCTGTACCTGGTGGGATCATCAAACAACTCCGCACTAGTAGAAGAATGGCTCGAC
>TRINITY_DN13194_c0_g1
GGACAGGTTAAGAGGAGAATTACCAACAGAAATTATTGACAAGCTAGAGATGTACGTACTCACCCCAGAAGCGACAGAAGAAGATGAAATCTACTGGACAGGAGAAGAGTCAGGTAAGTTCACAGTCAACTCTGCTTATACCATGACTAACACAGGCACCACCTCTATGCAGGACAAGGGATGGGATAATATCTGGAAACTAAGAGTGGCAAACCGCATACGAGTCTTTATTTGGCTCGCCAGACACGAAAGAATACTATGCAATGGAGAAAAGAATCGTCGTCACTTGTCTGACAATCCAAACTGCCCATCATGCACCAACGCCTTCGAAGACACCAACCATACCATCCGGGGCTGTCCGGAAGCGAGAGACATTTGGAAGAAACTCGTGTGCAACAAGGAATATCAAAGACTTGAATCCATGAGTCTCAACGAGTGGTTTGACACAAATACTGGCGGCAAAGTCAATACTAGTTTCGGAAAAAACTGGCCTGAGGTGTTTGCCATTACCACGTGGTGGATATGGCGCTGGAGAGACATTTGGAAG
>TRINITY_DN13199_c0_g1
AAAAGTGCTAGCTAGCTAAAGTCAAGACGGTTTACCAAAAATGCCAGCCAGAGCCAGAAGGAGGGGTTTACCAAAAATGTCAGCTAAGACCAGAAGGCAGAGTTGATAAAAAATGTTAGTTATGGTCACAAAGCGGGATACTCTGTGCACACCGTCTATAGTGATTGTAAGTTTCTCTCGCCATAAAAAGAAGACCGTAGGGTCAGAAAGAGCAAGACGTTCACAAAAATGCTAGCTAGTACCAGAAGGAGAGGTTTACAAAAAATACCAGCTAGGGCCAGAAGGAGGTCACTAGGCAAGGATTTACCAAAAATGTCAGCTAGAATTAAAAGGCAGGATTTATAAAAAAT
>TRINITY_DN131_c0_g1
GGACGAGGAGCTCCTCGCACACTACGAAGAAGAGAAACAATTCCGTGCCATCGGGCAGAGTCCGCCGGTCGCCGCGTCTGTGGTGGGCACGGGTGCTTCGCCTCCTCGCAAGCGCCGGTCTCTCGAGGGTAACGCCATGAGTCCGCTCGACGCCTCTGCCGTGGCTCCGGCCTCGCCATTGCCTGCCGGTACCGATGCGCCCACGTCCCCTCTCTCACCCGCACAGCCGCCCACAAAGAAGGCTCGCCTTGAGCCGCCACGCGCAGAGGAAGTCACCGCTGTTGCGGACACTACCACTTCAACTGGTGTCGGCCACAACGGTGCGCCCACCGAGCCAC
>TRINITY_DN13204_c0_g1
GTCATTTTGCAGAACTACATTAAGACCGTCCTGAACTCAGAGAAAAACGGTGGCGGGACCAGCCGGAGGAACTCGTCAACCAACGCCGAGGCATCCACGGTGGTGGCGCCACCGCCGCCGCCGCCACCTAAGGCGGAGCCGATGGAGTACTGCGGCGGGGACAATTTAGTCCCGGACTATGATTTCGCATTGGACGAGAAGTTGTTTGCAGGGAATGGGATTGAGTCTTTCATTGAAGACATTCCAGGTGGCCCTCTGGTATTGGATGAAAAGTATATGGAGGAGATGGCCTATGACATGCCTCCCATGATGTTTGGTGAACCAAAGGAGCTTGATTTAATGGACATGATCTCCCATGTCAATCTCTGATAGATATATCATCCTTATTGGGAACAAAAACCCCTTAATTGCTATACTTTA
>TRINITY_DN13209_c0_g1
GTTGGCAGTATATTCTGCTGTATTTTTCAACTGCTAACATGGATGGGTTTTTAAATAAAAGCTTAATACAATCTTATATTCTTACCCATATGAAGATAACAATAATATGTATATGTGCTTTTGAGTTTCTATTTGACAAGAAAGATGGAGTTGTTGTCATTTTCCATTTTCCAAGGCAATGGTATATCAATGTTACAACACACTATGAATCACCAAAATGGATTAGCTATTAATCTATTTTCTCCACTGGTTTTACCAATAAATTTAACTACTTCAAGGAAAAATACAGAGCTAAGGCTTCCATAGAACTTGAACAAGAGCTAGATTGAGATCTCATGATTGAGTAACTAGCAA
>TRINITY_DN13222_c0_g1
ATTGAATCAGCAAAGCGACAGCAAAGAGCCAAAGTCTAATGGTATAGAGAAGGGGACGCCAACACGAAGTTCTTTCATAATATTGTCAAAGGCAGAAGGAAGGTGAACAGATTTGAGAAATTGGTTGATGACAGGGGCACTTGGAGACACAAGGGACCAGATTTAAATGGGTTTATTTTTTTTATTACTTCCAAAAATTATTTAAGAGTAATACAGGGGATATGGAGAGTGTGCTAAGCTGTATTAAGAAGAAGGTCACCACTGTTCAGAATGCAGCACTGGTTAGGCATGTCACTTTTGAGGGGGTGGAAAATGTCGTGTTTAGTATGCAGCAAGATAAGTCACCAGGCCCCGATGGCCTTAATCCGGGGTTCTATAAGGCATATTGGGATATCTTAGGCAATGATTTAGTTCAGTTTTGCAATTCTGTTA
>TRINITY_DN13225_c0_g1
GGTATGTTAAGGGCATTTTAGAAATTGGGTTGCGTCTGCGTAAATCTGTAACCAATGATCTCCATGCCTTCTCAGACTCTAACTAGGTTGGCTGCCCTGAAGATCGCAAGTCCACAATGTGGGTTTGCTGTGTTTTTGGGCTCCAATCTCGTCGCTTAGGTTTGCAAGAAGTAAAGAATTGTGACAGCATCTTCTACGAAAGCTAAATATAAATCATTGGCGGATGTTAGTGCTGAGGTAATGTGGATTATCTCATTGCTTCGTGAGCTTGGTGTAGGCCGGGTTTCTGTGCCAAATAAAAGTTGTGGTGTGAAAATCTTGGGGCTACTTACATGTGTGTTATCCGGTCTTTCATGCCCGCACCAAACATGTGGAGATCAACTATCACTTTGTTCGTGATAAGGTGGCTGCAGGAGAGATATAAGCACTGTTGCAAAAATTCCGTCTATGCGCCGACAAGGAAGGTTTTTTATTTGCGTGGCCCTGTGCTGGCGCAGCGCCGATTA
>TRINITY_DN13227_c0_g1
GTGGCAAGCATTGATAAGTTACTTTCATCATGTGGGTTCCAATAAAAATGTTTACATCAAAAATTTAAGTGAGGGAGTAAAAGTTTGGAGTAGAATTTGGGAGTTCAAGTAGTAGTTTCCTGATAACCTCACTAGAAGCAAGACAGAAGTGACATCTGATGAGAACAAAGTGAGAGAGAGAAAAAAGAAATTGTCAGAAAGAGTGATTAATGCTCCTCAGCACTTAATAAAGAGAATAATCCACATGGATGACCCTATTAGTTTGGGTATCAGGGTACATTTGGCATAAATCTAGTACTGACTTCAATGATGGCAGGTAA
>TRINITY_DN13230_c0_g1
GGCGCAGCGCAAGATCAATTAGAAGGAAAGGAAAATTGAACGGAAAATGGCGTCGAAAAAATCGACCCCTAAATTCGATCCAAAGCTCTATGCCAAGCGGCTGGGTGCGCTCTACGGTGACTGGAAGAATCCCGAGTCACAAGACGTATGGAAGAACATCGGTGTGCTGGTTGTAACCAACGGCACGCCGGATGAAGAGATTATCTACAAAAAATCGACGGCCCTGCAAGACTGGCTTGTCGGGTTCGAGCTCGAGAACACGGTCATGGTGTTCACGGAGCGCGGCGTCCACATCCTCACCTCTAAGGCCGATCTGCTGAGCGGCATCGCCGACGCCCGGCCCGCAGACCGGCCCGAGCTC
>TRINITY_DN13233_c0_g1
TAAAATGGCTATGCAAAGTGTTAAGTTGGTGGTTGTCGGCGATGGTGCCGTTGGTAAAACCTGCTTGCTCATTGCTTACACTAGCAATTCATTCCCCAAGGAATACGTCCCTACTGTCTTTGATAACTATTCTGCCAACGTTCGTGTTGCTGATAAGACAGTCTCTCTCTCACTTTGGGATACTGCCGGTCAAGAAGACTACGACCGTCTCCGACCCCTCTCTTACCCTCAAACTGATGTATTTTTAATTTGTTTCTCTGTCATCAGCCCCACATCTTTCTCCAACGTCAGAACTAAATGGTGGCCTGAGGTTACTCATCACTGCCCCACTGCTAAGATCATCTTGGTCGGTACTAAACTCGACTTGCGTGAGGATCCCGAGAAGTTGGAGAGCTTGAAGGAGAAGGGTTTGTCTCCCATCTCCACTCAACAAGGTGAAGACTGTGCTCGTGAAATCAAGGCCGTCAAGTACATGGAATGCTCTGCCCTGACACAAAAGGGTTTGAAGGAAGTGTTCGACGAGGCTATCAAGGCCGTCATCATTCCCAAG
>TRINITY_DN13243_c0_g1
GTTCCTTGTATTCTCTAGTATTTTGATTTTTTTTATATAACAAAGAACAAGCCTAAGTCTTAGGCTTGTTCTCATGAAGAGAAAAGTCAAACAAGCCTAAGCTACTTTTTCCCCTTATCGGAATCCCTCCATTCCATCCAGGTTTGAGAAACCATGTTCAATTACCTCCCCGACAAATTAATAATTCTCAAACCTATGACTTCCAATTTTGAAGAATTACAATTATTTCATTCGACTACAAGGGCTCTATTTAGTAAATAATCAGCTAATTTTGACTTATTTGATCACTATTAGTTGTTTGGTTAATAAGTTTTTTGTAACTTCAAAATGCTAAAATTCAAA
>TRINITY_DN13265_c0_g1
AGCAGCAGAAGTGCCCCCCCACACATCGAATGGCGCCTCGACTCTCCTTCTCCTCGCCCCTTCACTCTTTCTTGATCTTCATCTTCTTCTTCTTCTTCTTTTTGCTGTCAATAACGCAGCATGGAGGCAGAAGTGGAGGTGTCGTGAGCGGCTTCTCGCTCAGGCTGCTCCACACGAGCGACCTCGCCGCGCAGACCGTGGCCGTCGATAACAATGACAACCCATGCACCCTCCTTTACAACACCACTGCCGCGGCCTACGTCTACGCCGACACCGCCGCCCCGCCCTGCGTCGGCGGCATGCCACGCCTCAAGACCGCCATCGACGCTGCGCGGGCCGAGGGCGCCGCGGCCGGCAGGCCCGTGCTGCTGCTCGACGCGGGCAACATGTTCCAGAGCGACTACGACACGGGCTCGCTCGTGTTCAAGACCTACGGCGAGGAGGCGGTGTACTACTTCATGGGCGCGATGGACTACGACG
>TRINITY_DN1326_c0_g1
TGCTTGGTTGCTCCGCCACCTTAACGGCCGCCTTGGCCTGGGCCGCCGGCTCCGGCTTTTCGTTTTGCGGCTCGGTGCGGGTCTTCTTCTGCGTCCTCCCCTTGAGACCCTCCTTCTCGCTCTCCTCTCGCGTTCGCTTCCCGGCCGCCTTCGGTGCGGGCTTCTCCTGGGCTTCCCCTGCCTTCTTCGGCGCTGGCCGGGCCTCCGGTCGCTTACCCTTGCCGTCCTCCGCGTGCGGCGCTTCTTCTTCTTCGCCCTTCTCCCCACCGGCATCCTTCTTGCCGTGCTGGGCTGCCCACCTCGCAGCCCAGGCCTTGCGCTTACGCACGAGCTCGGTCGAGATCTGCTTGCCGTCAAGGATCTTCAAATTGGGCAGCATGGTCAAGATGCTGTCTCGGTAAACGCTTTCTTCGGCCAGCGGGTTGCCGGCGAGGGTCAAGCTCTTCAACTTGGGCAGCTTGGCCAGCTTCTCGACATCGCTCCACTCCTTGATGAGATTCTTGCCCAAGTCCAGGATCTTGATGTGCGGGTTGAGGTGGATCGTGTCGGGTATGCTCAAGATCTTGTTTCCATTCAAGCGCAGCTCCTGAAGTTCGAAGTTCTTCTCGAACGACGGAACGACTCGGATGTAGTTGTTCGACAGCGCCAGCTTCTTCAGCTTGCTCAGTGTGTTGAGGCCCTTCACCTCGGTGATGGCGTTATCGGA
>TRINITY_DN13272_c0_g1
CGCACATGCCAGGCGTATGCGCTCGCATCACTCGCATCCCGCAAATCAAGAAGCAGGATACTGAGCAAGAGAAGCAAGAAGAGAAGAAGAGCATCAGAAGGTCGAAGATCAATGTGGAGACCAAGAAGAAGAAGAACTTGGACGAGGAGGAGCTTCTCCTGGTCGATCTCTTGCACGCACCGAAGGGATCCAAGCTGCACAGTCTGGCCCAGTTGATCACTCGCCTGGACAAGCTGGCGTACGTTTTGGCGTGGACCAAGCAGAAGGACCTCAGCAAGCCCTTCAACATCGACCTCGTGGAGCTGCCCCGCCTCAAGATGGCCTTCCACGCCCGCACCGACAACGATGGAGTCACCAGGCTCTACAGCGTGGATCACGTCAACCTCTTCGTGACCAACACCCGGAGCGAGCTTACGACTCGTCTCATTCGCGGCATTCCTCACTCCGTTCTCCTCTCGGACCCGAACAACGAAATCCTTGTGCTGGTGCCATCGATCCATCCTGTGCGG
>TRINITY_DN13274_c0_g1
GTAATACTCCGATTCTTTGAGAAATCGTCTCATTCAATTGTTATCGTTGGAAAGATGTCATATTTAAGTCAAAGCGAAAGTAGCTCAACATCGAAGAACAATCAGCAAAGTTTTGTAAGCAACAATGAAAGGAAGATGAAGCAGATGAAAAGTAGGGAATATCTAAGGAGATCAAGAATGAAGAAGCAACAGCTTATAGAAGATTTGGTTGAGGAAGTTTTTAGAATGGAAATTTTAAATGTGTTCATTGCTAGCATGGCTACTGAGATAGAGGTGAAGTATGCGATTTTGGAAGCTGATAATAATGTTCTAAGAGCCCAAGTAATGG
>TRINITY_DN13291_c0_g1
GTTTAATTAGGGATGACAATTTGTTCTCGGACAAGATCATTCTTACTTCGATGGAGATGGATATGAGAACAAATTTTAGAGAATGGAGACAGAAAAATGTCTGTAATTCTTTGCAGGATACTCTCTCCGTCCCGTCTAATTTCCCGTGAATACGGGAACGGGGACTATTTATGCATGGGATTGGGTTGGGGTCGGGAGGACTGGGACGAGGAGTATACTCCCTTCCCAGCCTACTTGTCATCCCTAAATCCAACTCTCGGGTACCTCTCTCCATCCAGTCAAATTTCCTATAGAGACGGGGGATGGGGTCTATTTCTAATTTCCCGCAAGAATGGGGACGGGGTAGAGGGTTTCGTGCCCCTGCTCAGTTGTCATTTTTAAGTGCAACTATCAAACTTTTAGTTGAGACAGAAGACATTATCCAATTTGATATTCATG
>TRINITY_DN13298_c0_g1
GACTTTATTTTAGATTATTGATATTAAAGTATGCTCTGTATAATAATGTATTTAGAAAGATCTGTATATATTATTTAAATTATTAAAAACCAGTTGGTTAAATCATTTTTCAGATGGTAGAACCTAGTTGAACAAAAAATTCAATGCTCACACGTTGATTTACTCTTTGGCTCTAATAACATTGCTCCTTGCTACACCTTTAAGTGACAGAAGTTACAACTGAGCAAGTCCCTACTTGGCAGAACTTAAATCCAACTAAGAAAGCATTTCATTCTTGTTACTTTTTATTTTTCAAATTTGTCTTGGTCCCTTTCATGACAGACATGACTTCAAAAGC
>TRINITY_DN13304_c0_g1
AGACTGCAGGGACGGTAGCGATAAACATGACGATACCGACGACACCAGTGGCCAAGAGACTGGTGGTGTTGCTGCTGAGACCGAGCTGTCCAAAGATCTGAGGTGCGTAGTACAGGACAGCGTTGATACCGGTCCACTGCTGGAAGAACATAGTAACAGTAGCAACGATAACACGCTTAAACATAGCCTTGGTCTTGAATAGCGCACCCATAGCGACGAACTGCAGTTTAAAGATGTTTCCAGGAGTTTGTTCCTGCAAATGAGGGAAGCGTTCAGCCAGACTCCTCTTCTCAAAAAGAGACTGTGCTTTAATTTCGAGGAATTCTAGCTCGATGAGTTCGTGGTCGG
>TRINITY_DN13306_c0_g1
CATCTAGCACAACGATATGATAGAATGCGGCAAGAGACGGAAGCACAGGTGTTTTAACTGAAAATCTTACAATGTCTTTTTCTGATCTTATTATTTTATGTGTCCCTGTATCCCTTTTTAACAAATATTCTACTGAGAAGCCTGTCTGAAATGCTGTTGGGGCACCGGGCACACAATGGTAAGAGATGCCTACTGAATGCATGTAAATGGGCATAAGTTGAAAAGTATAAATCAAGAGGGAACATAACTTATAATAAATATAAAAGAGAACATAGTTTTACACATCAAACACTTGACTCTATCAAATAAATGGTGTTACTGCTAAAATTGTTGTGTAATTTCTTAGTGTATTTGTTGTGCCCCCAAACTAATTGCTCGCTTTGCCTCTATTCTTCCTAGTTAATTAATTCTCTTAGGGGATGTTTGGTTGGATAGAAAACATTTTCTTTCAAGTGGAGGAAATGG
>TRINITY_DN13310_c0_g1
GACAACCTATGTTCTTGTTTTTTATTGCAAGACAATTTTATACATCTTATTTTATTGTTAACCTATGTTCTTGTTTTTATTAAATATTCCCTCCGAATTAGATGATAATATAGTATTTATATAGTAACATCCATATTTAGCAAAAAAAATATAGTAACATCCATATTTAGCAATATAATTATACTTAATTTGATCCAAACCCAACTTCCTACCTGCTTGGTCTTGCATTCTGCTTAAACAATTTCATATAGAGTGACTCTCCTGTGAGGGACCCATGAAGGATCAGGTCAATATGGAAATGTAATACTGTGTTTGGTTCATGGGTTTACACACTAGGAATGAGAATCAAA
>TRINITY_DN13312_c0_g1
GTGTACGGAATCTCGCCATACAGCCTCTTGAAGTCGAACCACGAACCTTTGTTGCCACAGCGGTGGCAGAAGAACTGGCCGGTGCGCTTGCTGATGTAGAGCTTGAAGAGGTTGTCCATCTTGTATTTGTGGTCGGGGCAGGTGGGGCACGTCTGCACGACGAGCTCCTCGCCGCTCCGCTTCCACACGAGGCTCTTCCGGCTGAAGAAGTGGGTGATCTCATCTTCGCTGATGGAGAAGTGGGAGGACACGAACGGCGCACCGCCACCGCCACTTACACTGCCCACGGAGCGCGCAGAGGAGGCAGCTGTGGATGATGATGATGAGGGGGCGGCAGATTTGCGAGCGTAGGATGAAGATGAGGCCGGTGCCGAGCGCGTAGCAAAG
>TRINITY_DN13319_c0_g1
TTACAATAGATTCAGGAAATATACCTATTTGACTATTTCAAGATCAGGTATACATTGGCCAAAAGGAGAACCAAAGAAAAAGCCTTTCAAGCAGGTAAATACAACCTACATACAATGAACTATAACCAATATTTGCATCCTAATCAGCCTTTTTGGTTTATGTGGTGAAGTCAAATGCTCATTTGTCTATATTGGCATAGAATTCAGAAAAGGTTGCATGCAGGTCTCTAATATATACTTTGTTACAATCAACCCAAAATAACTCTCATTGGGCAGGGGTTATGTGTAAAATTACACACAAAATAAAATTCAAAGCTGA
>TRINITY_DN13323_c0_g1
ATTTCCACTAAGAATTTTGTCTCTTTTCCGGACCGTAACAATATAAATCATCGAGATTTTCATCAACCAAAAATCAATCTAAGCAGTGAGAGAAGAAAGAGAGCAATTCAATACTGAGATACAGTATGGCGGATCCAAAGGCAGGAGGGGTAGTAAAGAAGGGGCACGAAGAAGGGATAAAAATGGCGGTTTCACTTCTCGAAGAGTTCGGGCTCCCAATGGGGCTCCTACCTCTCGCGGACGTGATCGAGGTGGGGTTCGTGAAGAGCAGCGGGTACATGTGGATTGTGCAGAAGAAGAAAGTGGAGCACAGCTTCAAGATGATCAGCAAGCTGGTGAGCTACGACACAGAGATATATGGGTATGTGGAGAAGAAGAGGATCAAGAAGCTGAAGGGGGTGAAGGCGAAGGAGCTGATGCTATGGCCGCCTGTGAGTGAGATCAGTGTGGATGATCCTCCCACTGGCAAAATTCACTTCAAGAG
>TRINITY_DN13336_c0_g1
GTAATGTCGAGCACGTCCACGAATCCGAGGAAGCGCCGCGATCGCGGGTCGATGACGGGGGCCGACAGGAGGTCGTGCCGTGCCAGAAGGTCCATGGCCGCCCCCACCGTGAAGTCGCCCTCGATCGCCACCAGATGCTGGTCGCGCGCTTCTTCGGGCTTGGTGGGCCGGGGCCTGGTGGTGATGCGGTGGTGGACGAGGTCGCCCACGGTGGTGCTGCCCGTGAGCTGCGCCCACTTCGACCCTTCAACCGCGGACGACACCTCTGCCGTCCTGGTCTTCTTGGCAGCGGCGGCACCGTCGTGCTGCTCGGCCTTATGGCCACTCACCTCTCCTGCGGCCTTCTCGTGCGCCTCCTCGCGCGGTCGCTTCTTGTCGTCGTGGTGGTGGTGTCCATGGTGGTGATGGTGATGGTGGTGTTCGGACATGTCTGTG
>TRINITY_DN13339_c0_g1
TCAATCAACTGATAATTGTCACTGATGAGATATGGGCCTAGATTGGGCAAAAGGACATATCGGGCGAAACGGCGCGGAGCGCTCATGTAGTTAGGCCGATCAAAAAGGAGGTGAGACCAAAGGAGAAGTCGGTCAACCATGGAAGGAGTCTGCCGTATCAACCGGATGAGTGAGAGGAGTTAGGCATGTCGGCCGAATGATTGAGAAGAGTCATCCCTTCTTGCCAAGGCCAAATATGGTTAATGCTGACCTGGTTAGAATCATCAGCACCGAGGAGTCGGTCGAGCGGAAGAGCCGACAAAAGAGGACCGGAAGACCGG
>TRINITY_DN13341_c0_g1
GACAGAGCAAAATAAGGAGCAGGAGCACACAAAGCAGAGAGAAGGCATGAACACGATAAATAATACGAAACGAAGAACTTTGTGTCATCTTTTGGCTTTCTAAATCTTCGTACGTCTGAAACCTTTTAAGACTCTTTTTCCACGGCCCATTTACCCGGGTTATAGGCGGCGGAGTAGCAGCGGCGGCACGTCTTTTAGCCCTGAGACGATCGTCATACTCTTTCCTAGCCTTCCTATCCCTGAGAATCTCATATGAAGCCTTCAATTTTTGGAAGAAAATGTTTGCATTTGGATCATTAGGTCTTTTATCGGGATGTAACTCCAGAGCTTTTACACGGTAGGCTTTAGCTATCTCTTTATCAGAAAGCCTGGCTCCTTCTTCGCCGGAGGGTAAGCCTAAAACGGCATAATGATCGGAATCCATAGTTTCTCTGATCTAATGTTGAATATGAAAATATAGACAGATCGAATTGAATACAAGTGCTGAATATTGTTTGCTTCTTCT
>TRINITY_DN13346_c0_g1
TATTAAATGAATTTTTAAGCCAAGAATCAATATGACAAAATCATTAACGGTAATTGAATTACTCAAATAAAAAACATCAAATTCATCTCTCATATATAATCTTTTTTTTAACTGTTCCTCAACGGAGAATGATTGTTGTTTAATCTTGCTTGTTCTTTAATATCTAGATAATTTTCTCCTATTGATCAAAAATAAATAAATACTCCGTAACATCAAATAGGATAGTGAGATTCTTGACTAGATTAAACTCACTTTATATAAATACATATGAAAATGATAAATATATTTTTAAAAAAAATTAAACAAACAAACAAACCTGAATTGGAGCTTGATTAAAA
>TRINITY_DN1334_c0_g1
AAATTCTAGTCCCCTCTTCAGTGGTCTCAAAAGCAGTAAAAGACTTCAGATATATTGCATATGAATATTCCACCAAAAAAAAATATATTGCATATGAATAAATTTATATTACTTATAGTCCTGCAAAAAAGAGACTGAATAGCATATGGTGCTTGTTCATAAAAGCAAGGGCAGGTAAGCTTTTTCATGGCATGCTTCAAAGAGAAAATTGCAATTGCATGAGTCAATTGCACAGAGGATGGAGCAAAAATCATGCCATTGAAGGAAAAGTGATTATCTGTGGCATAAAATTCTCTCCTAAACCAACTGTTT
>TRINITY_DN13351_c0_g1
GCATCCCTAATTGAACATGGTATACATACAAAAAAACAAAAGTGTCACTGTACTATAAACGCGGCATACTAATTACAGTCTGACAGTACAAAACCATAATAAAAGCATTAACATAGGTTTATGTTAGCCAATTTGTACTTGTTACAAAATAACCTGAACCAGAATGTATGTTAAAATGACCAGAATGCAGTTTAGAAGTTAGATAGAGAAGGATAGTAAAATGTTTCCTATCTTTAACAGAAATATATTTAGGAAGACAAAACCAAGTATACATGTAGAGTATTTTATCTTATCAAATTCCACTTGGAACTTTCCCGATTCTTATCAAGTAATTGTCTTGATCAGGTCACAATGAGTAATCCTCAGATCGCTCGCCTGCATGATCAAATATTCA
>TRINITY_DN13353_c0_g1
AGGAAACCGGCCACGCCACTGGATCGCTACAAAAAGTGGAGACTCGAGCTGCAGTGGTGGCGCGGGTTTGCATGCAGCTTCTGGGCAGTCCCGCTGACCCTTATGATTCTACTTCTCGCAGATGTTGTCCTGCCTGCGCTGGGCATGATCACTGAGGCCCCAATGTTTAGTGTGTGGAGCTTAGGCGGCGTTGTGGGTTCGGCCCTCTACTGCGGCCTGATGCTCGTGTTCCTTCAAAGCGCTAAGCTTACCGTGCAAGTGCTCGGGAGCATGTCGACGTGGCGTTACGTGAGCATCCTGCGACCAGCCCACATCGTCTTCATCCTCACCTCCTCCGCGGTCTCTTCCGCCTGCATGCTGCTCCTCAGCTCCCTCTACCCCAACCCCGGCTTCCCGTCCCTCGTCTCCCTCCACCCGTTCGCCGTGGGCACCAGCGGTCTCGAGGGCTGCGTCGGGCTCTTGCTGAGCGGTGTCGTGCTTGGAGCCGTCTCCGCCCTTCAATTCCTGGACAAAGGCCTGCACGTCCTCTCGTTCCCGTCCCTGCAGCGCGGCCGCATCTTCCAGCTCAAGAGCCAGTCGCTGCCGTCGCT
>TRINITY_DN13357_c0_g1
ATTTTAGGATCATTGGTGATCTCTGAATAATAAGCTTCAAAGCTTTCTAAGTTGTTTTTGAGATGTCTTTTCAGCTCCTATTTGAATCTTTCAGGATGTCTCTAGGATGTTTCAAGGAGCTCTTATTTATAGTTGTAAGATATAAAGAGTTTTGGTCCTCCTGTATAACTCAACTAGTTGTAGACAGTTAAATTTGTCACTAGAGATTAATGATTGAGTCTCAGTAGCCAGTAATATGAGAGCAATCTCAAAAAATGAGGTGAGATTCTTTGTGTACAGTAATGAACAAAAGTCTAATCCTGTTAATCAGTTGAGTCACCATAGACCAGGGTGTGGGGTCTTGAGATTCTACCTCTATCACAAGGATATGAATAGTTTTGATATTATCTAAATCAAATTAAATAAATTTGATAATATCAATATTGTCAATTCAAAATTTATTCAAATATATTAATATTAGAAAAATAAATTTTGGTAAAAACTTG
>TRINITY_DN1335_c0_g1
GACTTCGTAGGCCTTGGTGACCTTTTCCAGGAGGCTGGTGATCTTGGCCTGTGTAGGGGCCTTCTGGGAGGCCGCCTTGGCCTTCTCCTCCTCGCTGCCCTGAGTGAGGAGACCAGGGGGGATCATCAGTCGCAGGAGAAGCTCGTTTACATAGTAGTTGGCGAGAACCAGGTCAGCGGTGCGACCGGTAATCTTATCGCCAGCCTTGTCCTCTGGGGTGGCAATCACGGTGTCACAGACAATGGAACCGAAGCCATCGATCTGGGCGCCTAGTTGGATCTTGATAGCCTCACCATCCTTGATCTCAGTGTTGGCCTCAGCCTCGTCAGAGGTGAGAGGAGTATAGGGAGTGACGTAGGACGAAGGAGAGACGGTAGTGGGGTGAGAGAAACCCTTGTTGATCTTCTTTCCTCGG
>TRINITY_DN13360_c0_g1
GGTGTTTCCTATAATTAGAACACCTCGTGGTCTAACCCAAAAAAAAAAATTGGTTTTCAGAGTTTCCTTGAAGCCTTTATGCAGCCTTAATTTATGTTGTCTCTTTTCCTCCTTCTCCCCTGCTGATTATCATCATTTAAAACAAAATGGAAATTGCATCTCATGCAGTATCCCAATATGCTTTTTCCCTTTATGTTTCTGAAATATATTGTTTTGGCCATAAAAAATGTTTGTAATGTCCGTTTGCTGCTTCGTTATGTCAGTGCCAGATGGTTTACATATTTGTGGTCTTTTATTTCACATCACAGG
>TRINITY_DN1336_c0_g1
AAGAAGAAATTTACTCTTAATCATACTCATAACTTTTGGAAGTATACTTTTGGTTATTAGCATTCTAGTTGTATTAATTATTCAAGCAAGGAGCAATACTAGAGAAAAGTCAAGGAAAGTTACTAAACCTAAAGACGTATTGGCAATATTGAGTTTTGACGGGAATTTGGCATATGAAAGCATCATTGAGGCAACTGAGAACTTCAATTCAAAATATTGCATTGGCGAAGGAGGACATGCATGTGTTTTTAAGGCTGAGCTACCGAATGGCCGGATTGTTGCTATAAAGAAGTTTATTGCAACTGTAGAAAAACATGATCACGAAATCTTTTCAAATGA
>TRINITY_DN13372_c0_g1
ACGCTTTTGCAGATCTTCTTGTATGGATTGTCCTATTCACAAGTTATTATGTTATCTTCAATTACAAAGAAGCTCGAAAAAAACCCTAGTATAAAAGAAGGATGCTCATAGGATAGGTATAATAAGAATGAAAATCAATCACTACAGGATATAAAATAAAAACCACTTATTTCATATTCTAGATGCGGCTCGTTTAGTATGCTAACAAACTTAAATGTAGCATCTTATTGTTGCACTATTCCATCAAAGCATCACAAATTGGTAAAATTAAATTTGAAAAAGCAAGTCAATAGAAATAGTTAAACCACTATAAGAAATTTCAGCCACTAAAATGTACAAACAGTAAGATCCAG
>TRINITY_DN13381_c0_g1
GTCTGGGCGCTTAGGCCAACAGGGATTCGTCAAACTCGCGTCGTAGGTGCTTGGCGTACAGATCACTGGTGAAGAGGAGCTGGCCGTTGGGTAGGTAAGTGTGCAGAAGCATCAGCATCTCCTCTGGCCTGTTAAGAAGCTCCTTCGGCTTGGCCAGGATGCTGGGGCTCTTGAACTGCTCAACGAGCATGGCCGCGTAGTGGGTAAGGAAGTTGGCGGCCAGGTACTGATTCTCGTCCACCTCGCATACCGCCACCAGCGCCACTTTCTGCACTTGCTTCCACAGCACCACCTTGGGTTCGGCAAACAGGCCCACCTCCGTACCCAGTCGTAGTACGCCTTCTACTCGCTCTGCTTTTCGCTTCGTCTGTGCTCCTGCTTCAAGTGTTTTTGCTGATCGATTGGTGGAAGAGCTGGGCTTCATGAGGGAGGCGAGGCTATCGGCACATTGCGATTGAAATTGAAAATCTTTGTGAACCGCTCGCACAATGTGCTGTTCCCGTTCCTTCTTCCTGCTGTCGTTTCCCTCCTTGTTGTAGAACACGGACAGGCACACGAAAGGCTCCTTCTCCTTGTCTAACGAGTGCAGAATCAATCCAAACACCATCGCTTCTCTTCTTCGCTCCAATCTTGC
>TRINITY_DN13384_c0_g1
TTTTTAAAGACAGTTGAAATGATTAAGAATGATATCGAATGGAGAAAGCAAATTGGAGCTGATACCGCTCTTGAAACTTTCCCAAAGAATAAATACTTCAAAGCTTGCACTGATTACTGGCCTGCAGTTGTTGCTGGCAAAGACAAATTTGGAGTCCCTGTATTATTTGAGCGTCTTGGAAATGTTGATCCAAAAAGTTTATGTTCTCAAGTCCCACAAGAAGATCTAGTAGCTTATCACATCTACGTAATGGAAACCGCCGAAGCAAGATGGAGAGAAACAGCTAAAACAGCAGGTCCTGAAGCTGCAGATGGTGGAATTTTATATGTAGAAGATTTTGGTGGTTTAGGAATGAGACATTTTAACTCTGCTGGATTGAATATGGTTAAAATGTTGAGTGCAATTGATCAAGATCATTATCCAGAAACACTTAGAAAAG
>TRINITY_DN13387_c0_g1
AATCCTCACTAAAAACATCGAAAGCCGCATGTTTCTTTCCCCAGTCAAAGTCGCAGGAATAAATGGTTTTGCCCACAAGATGCAACCCAAATTTCCAGGTAAACTCTGCGGTTTTAGAAATAGTTTTAGGTCCCAGATCGTTGCCTTTAGCTTTACAGTGAAATTTCAGCTCGCCGGAAAGCTTATTCTGGATATGAACCTCGGCGACCATTTGCCGAGACAGGCATGTCGGCGACAACACACTAAGGATAATCAATAACAACAACAAACACAACGATACTCTCATCATCTCATCCGATGATCTTAA
>TRINITY_DN13411_c0_g1
GCCAGCGTCACCGCATAGCCAAACCTTTCCAACAATCTGATGGCAAGCTTCTGATTGACGACGTTGTCCTCGGCGAGAAGGATCTTCTGCTTGGGCTTGCCCTGCACGGTGAGGAGCGGCGAGCCCCCGGCGGTGGTGTCGCTGCCGGTGGAGGCCATGTGGATGGGCTCCTTCTCGAAGGGCTTGAGCAGGGCGTAGAGAAGCTCGCTCTGCCCCACCGGCTTGTTGAGGTAGGCACACATGGGCGGACACGAATGCTGGCTCAGTATGTCACGCTTGGAGGTGGTGGGTGAGAGCATGAGGATGATCATCGTCTCCTTGGTGATGATTCGGTTCTCGGTGAACTGCGCGACGGTGAGGCCTTCGAGGTCGTCCGGGATCTGCGAGACGAGCAGCACATACTCGAAGGGCTTCTGTGCAAGCGACGACTCGGCGAAGA
>TRINITY_DN13416_c0_g1
GTTATGTGGTAAATTTTGTATTTAATTTAACATGCATAATAATGTAAAAATTGTGTAGTATCTGTATTTGAGAAAACAATTGCTATTATGTTATGTTGTGAAGATGGTAGTTTTCAAGAAATAATCAATATTCTTTTAGATCTTCTTCATGCAAATGAGATGGACGTCTCTGTCCAAAGAGTAAGATATAATAGTTTCCCTTCGGGGTGTTCCGAATTCCAATGTACCGCAATTAAAAAAAGAAAAAGAAATAATCAATAGACTTTTAAAACATGTGTGAACGTTTTCATTCTTTCAATCGTACACAGCAATGTACATTGAAAAACATATTGCAAACTAATTTAATATAGATTCAATTATA
>TRINITY_DN13422_c0_g1
GTATCCCACAGCCCATCAAACCTCGCGAGATAACCCCGCGCGATGAGATTGTCTACCATCACCGCATGTCTGACGGCATGCCTGGCCCCAGCGGCGGCTTTGAGCGTTCTCAATGGCAAGGCTCCCGATGTTACTATCAGCGACGACCTCAAGATTCCCGGCGACTCTCCCCTTGAACTGTGCCCTGGAGACCATACTGCCGACCTGATCAGGATTGACAAGGTCGACCTTGCTCCTAACCCTCCCAAAGCCGGCCAGGAGCTCTTGATCAAGGCTAAAGGCATAGTCAAGCAGAAGATTGAG
>TRINITY_DN13423_c0_g1
TTGAGCGGCAATCCTGATGACGCCGTTGCTTTTTACGGTGTTTTTGACGGCCACGGAGGAGTCGATGCTGCCATTATGGTCAAAGATAACTTGCACAACAATATTTTCCATTCTGAGGCTTGGAAGAGCGGCAATATTGAAGGCGCATTGAATAACGGCTTTGAAGTCACTGACGACCAAATCATTAAACAAAGTATTGAAAAGGGCTGGATGAATGGAAGTACAGCAGCAGTTGCCTTGTTTCATAACTTGACCTTGTACATAGCTAATATTGGTGACTCTGAGGCACTTTTAATCAAAAAGAATG
>TRINITY_DN13428_c0_g1
GTTTTAATGGCATATTAAGAAAATTCTGTTATTCTTTTGTAATAATATATTTGTATGTTTGTTGTGTGCCACTGTTTGTTATAATGTATGTCACTTTTGGTTGCAATGTGAGCCACTGTTGGTTATTATGTGTGCTTGTTGATGGCTGCAAAAAAACACAGGGGAGCACCTCCAGTGGGGTATGTATTCTGCTGAGGTTCATAATGATGATGATGATGATGATTTTAATGCATCTACTAGCCAAGCATATGATGGTATATCTTCTTTCGAAATCAGTCCTGCTCCAAAAGTCACGCACTTTTTGTGATTGTCAATCCCAGGGGGACGAAGACCAATTTGTACCTGCGCATAATTATTAGTTAGGACACACAATATTATTTACTTGGCATACACTATAGTGAACATTGACAATCAATATATTAAAGTACGGCATACACTCTATCAAAACAGTGCCTTAAATAGTTATAGTAACAATTTCTTACTGTTTTTGAAAAACA
>TRINITY_DN13436_c0_g1
ACCGTCGAGCCCCTTCGTCGGCTGCAGCGGCGACGCAGGTCCCTTGCCGTTGGGAGTGCTGCCAGCACCGGTGGAGGCCGCCTCGGGCGAGAGTCGTCGCTTCTTCGTCTGCGGGGGCGTAGAGCTGGTCGTCTTCTTGTTCGATTGATCCTTCCTGGTCACCGCCTCGCCGAGGTCCTCTCCATTCTGCGCCAGGCCGTTTTTCCCCTTCTTGGCGGCTTGCTTGGGCGACACCGGGCTTCTGACGCTCTGCTTCTTGCCCTCGCCGTCGTCCTCCTCCTCTTCCGAATCATGCTTGTTGGCGACCGGTCGCTTTCGCTTCTTGCTCTTGGCCTCCTGATCGCTCTCGCTGCTCTCGTTGCCATTGAGCTGTG
>TRINITY_DN1345_c0_g1
GCGAAATCATTAATTTCTCTTGGATTATGAAACGTTTTTGTTGCTGTTCCATCTTCCAAGACTTGAAGTCATTATGGAGCTCAATAACAGATTTGAATTTATTGATTGTCTATATAAACCTTTGTTAATCCTCCTCCTTCGAACCATCTGCTTCAACTCTACACCTCTGAAGGTTAAAGTGCTGTTACTCTGCTTAAAGGGCTGTTTGGGTTATTGATACAAGAATGGAAAAATCATCAGATTAGCAGATAGGGGTAACCTCACTTTGAAAGAAAATCCCTAACTCTTTGGAATCCCTCATTTCTTT
>TRINITY_DN13465_c0_g1
CGCCGAAGAGGAAGCGGTTCGACATGACGGCGTCCTTGGCGATGTATTTGAGGGCAGTCTTGGGCTTATCGCAGAGGGCACGCCAGAGAAGGGTCTCCATCTCCTTGACGGCGGAGAGGTTACGGCCCTTGATGGTTTTGAGGTTCTCCTCATCTGATTCCTCATCTGCGTCGTGTTCCTTTTGCTTGCCACCACCGTTGAAGAAGTCGGAGCCTTCGATGCCGGATACAATGCTACCATTTTGTTGGCGCGGGGTAAGTTCCATGCCTCTTTGGCTGGAGGGGCCACCAAATTTACTTTCTTCTGCGTTAAGCCCGTGAGGTGAGCGATCGTTGGTGAGACCAAGCATAGTCGGCATGATGGCGGTTGTCTGTGTTGATAGAAGAGATATGTACTAGTTTGAAG
>TRINITY_DN1347_c0_g1
AAATTATTTTTTGTTTTAAACGAAGCAAATAAAGGTTAATAAAGTTTTGTAGTTTGGTCCATGAGAGGTAAAAGAGAATTATGAAAAAAAAATAAAAAATTCCCAATTCAATAAGCTAATTTCAAACGCCATTAATTAAGGCAAGCTGTGTTTCTAAAATTAAAGTTTTGGCCTCGAAAACGTTAAGAAGAAAGATATCCGAACACATTTTATGATCAAGTTAATTAAACAATTAAAATAGATTAAATAATTAAAAATTTACTTAAAATTTGTTTAACAAACGAGGCTATGGTAATTGTAAATTGGTAATCAATAATATGTCAAAACTTAAATTAAATAGCATGGGCGCATAAACAATATAACGTGAGATGTTGTTGGCATATGGGTTCATCTTAAATTAATTATATATATTTACTCATACCGTATTTTATAAAGAAAGAG
>TRINITY_DN13481_c0_g1
GCTACTAAAAGTAATTTCAGTCCAGCTATCAGGTTATTGATTTGATAATCACAAGATTTTAAGTTTGACTCTCAATATAAACAATATATTTGTTTAATTATGAATTTTCCTCGTAATAAAAAAAAAAGAGCAGGTACAAATAGGATATCAAACTATTTAGAAAATATCAATTAAGCAACTGAACTTTAAAAAGCTCAAAATTAGTCCATGAACTCAGAAAAATTACAATTAACATTTTTAGCAAGTCTAATGACATGGATTGCCACGTGCAACGTGTAATAATATTTTAAGAAAATGTACAAATAGCTATCGAACTATTCGAAAATAATAATTAAGCCACTAAACTTGAAAAAAATTCTAAATTAATCCATGAACTTGGAAAAAGATGATTAAAATTTTGTGAAAAT
>TRINITY_DN13484_c0_g1
GTGACAGAAGCCGAGGCAGTAAAAGCCGTGCAAGATGCTGAAAAAATTTTACATCTCAGATTTCCAAATTATGTAATTACCCCAGACATTACATTGCGGACTATTACTATTGCATATTCACCAAGTCGCATTGTAGTAGTAGATTTTGCGGGTGATATGACGATCCAAGTAACCGCAATTACAGGAACAAGTATGAATGATTGTTTCTATTTTCTGCAGGCTAATATTTGTTTTTTTTCACATCTAAAAAGGTCGAACCAAATTGATGCCGTACTACCAATCTCAGAGCCGTTCAATTGAAGTCTTTCTTGAAGCCATCGCTACGTGGTTTTCGACATCTTGTGTTGCTCCAAATTCCAATACAGAAGAACGCATTGCAATAAAAAAACTGGACGAGGAAGTAAAGAAGTGCAATGAAGCAGTAAAGCAAAAAGAAG
>TRINITY_DN13485_c0_g1
GACGATTTGAGCATCACGGTGGAGGCCGACGATTCTGGCATCGACTTCGAGACGGATACGAGCGTGGAGGAGGGCCGTGGCCGCATCCGATCGGAAGTGCGGGTGAAGGGCCGAGGAAGCACAGCGAGGTCGATGGCCTCTAACCGGTCTGAAGCCTATGAGAGGCTCGACAGCCGAGGTGAAGATAGAATGGACACAGCATCTGGCTTCACGCCTGGCAAATCGATCGAGGGCTTCATCGTCATCGCTACGGGCGTGCACGAGGAGGCGCAGGAGGATGACATTCACGACAAGTTCGCCGACTTCGGCGAGATCAAGAACATTCATCTGCCTCTCGACCGCAGGACCGGTTTCGTCAAGGGCTACGCTCTCATCGAGTACCAGACCAGGAAGGAAGCGCAGGCTGCCATCGATGGCATGAACGGCGCCCAGTTCATGGGTCAGCCCCTCGCCGTCGATTTTGCCTTCAGC
>TRINITY_DN134_c0_g1
GTCATTCGCAACACGGGCGTCACCGTGTGTGGAAGCGACCTGCACCTCTTCCACAACAGGATCCCCAATCTGAAGAAAGGTGACATCCTCGGTCATGAAGGCGCGGGCATCGTGGAACAGGTCGGCGCCTCGATCACCAAGTTCAAACCAGGCGATCGCGTAGTTGCAGCTTTCAACATCGCGTGCGGATCGTGCCGCTACTGTAAGGAGAAGCTGTACACCATGTGCGACCGCACCAACAGCAGCGCTCAGATGCAGCAGCTCTACGGCCAGAAGCTAGGTGGTATCCTCGGCTACTCGCACCTACTCGGCGGCTACGCCGGCACCCAAGCCGAGTACTTCCGCATGCCGTTCGGCGACGTCAACTGTTTCCACGTTCCCGAGACGGTGAGCGACGAGGCTGCGATCCTGATGGCTGATATCACGCTTACAGCTTACCACACTGTGGTCGATATCAAGTTTAAGGAGGGCGAGACAGCTG
>TRINITY_DN13502_c0_g1
ATTACTTCAACTACAAGTCTACAAGCAATTAATGCAAGAAACATCAAACACAGGTCAGGGTTTATACAGATATCAACCAAACCACACAATAATAGCAGAACTGTCGAAATCACTAAATCAGCATAAAGTTTCCAATATTCACCGTAAATAAGATTAAACAAACAACTATTATTCCCAAAAGAAGGGACTTCTATTTTTTTTCACTGCTAAGTCCTAACTGCAATGGGAAAATGCCCAGAGCCCCAGACAATTTAAAGATGAAATTTTTATTTATTTAGTCTTTAACTCATCAGGTAAAGGTAAGACATCCAGGAAGAGAGATGAAAAATAAGGCGAGACAGCTAAGAAAAATGAAAAATAAAAGCTTAGATTTTGATGCTCTTTGAATCTAAGTTATCAATGGAAGTTGCAAGATCCATTGAAATGAAGCAGCTAAAGAGAAGAAAAAGATGAATTTGAGCAGCAAATTACCTGAGAGAT
>TRINITY_DN13505_c0_g1
AGAGCATTTGATGAGATCCGTTTAGTAATCTAATCTTGGCCTCTTCATAGGGTGCAACATTGTTGGTAACTGTCACACCTGCTTCCTCGTAAGCAGGACGACCATAACGGAAGTTATCTTCTAACACCCATTGTTTGAAATCTTCAGCAATAACAGGTGCTAGATCATTGACTCCACTTCTGCTATTCAATCTACTTCTTGTTTCTGGATTCATTGCTGGTGTTATTCTATCCACCATGCTGTTGGGAAATGATACATTTTGTTCTATCCAGTCTGCTAATTCTACATCTCGTAATCTTGCAAATGAAAGGCAAGCTTTTTTAGCCTGATTTCCATTATGACGAAGATTATCACAGGACATGACAGTAAAGGCATCATATCCTGCTTTCCTCCTTCTGTGCAGGGCTTCAATGATAATTCCAAAGGCACTCTGTGGCAAACATGGATTGACAAGATCCTGGATGACAGTTGGGTGATCCTTAAGGAACTCTCCACGATTGTTAATTAAATATCCCCCCTCAGTGATAGTTAAAGAAACAATTCTAATTGAAGGATCCACCAAACGGTTCACTACAGCCTCAAAATTATCTGGAGCATAGATATACTCTACCATTGCTTGAACTATCCTAGTTTTTGTCTCGCCTGAAGTTGAT
>TRINITY_DN13506_c0_g1
GTGCGCGTCGCGAGAGGAAGAAGAGGAGGACGGCGTGCGATTGGCGACAGCTGACACAGACGCCATCGTGCGCTCGCTGGGGGGAGATGGCAAGTGCGTCCTTCTCAAGGTCCTGCTTCTTGGTTCTTCTGGCGTGGGCAAGACGTCACTCATCGGGCAGTACTGCAAAGGAGAGTTCAAAGAGCGCTACAAGTCGACGATCGGCTCCGATTTTGCGACGAAAGACCTCTCCGTGGACGACCGATACGTCACACTGCAAATATGGGATACCGCGGGACAAGAGCGATTTCAGAGTCTGGGGGTAGCATTTTATCGAGGCTCCGACTGCTGCGTGCTTGTGTATGATGTGAACAATCGGGAGTCTTTTAAGAGTCTGCACCAGTGGATGCAGGAGGTAAGCCCCGCCATCACTCTTTTTCACTCTCTTGTTCTCCTCCATCTGCCTGACATGGGAAATGAATTGCGTCGTGTGTCCT
>TRINITY_DN13516_c0_g1
GTTCGAGCTTCAGTGAAATCAATATTGATTCTTTGAGCATGTGGTTTGAGCTTCAATAATGAAGTTAATATTGACTCTTTGTGCATGTTGAAAAAGTAGTTATGACCAGATACTGCAGCATTGTTCCTAATATTCACCACATGCGACAATATTTGATTAATGAGTAGATTCATTTTTTAAGTTAGATGGTATTGACCAATTCATGGCACTAGGATGAATAAAATTATTTTTATTGTCATGTCAAGATGAACAATAAAGGTAAAATTATGAAGAAAAAATAGCATTATTTTTTTCTTCAAATAGCAAATTAAAGAGTATTTTTTTAGTGATAAAAAGAATTCACATCTACTACCTGATGGTGTGCACATGGTAAACTTTGCTTTGTGATCATAGCCAAT
>TRINITY_DN13532_c0_g1
TCCATCCCGCCGCTTGGCGAGGGTCCCGCCAAGGTGTTGATCTACGACATTCACGCCCTCGGGGAACGCTTCTACTTTGGGGACAACATCATCCCCATGTTCGAAACAGCCATCCCGCTGATCATCGACAAGATCAACACTGCCCACCGAGACGAGAACGTGGCGATTGCGTTCCCGGACGAGGGAGCGATCAAGCGATTCGGTGGTCAATTCCACGAGTTCGACACCATCCTCTGCTCCAAGGTGAGAGGGGAGGGCAACAAACGGATCGTCACCGTCAAGGAGGGCGACGCCGCTGGCCGCCACGTGTTCATCATCGACGACCTCGTGCAGACCGGCGGAACTCTCATTGAGTGCAAGAACGCACTGATCAAGCAGGGCGCCAAGGACGTGTCGGCCTACGTGACCCACGCCATCTTCCCTGGCGATAGCTGGAAGCGCTTCCCTGACCCGACCGACGAG
>TRINITY_DN13539_c0_g1
AAGAACATGTACGCAAAGCTGGCAAACACCACATTGCCGATGGTGGTGATGAAGAAGGCGATGTGGAGGGAGGCGTTGAACCGCTTGGGCTCGCGCATGGAGCTCTCGATGGGGAAGAGGTACATGGTGATGGAGAACAGGAAGGCGGCCGTGCCGAAGAACTGCGGGTAGGTCTCGATCCGGATCACCGGCATGTTGAGCGGCGAATCGAGGAACCCGCCGTCCTTGAAGCCGTACACAAACACCACCACCACGCCGAGGACGAGCGCGGCATCGCCGGCGACGGAGGTCAAGCCGACGTAG
>TRINITY_DN13552_c0_g1
GAATGGTATTAAATCTGGCTAAATAGCTTGAGCTTAGAGCTCTGCATGTCAAAAGCCACAGGATAGAGCAAGGAAGTGAAGGCAAGGAGGAGAATGGAAAGATAAGAACTTAAAGTCCAGAAAGACTAGCAAATATTTAAAGTTCAATCTTCATAACACCAGCATCTTGATAAAACATAATTATGACAGTCATTTCTCAAATTAGATTGCTGAGGATAGTCAAATGGAAAACAGAACAGAAGGATTGTAAAGGCAGGGGGCATGGGCAGATAAGAACTTCAGGTCCAAAAAACTAGTAAAGATGACAGATTGAAAGTTT
>TRINITY_DN13554_c0_g1
GTTTCTTGGGTCTAATCTCATCTCCTGGGTCTGCAAGAAGCAAAGGACAGTTTCCAGGTCTTCTACTGAAGCTAAATACAAGGCACTTGCAGATGTATGTGCTGAGGTAACATGGATTCTATCTCTCTTGCGTGAGCTTCGCGTTACTGGTGTTTCGGTTCCCAAGTTGTGGTGTGACAACCTTGGTGCTACCTATATGTGTGCCAATCCAATCTTTCATGCTCATACAAAGCATGTGGAGATTGACTATCACTTTGTTCGTGATAAGGTTGTTGTCGGTGAGATTAAGGTGAACTTTATTTCCACAAAAGATCAGCTTGCTGATATCTTCACCAAAGCTCTTCCTGGTCCTAGTCTCCT
>TRINITY_DN13565_c0_g1
GCGAACGCGGGTGAAGAGGACACTGCGACGCTGATGGCCGACGCTGACAATGAAGAAGCCGGGGAGAGGGAGGACGACGCGCAGGCCGGAACGAGGGCAGTCGTGGGAGCGCTTGTGGCTCCTCGACGCGGGGATGACTGTGGGCGAGGCCATCGGCCGTTCTTACCCCATCGACTGGAAGCACGAGTACATCCGCCTCTTCACGTTCAAGGTGCTAGTGCTGGCGCACCATGGCGCTCACGGAAGCTGCAGATACGACATCAATCTGTGCAAGCAACTCAAGAGTCAGAACATCAACTACCTCCGCATCTGCCATCCTGATTGCCAG
>TRINITY_DN13566_c0_g1
AAAATTTCCAAGAAAAAAACTCATTAGAGACGTGAGAATGATAAATACAGAACCCATAATTGAAAGTCTAAAGTGTGGATAACTATTAAAAACACAGCCAACCCACTAGCCAAAACAAAAATTAGATTTTCAATGAGATTTTACTAAAACTACAGCTGATACATGGTTGTAGAAAAGTTGGGAATTCACAGGCATGCCATGCCTAAATAGAGATGTTTTTTTTCCCTCTAAATAGAGATGTTTGCTTAAGTTTTTAGGACATAAAACAGATACACATTTGTAATTTGTAATATAAACTAAA
>TRINITY_DN13574_c0_g1
AAGGGGACTACGACGACGACTCCTCGGACAACGGCTTTCTTGCTTGGTCCATGGTGATCCCTTTCGCTATCGGCTTTTCCTACCTTGGGTACATGGTGGAGGCATTCGCCTTCTCCAAGACCTGGAAGTACCTCAAGAACATGAGCGCCGTGGAAGACCTCGTCACCCACATCGAGCGCGTGCGCCAGACTCCGCCGACCATCGTGCTCCGCGGCGAGTGCTACCACATGGAGACTCGCACGCGTATAGTCTACGACACCACCTACCACTCGGACGGCACGTCGTCCACCACCTCCAGGATCGAGACCTACCAGGAGCGCGTGGTCTCCCACACCGACAGCGAGACGCTGGTCTACCACCGGTGCCACGACGACTCGGGCGGCCTGACGCCGGAGCTCATGCGCTACAGCGCCACCCGGATCGACCTGAGCCAGACCTGGCAGCCCGCCGACGAGTACACGCGCCAGTACTACGGAGCCTGGAGCGACGCCTTCAGACAGCGGAACGAGAAGCGCGACAGAGACTACATGCAGTGGGAG
>TRINITY_DN13576_c0_g1
TGGGAGAAACAAGAAAGCTATTTTTTCTTATATTGAGGATAAGATTCGTCACAGGATTGGTTCATGGAATAAGAGGCTTTTGTCACAGGTAGGTAAGGAAGTTCTGTTGAAGAGTGTGGCTCAATCAATACCTACCTTTTCAATGAGTGTTTTCTTACTCCCTGACTCTCTATGTGTGTCTATTGAGAGGGCTATGAATCGTTATTGGTGGGGAACAGGATCATAAAGGGGTATTCACTGGAAGGCCTGGGATCGTCTGTGTGTCCCTAAAAAGTATGGAGGGCTTGGGTTTAAAGATCTGAGAGCTTTCAACTTGGCAATGCTAGGCAAGCAAGCCTGGCGCTTTTTGACTAGGCCTCATTCACTGGTGGCAAGAATTTATAAGGCTAGGTATTTTCCTAGATCATCTTTTATTGATGCTACAGCAG
>TRINITY_DN13583_c0_g1
GTCAGTCTGCGCGGCAGTGAAGCAGCTCGAAGCGCACTGGTGGCGCAAACGACTAGAAGGGGAAGAGGGCCGGAGGTTGAGGGCGTCGCTGGCAGAGGCGGGCCTGGAGCCCAGCAGGATGGGGTTCCACGGCGAGGTCATGTTCCTCCTTCTCGGAGTTAAACCGGCCGTGCTGTGCACGTTTCCCGCTGCTGCCACAGGCCCGGAGGCGCCCACCCCATCACTGCTCGCCGTGCACTACGCCACGCAGGTGATGCTCCCGGCACTGCGATCAGGCGGAGGTAGTGCGAGCACCACCACGGACGGAGGCGCGATCACATCGTCAGACGAGCGCACGACATGGGAGGTGAGTGTGGC
>TRINITY_DN13591_c0_g1
GCGAGGCCGCACACGAAAACGATGAAGATCACGTTGACCTTCTTGTCGCAGTCAGGCTCCGAGTACGCGTACAGGGCCAGCCAGCCGTCGTCGCGGCACACGCACTTTCCATCGTGCCCACACTCGCCGTGACCGTTGCAATCTGCGGCCGCATCGCAGCGCACCGAACAGTCGGTGCCATAGTACTTTTGCTCACACTCACAACCACGGATGGAGCAGACATGGCGCGGACCCCGCTGGGCGCACTGGGTGACGTTGCAGAAGACCGTGCAGTTGCCCTCCGGAAACCAGTTGGCCGTGCAGCCGCAGTTGCCGGATTGCTCGAG
>TRINITY_DN13592_c0_g1
GCGATTTGTTATCATCAGTCAATTGCAATGCACTGTTTTATAGTTTGGATAATACTATCATTTTTTATGAGTATATATCTAGAGAGTTGTCAAAACATTGAGAGAGTAACATGTATGCTATACAACCATCATAACCTGTCATTTGACAAGGACACAAGGTGAAGCTAGAAAAAAAAATCTCAATTCAACACACCAATAATTTAAAATAAATTAATTAATTAACAAGATTCAAATCCTAACTTATTTCACCAAACCTGTCTAAATTGACAACTCAACAAAACAATTAACATTATCATAGATTATTAAATTCTTAAGAACATCT
>TRINITY_DN13597_c0_g1
ATTGAATTGAGAAGAGAAGAGCATGGAGAAGCCATCGCTGACGTTCTCGTTTGCGGCGCCCAAGAGAACCACACAGAGGAGGCAGCCACCTGCGAGCCACGAGGGCAGCGGCGCTGATCCGCGGTCGCCCGCAGCCAGGGCCATGGCGGAAGACATCGCGGTCATGCTCACCAACGATGACGCTGCCGTCAGCAAACTGTCGGCTGTGCGGTTAGGGTACTGGCGCGACAGCTTCCTGCACCACTTCGTGCGTGGTGCCAGCACCACACGGCGACCGCCCCTCATCAACCGAGGGTACTACACGCGTGTGGCGGCGATTCACAACGTGCTGCGGCAGTTCCTTGCGGCTGGCGGGAGCGACACGCCCAAGCAGGTGGTGTGCTTGGGCGCTGGGTTCGACACGACCTACTTTCAGAAGAAGTCGGAGGGATGGCTGGGCGACAATGTGGTGTTCTACGAGCTGGACTTTGGAGAAGTGGTCAAGCGGAAGAGCAACGTCATCACAACGTGCCGCG
>TRINITY_DN13607_c0_g1
GATCTATGCTTCTGTTTAGTCTTAATAAGCACTAAATTGGCTTTGATATCTTGTTCTAACATATATTTGCTAATTACTTTTTACAAGCTTATTTCTTAGACCTTTGTTACTACCATGCCATTGCTCATTTTTTTCTGCATCTATAGGTCTACATTGGATTGTCTAAACTATCTTAATTGATTGTATAGATGTCACAAAACTATTGTAATTCGTGTTCTGTTAATTATTCTCAATAGATGCTCATTCCTTGCTTGGAGTGAAATTGTTTGATAATTTGCTCCTTGTTTTTCCCATTAGTTTTGATCTTAATTAAAGACCATTTCAA
>TRINITY_DN13607_c0_g2
GATTCCTATTATATTTTTGGCCTATTCCATTCCTTATAGAATATGATTTTCATATTTCTAAATTTAATTTGTGAACCAAACATCACATAAGAGTTTTTGTGCATCATAGCTTTTCATCTTTGATCTAATAATCTTATGTGTTGGTCCTTTTTCACAGTGGTAAACTGGTAATATCAGAACTCACATCCTTCCATTTCCCAGCTCAAACTTGCTATTTGTCATATTCTGCCTACATGGCATTTTGTTCATCTCTGCAAAACCTTAATCTCATTCTAGATGGGGCTGGCAGCATGGATCTATG
>TRINITY_DN13619_c0_g1
TTGAACTTTCATTATGGTCTATTGGATTCACTGCTTGGCTGTGAATCTTTTTAATCTTCAAGTTCCAAACTGTGGAAGCAAAATCAAAACTTTTTTAAAATCTTAGGAGTTAGGGATGCTGCTGCCTCTATTGGAAGTTTCTGTTTTAACCCCTCTAGGAGAATTAGCCATTGAACTTAGCAAATAAAGAAGAAGTCATAAGTAATTCCTCTCTAGGCAGAATCAATGCTTAGGAAACTCATGTCTTCCATTAAATTAATTGAAGACTTGCTGGGAAAAGAATATGAAGCTATGATTCCAATTAAGACTTTGGTATGCATCTTGTTAGGTTAGAAGACGGTTGTTTTGATTGCCGTATAATGATATGGTATGTCTAAGAGAATATCGTTGATTGGGAACTATTTTCATATATCTATTGAGGTTGGGAAACAAAAGCATTGGTATAAGGTTGGGAAAGAATTTATTTTAGCAGTAATTTTTACACTTGTGTCTAGG
>TRINITY_DN13636_c0_g1
TTTGAACTTAACTTTTGTCCTCAAAGGTTTGGTAATGTCAATGCGCACGCGTATCCTTACAAAGGCCTTCATCGGTCCATCAAAGTTCGTCAGGTCGGCTTTTATGAACTGCCCAACGTTTCTATCATCTGAGGTGTAGAGAACTTATGTGGAAGCTTGTGAATCTGAACCCAGAACTCCGTCTTTGACAAGTCAGTATTGTAAGGAGATTCATTATGTTCCAGCTCACGTAACACAAGTAAACTTTGTTCGAAGGACCAGGGGCCATTTTCCATGACTCGTCGTCTGTCTTTCGCATGGAAA
>TRINITY_DN13644_c0_g1
GCCAGATGCAGATGTCGTCTGGCTTCTTCTTGCGCCGGCGTGGCGTTGTGCGGGGAAGTCCCCTACCCCTCAGCAGCTGCTTTTCGCCAGCGCGTTGCCCTTCCGCGGCGGCACTGCGATGGACGGCCGCACCTTCTACCTCCGCCATTTGGCGGTCCCGCCAGCCTCACCAACTTGTCACGCCCACCACCAGCTCTGTTCGCCCACATTTCCTGGGTGCAGCAGGCACCCTGATCCACACGCGCCGGCACCCCCACTACGCCAGTGGCCAACCTGAACAGCAGCAGGAGAAGAAGGAAAGGGAGGATTTTGTGCGGAGCTACTTGCACCTGCTGGCACAAGAGGCCTTCTTCTTTGACGACGAAACT
>TRINITY_DN13647_c0_g1
GAACAAGGCAAACCAATAAAGCAAACCAATAAGCCAATACAAGCAACATACAAACTTTGTGAGAGTGATGGACTGTTATAATCAGAGTGTAGTATATTAATTAAAGCATAATGCAAAGTTGCAAACCAATAAGGCAATACAAGCAACATATTTATAACAGAAAGTACAAACTGCAGACTAAAATTGCAAATACAAATTGCAAACTTACCTTAGTCACTTACGCAGACGACCAGAGACATAGAAGCAGAGTTGCAGTCACCTAGGCAGAAGACCACCTCAGACGACCAACGACCGGAGACAAAGAAGCAGAGAGACGCGACCAAAGTGTAGAAGCTGACGGGTCGAGACGAGTAGACGACCAGCGACGGAGTGGCGGATGGCGAGGGACTGTAGCCGGCATCGATGCAGATGCGGAAGGCCGGCCAACGTCGATGCAAAGGCGAATGGCGGCCGGCGTCGATGGGCCTGGGAAAACGAGACGAGAGACAGAAAGCAAAGAGCCAAAAGAGAAA
>TRINITY_DN13652_c0_g1
ATCTAAATTAATGCCCAAATGCCACACTTTTAGCTCAAAAGTCTTTCAAAACATCAAAAGTGTACATGTGATAAGGCTTGGCCACACATTAGCACAATTCAAAGCATTTTATCCAAAAATCACCCACAAAAAACCTTATATGGACACAAAACAACCCCAAATTGACCACTAAAAGTAGGCATCTTTAGCACTTACCAACATCCTTGGACCTCCAAGAATCATTAGTTTCCCTAGTCTTAGGTTTCAAGATTCAGCTTCTCAAAGTTTTCACTAATTTGTGCACACCATACCAAACACCCAAAAGGGGGATTATTTA
>TRINITY_DN13654_c0_g1
CGGCAACCTCAAGGGCTCTGTTCAAGGCAAAATTCTGTGCTTCGTGGGTCCGCCCGGTGTCGGCAAAACGAGCATCGGCCAATCGATCGCCCGCGCACTGGATCGCGAGTTCTTCCGCTTCTCCGTGGGCGGCATGAGCGACGTCTCCGAGATCAAGGGCCACCGCAGGACCTACGTGGGCGCCATGCCCGGCAAGATCGTTCAGTCCATGAAGAACCTCAAGTCGGCCAACCCAGTTATCTTGATCGATGAGATCGACAAGATGGGAAACAGCAGGCAGGGCGACCCGGCCTCCGCGCTCCTCGAAGTGCTCGACCCGGAGCAGAACAAGACCTTCCTCGACCACTATCTCGACGTGCCCTTTGACCTCTCCAAGGTCCTGTTCCTGTG
>TRINITY_DN13676_c0_g1
CGGCGCTGACCTATGAGTTGACTGTGCTTTTCATGAGAAAGCATGACCTGGCCGTGCCTTGTGGCTTTGTCGCTCTGCCAAGAGGCAGCCGCTTTCTCACACAACTGTGCCTCACCAAGGCAAGGAAATTTGTTGTCACACGCCTTCTGCTTTTAACAAGTTTGACCCCCATTTTGTCGTATCTACCCCTTTCAGAACCTCTACAATGAGGCCTCTCATGTTGAGCAAAAAGAAAATAAACCCTATAGCATTTACATGATTGTTTTGTATTGTGTCAAACCCTTTTCCCCCACATTGCAGTGACTGGTGTTTTATCTAACCAAACACCACACTAACTGGG
>TRINITY_DN13680_c0_g1
GAAGGCGCAGGCGTTGACGGCCTTGGAGTGGCCCTCGAGCGTGGTGACGATCTCGCCGGTACGCGCGTCCCACACGCGAAGCGTGGTGTCCACCGATGTCGACACAATCTGTGCGCCGGTGGGCGAGAACTGGACGGAGCGGACCGACTTGGAGTGGCCCGAGAAGGTGCGCACCTCGGTGCCCTGCTCGACGTCCCACAGCTTGACGCTCGAGTCCCACGAGGCCGACACGATCTGGCGGCCGTCGGGCGAGAAGGCGACGGCGTTGACGGGCTTGGTGTGGCCGTGGAAGGTCTTGAGGAGCTGGC
>TRINITY_DN136_c0_g1
ACCGGCGCAGAGATCGCTGGCAATGTCACCATACAGGTTAGGGAGCACCAGCACTTGGAACTTCTCGGGTGCCATCACCAGCTGCATGCAGACTTTGTCGACGGAGATCTCCTCGTACTCAACGAAGGGATAAGCGCACGCCACCTCGCGGCACGACTTGAGGAAGAGACCATCGGACAAATTCATGATGGAGGCCTTGTGGACAGCGGTCACCTTGTCCTTCTTGTGAGTCTCGGCGTACTGGAAGGCGTACTGCGCAACGCGCCTGGAGGCCTCCCTCGTGATGAGCTTGATCGACTGGCACACACCGGGGACAACCTGGTGCTCAATGCCAGAGTACTCGCCCTCAGTGTTCTCTCGGATGACCACAATGTTGACGTTGTCATACGGGGTCTTGACGCCGGGGATGGAGCGCGCCGGCCGCACGTTGGCGTAGAGGTTGAACTGCTTGCGCAGCGCCAGGTTGAGCGACATGTGACCCTTTCCGATGGGGGTGGCAAGCGGGCCCTTGAGGGCGAGGCGAGTCGTCTTGACGGACTCGAGGACGTCGCCACCAAGCAGAGAGGAGAGACTGCCCTCCTTGGCGGTCGTGGTGGACACCTTCACGGTCTCCCACG
>TRINITY_DN13705_c0_g1
CCACTTCTGCCACGGGCTGAGGAGCATGGTGTCGGCCAGGGTCATGCGCGGCCGGTCCCAGCAGTGCGCGGCGAGGGTGCGGTAGGCCGCGGAGCGCCGCCAGGCCGCGGTCACCTTGGCCTTGACCCGGCCGCCTGGCGTGGCGAGCTGCTCGGCCTCCCCGCGCCGTCGCTCAATCTCCTGCTTGGCCTCGTGCTCGCTGAGCTGCCGCGGCGGCTGCGCCTGGTCGCCATCTTTTTTGCTCTTCTTGTGATGGTGATGATGTTTGTGATGGTGAGAAGTAGGGGAAGATGAAGATGATGAGGAGGAGGAAGAGTCAGAGTCGAGGAGGGAAGCCTTCTCCTTGCGCTCGGTCTCTAACCGTTGCATCTCGATGGCGGAGAGGTTTCGCTTGAGGATGTCTACCATGAATCCTTCGTTCAAAAATCACCCGCACACCAGGCAGGCAAACGTCTGGCAGGTCCTGATTGCAATCGATCAGGAGG
>TRINITY_DN13721_c0_g1
GTTTGGTTAGAGATTCTTATACAACACAACTTGGAAACATTATTTGAATTAAAAGGTGGTGATAATAATGGAGAAGAAAACTGAGGGAAGAAGATCATGGTCGTCGAGGAGAAGAATGAGGATCCCTTTCAGCACGCCGATGACGAAAGGCCGCAGCTCCGCTTGTGCCCGGAAAACCAACTTCTCGTTGCTCGACCGGTTGCGCGACGCCGTTCTGCGGCTGATCATGTTGTCCGCTCTCTCCAAGGCCGCCACGGCAACGCCGCCGCCGCCGCAGGAAAGAAATTTGGATGCGCAGAGATCTACCGACTGTCGCCGCCATTCCCGGTACCCTTATTATCATCATCACGAGCCTCACCGCAGCGAAGCCCTGGCCGATTGCATAGAGTTTATGAAGAAGTCCGCCACCGCCGCCGACGTTGAGATCAGCGACGCTGCCGCTGAGGATGATGGCATGTGAATTGTTTTAGGTGGCTGAAAATATATATATATTTTTAAAATTATTTTCATTTAAAATAAATTCGATGTGTGTAAAGAGCACTAAAAGTGGGAGCTGTATAAAATTTTATTTGTATTTAAA
>TRINITY_DN13723_c0_g1
GAGAGGAGCGCCAACCAAGCCTTCGGGCAACAGGGCGATGGGCATCGTGCTGGGCGGCATTGTGGCAGTGAGCTTCTCGTACCCCTTCTGGCTGCTGCTGTCCAACAGCAGCGGGAGCGACAGCGGGCGCATTGATCCGACCAAGGGCAAGCTCCCCGGGCAGGCCAAGATCCGTGGTGCCTTCCTCAACACGGGCAGCAAAGATTTCGGCCCCGATCCCAACGCCACCACCTACCTGCCCAACAAGGAGAAGAACGAGGGGTGATGCGCCGCGTGGCACCGCCATTGTACATACATAAATCCAG
>TRINITY_DN13729_c0_g1
CAAGCATGGAAGGAGGAGGCAACCAGAACGAAGCGTGTGCGGGCCTCTTCGCCCACGCCGACAGCGTGTGCGGCACTGCGACTGCGACGACGACCAACGACGCCCTCGCTCCGGCATGCCGCGAGGCCACTGCCCGCGCCCTCTACTGCCTGCGGGCGAAGAGCACGTTCATGGGTCCGCGCGCGCGCGTCGTGCTCGAGTGTGTGGCGGAGCACCGGCGCGACCCCAGCCCCTGCAATGGCCTCCGCGAGGACTTTGAGCGCGACACCACCCACATCCGCGAGCAGGCCAAGCTCGACGAAGGCTGGCAGAAGCGGATGGTGGAGCTGTGCGAGGGTCCCTTCACCCGGCTGCACAAATGCCACGCCCTCATGGCCGCCCAGGGCGGGGAGCAGCGCCTGGCGGAGGTATGCGAGGGACCCCTGGACGAGATGTCGGCGTGCAT
>TRINITY_DN13751_c0_g1
GGGGGGGGGTGTAGGGTCTGATGAACTATACTATAGCGGTGAATTTTAGAGATCTGGATGCAAGTGTTAAGGTATGATGTTCCCACAAATAAGATAGGAAGATGGGGGGTATTAATGATGCATATTTCAGCTAGTAAATAACTGCCCAGATGCTAGAAATAATGCTGCTTATTTAAATGCAATGCCCTACAGTGTGTGTCTGTATTATATTGTGAAAAAAATACTGGGTACAGCGATGCTGCCATGGCTGGGGTAGCTGGCCACATGGAGACTGCATGTGGCCCTGCCTAACAGCCAAGACAGTGAAGGTCCTTGAGAATGACAAGCATAGCATGTATTCGCCGTATCCTCCGCTTGATTGTGGTATAGTTTGTGTTGTCGCTAGGGTGCATCACCATCTCCCCTTGTGCTAC
>TRINITY_DN1375_c0_g1
GACAAAGAGCTCATTCCATACTCGGAGATGGGATCGTACGCCTTGGTCCAGGCGGGGTATCCCTGCTTGTTGGTGAGCTCGAGGTCGGTGTAGTATTGCTGGTAGTTGAGGATGGTGCCATCGGTTCTGTTGTATTCGTAGATGCGGTACGACGGGTTCAAGTTTGTGAAGGTCGTCACCGAGGGAGCAACGTAGGCAACACTGACGGGGTCCGACACAGAGTTGTCCTCGCTGTAGGTCAGGTAGAAGCTATCATCGTGGGTGTGTCCGAAGAGCTGCGTCTTGATGATGGGCGCATACTGGCGAATGAGACGTTCGTACTGGCTCGAGTACTTGTACAAGCAACCGACGTCATTGAAAGGAATGTGACCAATGATGAAGACAATCTCATTGCTCGCCTTCGCCTTGGCGAGC
>TRINITY_DN13765_c0_g1
AAAAGACATGTTTTCTCCAAAATGCCATTCGAAAACGCTGCTGAAAGCAATGTTTCTGAAAATGCGCGGGTGTTTTGGAGAAAAGACACGTTTTTTTCAAAATGCCATTCGAAAACGCTGCTGAAAGCAATGTTTCTGAAAAGGTGAAATTTCGACACGCCGATTAGCTGATCTGGCCAGCTGAAAATTGACTTATCAATCATTTACCCAACATCACTAAAAGCTTAACAAAAAATAGAAAAAACGAATTGAAAGTGTTCTTTCGTTCCAATGTGAAGACTCCTAGCTAGTATAGATATCTAATTCTAATTACTTTAATCCTTCGCCA
>TRINITY_DN13782_c0_g1
GGAGAAGAAAGATGAAGTACCTGCTGGCGTATGATGGCTCGGCCAACTCCAAACAGGCACTGGACTTCACGATAAAGCTGCTGAAGCCGACGGACGACCAGCTGGTGGTGCTTACGGTGACCGAGCGCATTCCGCAAGCGGACTGGCCCTTCTTCGGCGATGAGGAGGCAAAGGAGCTCACCCAGAAGAGGAAGGACGCCAACGACGCCATACTCGAGGAAGTGCGTGCGCCGCTCAACGAACACAACATTAGCTACACGCTGATGAACAAGGTGAGCCTCGACGTGAGAAGCGAGATCATGGACAAGGTGGAGGAGATACAACCCGACATCCTGGTCCTGGGCGCTCGCGGCCTGGGCACCGTGCGCGGGCTTCTCATGGGCAGCGTGTCCCAGTACTGTGCGCGCAACTCCAAAGTTCCAGTGCTTGTCGTTCCGCCACACAAGGACGAAGTCTAGAGACAAATGGGGCGGATGACGGGAGGTGTAGAGAAGAGGGAAACGGGGAGAGATAC
>TRINITY_DN13794_c0_g1
GGCTCCTCTCCTCGCCGCATCACGCAGCAGAAGGAGATCAAGATGAAGATCAAGGCGTCGCGAGAGGAGGTGGACGAATTTGAGCGATTCTCCAGACAGGTCGAGGATGTGCGACCGCTCTTCGATGAGATGAGCACCAAGGTGCGCAAGATGCGCGCCATCTGCGCCGAGAAGGTTTACAATCCGCAATCAGAGGTTGCCTTCGACGAGTTGAAGGCCAAGGTGGACGAGGTGGCGGGCCTCATCCGACGCAAGATCCTGGCCCACCAGAACAACGACAAGAACCAGCAGGGTCCCTTCGCAGAGGTGAAGGGCAAGATCCTGGCCACGCTCATCAACGAGCTCGTCGTGC
>TRINITY_DN13798_c0_g1
GGTAGATGAAAAAGATGAATTCTCAAGACGGGTTTATGGTGAAGTTGGCGTGAAGATGAAGGGAGAAGAGGAGAAGAGGAGAGAGATGCTAGGTCATCTTATGTTGTAGGAATATATATATAATTGTTGAAATCATATACATACATATATTATATACTTTAGGTTATGATGAATAAGGCATGCGCCCTTATAAATGAAGAATGGTCATTTTCCTTTATAAGAAATTACTTCTAGAGATAAGGTTTAGATTAATACAAGTTCGGGCCAAATAAGGGATTAAAGACCCTAAATCAAATATCCCTTGGTGCATTAATTAAGAAGATTGAGCTTTTGAATTAAATAGGTTGTAA
>TRINITY_DN1379_c0_g1
GAAATTATTAAAATTACACAACAAAGAAAATAAATTATCCATGCATGCGTGCATGCATGCATGTCCTTATTATTGTCATCTTCTGTCACGATGCATCCACAGATGTGTCCTCTTCAAGCTAAGGACTGATCTTTGCAATGTCCATCTCCGAAGTTTGTGCCTTTGCTTCCTGGTTCTGCACGGGGTTGAAACCTGCTTTGTCGTTGAACTCAGAGGAGGATGTGTTGTTGTGGGTAGGGGCCTGCAGCGCAACGCCTGCCTGGCGAGCATTGTTGTCGGAGAAACCTTGAATCAGATATTCATAGTCCACGTCGTTGAAGCTGAAGAATTCATCGGCCGACTGAAGCCTGCGGTGGATGCGGGGCGGCTGGGGAGTGACGAAAGAGTCGTCACCGGCGGTGGTGTTGTTGTTGGGGTCATCAG
>TRINITY_DN13809_c0_g1
GCAGACGCAAGGATCAGGTCATCAATGACACGCGAAGGGCGGGCGAACGAATGCGCAAGAAGTACCATCTCGACCACAAGCAGGACATGCGCGACGATGACTCTGATGAAGATGACATAAAGGCAAAGAAGAACAAGAAGGCGCACTCTGGATCCACAAAATCGACATCACATCACGATAATCCGAGCCCCAAGAAGAAATCGGAGGAGGCAGACGCAAGGATCAGGTCATCAATGACACGCGAAGGGCGGGCGAACGAATGCGCAAGAAGTACCATCTCGACCACAAGCAGGACATGCGCGACGATGACTCTGATGAAGATGACATAAAGGCAAAGAAGAACAAGAAGGCGCACTCTGGATCCACAAAATCGACATCACATCACGATAATCCGAGCCCCAAGAAGAAATCGGAGGAGGCAGACGCAAGGATCAGGTCATC
>TRINITY_DN13814_c0_g1
GATGGTCAGCTGCTGCTGCTGGCAGGAGCGTTGTTGCTGCTGCTGCTATTGCTTATGTTTTTGGCGTTTCGCTCCTCTTCGGCCTTCTTGCGCAGCTGCTGCACGTAGGCCTCCTTCATCTTCTGTTCGTAGAAGGTCTGCATGATCGAGAGCTGCTCCATGTCATTCCGTTTGGCCTCCAGCTGGCTCTGGCACGTGAACCACTTCATGACCGACCCGAGAGTGAAGACGCCCACGGCCAGCGGTCCATGAAACCTGCGTGTGAAGGCGTAGTATCCGAGGGCGCAGGCGGAGGCGAGGCCAGTGCCCGTGAGCATCGCACTCTGGAAGCAAGGGACGGACATCGGACTGTACAGGCCAGTGCCGGTGCGGTCGAACGAGGGGGGTGGCTTGCCCGCCTGATCTCCTTTTGTTGTGTTTTCTGACATTTTGAATTCCGGTGCGCAGAATCGACTACCAGTGTCGGTGCAGCTGGGGATGTTGATGAAGGGTTCTAGCCACCGATAGATGAACACAATAAATC
>TRINITY_DN1381_c0_g1
CGGTTTTGTTCTCTCGGGGGACAACACTGTGACAGATGAAGTAGGCTGGGGTTTGGACTCAACTGGCAGGTTTTCTTTACGATCTGCTTATGAGGCTATCACCCTACAACCAGCACAAGCTAGAACGACGATATGGAAGAAGATCTGGGGGCTTCGGGTTCCCTATAGAATATGTTTTTTTGTTTGGCTTGTTATGCATGATAGAATCTTAACGAATGTCGAGAGGGGGAGAAGGCATCTCACGTCTAACACCTATTGTGTATCATGTGCAGGTAGCCAAGAAGATTGTAATCACCTATTCCGTGAG
>TRINITY_DN13823_c0_g1
GAAGATCTTCGACTCGCCGTTGTCGAGGTACACGGGGAAGGCCCCGTTCTGCACCACCACGCAGTCGGTCGGATAGAAGATCTCGCAGAGCTTGGTGCCTTCCTTGTAGGGGTGGTAGGTGATGGTACGCATCAGGGTGCCCGAATTGCTGCCGGCGTTGGTGAGGGCGACGAACGTGGTGCCTCGCGTGAACGCGTAGAAGCTGTCATCGCTGTATCGCTGGACCTGGGGGTATTGCCAGACCTGCGCCTGCTTGCGATAGCTGACGATGGTGCGAATGAGCTGGTAGAGCGGGTTCTGCGTGGAGAAGCGCGTCT
>TRINITY_DN13854_c0_g1
GTTGCAATCGTACCACTCGTCGGTGATGTGCGGCTCCTTGAGCTCCAAAGTCATCCACACGATCACAGGCCGGCCATCGTCGAGGCAATCTGCGATGTGTCGAAATGCAACGTCGCGCCTTGCTCTTCCCGCCATTTCCGCATCTCCATCTTCTTCTTCATCTTTGCGTAGTGCGATTGACGCCTGGATGTTCGCGGTCAAGTCGAGGGCGCGGCCCTCGATGTAAGCCTCCTGATCGAGGAGGCGAGCGATGGGCTCGTGGAACACGCCGAATGAGGCGCGGCTTGTCGGGAGGCCCACGAATGCGCGGTGCGG
>TRINITY_DN13859_c0_g1
ATTTTTTGCTCTGCACATCTACAATTCTTGTATGATGTAGTAGTGCACTCTGCACTTTTCTTTGGCTGCAAAAGAAATGAACTTAATAGCTATTTCTTAATTAGGTAGTGCATTGTATTTTACTCAATTGTGGAATCTTACTTTCAGTGTTGAACTATTAAATGAATTTAAACACCAGAGCCTAACCTTTAGGAAGGATCAGGAAAAGGTATGGTATAACTAAAATTAAAGCTTTGACTATTAGATATAAGGTGTCCCCTCAGCAATTGTCAAATTCATTTCTGTTCTATTCTACTGTATTACGAGAAAT
>TRINITY_DN1385_c0_g1
GTCGCAGACGATGGTATCGGAGACTCCACATTGCTGGGGAAGATCATAGGGCGATCTGGGGTTGTCGCCTTCAACTTTGGAGTAGCTCAACAGCCCATGATCCCTGGCAAACTGGCACAGACAAGGAACCTCGTTAGCCATCACTTCTTTCAGCCCGTCGCAACAGGGCGCCAGCTCCCCCGTGTAGTTTAAGTACTCAACGCAAGGGACCAGCTTCTCAGCGCACGACGGAAGCTGGGGCTGCGCCTCCGTCATCGCCGCCGCCATCACCACCACTGCCGCCACCATCAGCACAGTCACTCTCGTAG
>TRINITY_DN13861_c0_g1
GGCGAAGATGGTGAAGTAGGAGGTCCACGGGACGGTGTCGGTGAAGAAGGCCAGGTAGACCGAGTAGCAGGTGCTGGCGATGAGGCCGGCCCAGCGGCGGGCGCCCTTGCGGGTGATGAGGTAGGACGAGAGGAGGAACACCCACGAGTGGCGGATGGCGAACATGTAGCCCTTGGTGAAGAGCTTGTTGAAGGTGGCCCGCTTGCTGAGCCGGCCGCCCCCGATGATGGCCTGCCGCACGAGCGACTGCTTGGTGCGGCGCAGCAGCGGCGCGGCCGCACGCGTAGCGACGGCGGCTGGCGATGTAGAAGATGAAGATGAAAAAGGAGAGGATGAAGATGCTGAAGATGAGCGCAGCCAGCCCTGGATGAGATCGGCCTTGTGCCGCTTGACGAAGAGGATGAAGCGCGACCAGAAGATCCACGCACCCAAGCTGGCGTTGGCCACGACGGCCATGCGGCGCGAGTAGCGTAACGACCACTGATGGTTCTCCTCCTCGAACTCGAGCACCTGGAGC
>TRINITY_DN13867_c0_g1
GCAATAGGATTACCTGTTTGGACAAATGTGGCTGTGGAAGATGGTAATGTCTCCTGATTGGCTTGAGGTTGTGAGGAATGTACTTTCAGCTGTTTAAACATAGCCAATTCCTCGTCTGTCATCATGACCACATTACCTTCTGGTTTGGACACAAAGTTAGCAAATCTCTGTGGTCGAAGTAGTTTTGGACTGGTTGCGTAGATGACTGGGTTCTCCGCAATTTTAACAAACCCTCTGACCTCCTCCACGCCTTATACCAAAGCCACCACATCCTAGGAACCGACCTCCGCGGTTATCGGCACTCGCACCTCCATTATCTCCTTGTGACATGAAAACACGCTTCTCCGATACACCACCATCTGT
>TRINITY_DN13872_c0_g1
ACTATTCTGAGACGTTCAGTCCCGTTGTTAAACCCACAACTGTTCGTTTGTTGCTTTCTTTTGCAGTTGCTCGGGGGTGGACTATGCGTCAGCTGGATGTGCACAATGCCTTCCTTAATGGCAATGTCACTGAGGATATTTATATGCGTCAGCCACCAGGTTATGTGCATCCTACTCTTTCTACTCATGTCTGTAAGTTGGAAAAGTCCTTGTATGGTCTTAAGCAGGCCCCGCGTGCCTGGTTCATGCGGTTGCATACATATTTGCTATCTGTTGGCTTTCGTCCTTCGCGGACTGATGTTTCACTCTTCATTTATGCTTCTGGGGAATTGCGTGCTTATGTGCTTGTTTATGTTGACGACATTTTACTTTTGG
>TRINITY_DN13875_c0_g1
TTTTTTTTCTTGTGGGAGTTTGTACATAATCATATATTTTCTTCAAAATATAGATTATCTTAGAAATTTGGAATATGAGTATCCATTGAAATCCTTGCAATGTTGACGATGAAGAATCGTTTGGTGGTATTACTTCCTTTAAATCATAGCCTTCAGTAGAAAATACAAACGGTTGAAAAATAGTCAATTATTCATGACTATTATACTTTCTTATTCTTGAATGAAGTTTTACCTCTTTAGATAAATTAGTATTCCAATCTTGTGCTTATATGGCTTAATCAGTTAGAAATACTGAATTAGGTTTTCTCAAGGGTGAATTTTGCACATTTCTTTTGATGTTGTTTACTTG
>TRINITY_DN13908_c0_g1
CAAACGCAAGTTTATGGAGGGCAGCGAGACGGAGCTGGATGGAGAAGGGGGCGAGGGCACGCAGCGTTTGGACGGTTCACGGCGCAGCAGGGAGAGAAGGCGGGGCGAGGCAGTGACCAAGGAACCACGTGAGATCCAAGATGAAGATGACGAAAGCGATAGCGAGAACGGGGGTGGGTCCGACAGCGAAGACCAAGATGAGGGAGAATTGATTTTTCTCGAGGGAAACGAAGCGGCGTACGTTAAACACATCTACAATCGGGAGAGCGTCTTGTTGTCCAGAAAGGAGGACCTCATCCTCCTCGATAGATTGCGTCTCGCGGGGCGAAAGAGCGAAAGCGAGGTGGGG
>TRINITY_DN13910_c0_g1
ATTTCGTTGATGTTGTAGATCTTGAGGCCCTTCTTGCCGCCCACGCCCAGCAGGTAGGGCGAGTCTTCGAAGAAGGCGCCGCAGAAAAGCTTGCCGAGGGAGGTCTCGGTGGAGGCGAGGCAGTGGGGGGCGCCGGGTGCCGAGGCGAGGTCCCAGAGCTTGAAGGTCTTGTCGGTGGAGAGGGTGGCGAGCAGGTCGGGGAGGCCCGGGCTGAAGGCGATGGCCGAGACGGACTTGTGGTGGGCCTGGAAGGTCCAAAGGGGCTTGGCGCCGGCCTCGACCGAGTAGCAGGAGACGAGGCCGTCCTCGGTGGAGACCAGGAGCTGGCTGGGGGCGTGCGGGTTCCACTCGAGGGCTTCGACATCGGCCGGCAGGGTCCACGAGGTGGCCGGGGACTGGTGGCGTACGTCGAGGATGCACAGCTGCCGGTCGAAGGCACCCGAGGCCAGCACCGACGACTCCTCGCAGTGCCAGCGCACGGCCTGCACCTTGTCCTTGTGGT
>TRINITY_DN13914_c0_g1
CTGGCCGCAGGCGCGCAAAAGACAAACGTTCCTTTCGCGTACTGCACACCCAAATAGCAAAGCAAGCACAAGCAGATTTGAGCCGCTACACAACCAAAGATGTCGTCGTCTGAAGATGAGAGGAAGAAGAGGTCCGACTCCGAGTCGGAGGAGGAGAGCGAGGAGGTGGAATCCGAAGAGGAGGAGACGAGCGAGGAGGAGTCGGAGGAGGAGACCAGCGAAGAGGAGTCCACGTCGAGCGACAAGACCTCGGGTTCTGCCTCTGCCTCTGCCAAGGCCACCCCGCGATCGGCCACCACAACGCCGCGCGCCGAGGCCAAGAAGGAGCCCGAGATCTACAACCCACCCTCGCCCAAGACCAAGGCCAAGGAGGACAACGGCGACAAGAAGAACGGTAAGGCCGGTAAGGCCGACAAGAAGAAGAAGAGCAAGAAGACAAAGAAGAACGATGAGCAGTCGGTTGTGGTGATCGACGGCCGAACGGTCCTCAAGAAGACCTTCGAGCTGGCCAAGGACAAGGTCATCGAATTCACCGTCTCCATCGAGAACCGGAACTACAAGCCCGAGGAGAAGGTCGAGCTCAAGTTCGAGATCAAGAACCAGACCTCAAAGACCATGAAGTCCATCAAGTGCGTCGTCGAGACCAAGGGCGCCACGCCCGAGGGAGACAGCAAGGACAAGAAGAAGAAGAAACAGAAG
>TRINITY_DN13929_c0_g1
GGTTCGAACTCCCAACCTCTCTTAAGGAACAAGAGTGCTCGGCCACTCACGCCAACCAAGCTGGTTGTCGTACTTCTATTTATTACATCGAGAGTTTTGTTTGTTTTCATATAGTTTGGGAGTTTCTTTGAAGGATTACTTGACTTGGAAGCATTCTAACCATTCCTTTAATAATTGGCTTGACTATTAGAATTTATATATGTGAAAATGAGAGAGTATTTTCACTTGTTCTTAAGAAAATTTTTACTCTATTTTGTCTATCTATTAAATTAAATATATGGTATGATGTTTTACATGTAAATTAAAATAAAATTCTATTACATAAACTCTAATGTTATTCTATATTCATGATGTGAATGGTTATTGATTTTATAATAGTTTTTTTTTTCTTTATCTTTT
>TRINITY_DN13935_c0_g1
GCCAGAAAGGACGAACCTGGACTCATCATCATCACCAGCAACGCTGACATCGAGGAGGGAGGGAGGATTCTTCCTGACCACTTGCAAGATGGCTGCTGTTGATATTCCCACTTGAACTCCTGTCACCAAATCACTCGCCAGGACCGTGGCAAATGTGGTCGCCAATGGCAATACCTCTCTATAGGATACCTTGGAGAGGAATTTGAGTTCGCTGGGATTGAGGAGGCGGATGGCAACCGAGAGAAGAATTCCTGACAAAGCAGACATGGGGATCATCCCCACCACTGGACTCATAGCAAATCCAGCGCCCAGAATAGCAACGTGAAAGAGTGAGGCTCTCCTGGTCTTGGCACCAGCGTTGATGTTCAGCGAGGTTCTAGCAATGGCTCCGGTCACTGGGATGCCGCCAAAACATGAAACTGCCATGTTGGACAATCCCTGGCCCACTAATTCAACATTTGGCTCATGTTTGCGTAAATCCGCCTTATCAATTTTATCAGCGGCCGAGCCTGAAAGCAA
>TRINITY_DN13935_c0_g2
GTAACTTGTGTCACTGGTGCTTTGCAAGTTTTGTCTGGGGTCTTTAAATTGGGAAGATTGGTTCAATTTGTACCTCAGCCCGTTATTGCTGGATTCACTGCTGGTGTTGGTGGTGTTATGTTAGTGGGACAGCTCCCACGAGTTATGGGAATTGCAGGACCCTCCAGTCCCGGACTTCTTGAAATGGGCTCTCACGTTATGTCTCAATTGTCTAACATTCACCCCGCTTCAGTTGCCTTATCTCTCGGTACTTTGGCTACCACTCTTATTCTGCCAAAATTTTTCCCTAAGGTTCCGGCATCGTTAGTAGCAGTCATTGGAGCAGCAACTCTTAATGCAACATTAGGACTTGGTGCTCCCGTAATTGGTGCTATTTCTGCCTCTTTCCCTATGCCCTCCATGCCATCTCTCCCCGATTTAGATACCATGTACTCGTTAGTTGGAGCATCATTGACGTTGTATGGGTTGACATCGTTGGA
>TRINITY_DN13950_c0_g1
ATTTAATTTACTTCTCATAGTTGCAAAAACCTACTCAATGAATCTGGTCAAGATGGCTAACAATACAAACTCGTAATCACAAAATCACGAGTTCAAATTCCAGTCTCTTGGTTTGAGCCAGTAAACTTGGACAACTTAGGCGAGTTTACCTAGTCACAAGAAGATATAGTTTACCCGTGTACACCTTCTAGTAATAGTTGCGGGTTTCCCTCCTCGCCAGAAAACAAACGTACCTAATGAAAATGGAAAATTTTCAACCTTTTTCTTTTGAAAGAGCACCACTCTTCGAGAGTGAAGTAATTGCAGACGAAATGTTAATTATTTAGGCCCATATATATATATATATATATATATATATATATATATATATATATA
>TRINITY_DN13957_c0_g1
TTTTTTTAAATATTTTTACTTAGGGCTTTTTTAATACACGAGTGCCGCAAGTACTTATTTCTGCTTCTTGGTCTTCTTGGAAACACCGCCGGCGGTTTGCTTCAATCTGGTGGCCTTGTACAAAGCAGCATTAACAAGATCCTTTCTGGAGCCGCCAACGTTGGCCTTGATGGCCTTGTTGACACGTCTGGGATCCTTCTTGAGGACGAGGGTGGCGCCCAAAGATCGGTGTCTGAGATTGTGGTTCTTGACGGTCAAGTGAACGAAGCCGTCCTTATCGCCAGCAACATCAACAGTCTTTTCTGATGCCAAACCAGTGTATTTTCTTCTGTTCTGGTTGGTGAGGTTACCAGGCTCGGTGGACAAGTTAGCGCCATCGCGCTTAACGATGAAAGAAGAGTTGTTTCTAACGAGCAACCAAACGAGATCGGCAGACATTATTTATTAAATATTATTTGAGTATTG
>TRINITY_DN13958_c0_g1
GAGGAGGCCAAGAAGGTAATTTAATCCTCTCACATCAATTTCTGGACTGCATCGGGTACTCATAGTATCCAATACAATCAGATATAAAATTTTTGTGTGGCACTTGATATTATTCGATGGTTAAAATGTGATAATTGATGGTAAAGTTTGTCCGTTATTATTAGGGATCGAGCATACTGTTAAGTTATAATAAGTTAATGTTACTTGATTACAAGATCTCAGGTGAGGTTTGTTTTTAATGTGATGGTATGTATATGCATGTTATATATATGTATGTACATATGAAGTTAGGCTTGTAACTTTAATCCATGTTCTATATCAGTGTCTTTGGTTAATTTTTG
>TRINITY_DN13961_c0_g1
CACTATTGGAATGAGAAAACGAACAAGAAGTTTATGAGTATTTGCAATTAGCAATTCAATAAACATATGTGAAACCAGGATTTGAATGTATACATTGAGATAATTATGTGTAGTAAGGATTTGAATTTATTTAGAGTTTCAGCAAGTAGAATAGGTAACTGCTTGAAAACTATCACCAAAAGCTTATATATCACATGTATGTTTGAAGAATGATATACAAAAAAAACACTATGCCACCTTCACTGTTGCAACAGTGAAGGTGGCATAGTGTTTTTTTTGTATATCATTCTTCAAACATACATGTGATATATAAGCTTTTGGTGATAGTTTTCAAGCAGTTACCTATTCTACTTGCTGAAACTCTAAATAAATTCAAATCCTTACTACACATAATTATCTCAATGTATACATTCAAATCCTGGTTTCACATATGTTTATTGAATTGCTAATTGCAAATACTCATAAACTTCTTGTTCGTTTTCTCATTCCAATAGTG
>TRINITY_DN13962_c0_g1
GTCGAGAAGAGTAGGTCGAGAGTCATGCGTCGAGTGTTGGGGTCGGTGTCGCGCGAGCAGCAAGTACGAAGGACCGGAGCAGTGGCTGCGACGGCAGCCCTCAGCGTGTGGTCGTACACAACAGCCGCCGGTGGTGCTGTCTCGGCTAGTGCAGTGTCTGGCCGCAAATGGGACGCCATCGTTGTGGGCGGCGGACACAACGGCCTCGTCACCGCTGCCTACCTCGCCAAGGCTGGGAAAAAGGTGGCGGTGCTGGAGCGGCGGCACGTCGTGGGCGGGGCGGCGGTGACAGAGGAGCTCCTGCCGGGCTACAAGTTCTCGCGGGCGTCGTACCTGTGCAGCCTGTTCCGACCCCAAATCTTCAAGGACCTCAAGCTCAAGGAGAAGTATGGAGTGAAGCTGTATCAAAG
>TRINITY_DN13964_c0_g1
CAAAAAATGCTACTTCTATGGGTCATCAATTTGGGGTTATTCTATACTTATTTGGAATCACTTGTATTTTATTAATGAGGAAAAATCTATGAAATGTACTAATGTGCTGCAAAGTTCTATAACATGCGCATTCAAGTGCTTTGAAGGACCCTTGGACTAACGAGGTGGTATAGGGGCTTGAATCGAAGCAATTTGAATTGGGAAGAGTGGGAAGGAGGAATCAACAGAGGCAAGACTACGAGTCGTGGTGGAGACTCGTGGCTAAGAATCAGACTCTGCCACGTAGCTCACCACAATCGTGGCTGAGAACCTAGGCGAATAAGTTGTGCTAGCCACAATCGTG
>TRINITY_DN13971_c0_g1
TAACGGAACTGAGCCACAGGTTTGGCACTACCGTGTGTCAGTCCCGCAAGGCCAATCTTGGTCTGGGTTGAGTGGCAGTAGAAGCATTTCCGCCAACTCTTATATTTCCTTCGTGCGGAACCATCAGGCAGACCCACTGGTCCCGCCGTCCCCTTCCGTGAGAACATGTATGTTGTTCTGTTCTAGTATAATTATTCCAGTATGTGTATTTCTCTTGTTGTTTCAGTTTTTTTGTGATGGTATGATGTCTTGAGAGACCCTTACTTTGCTTATTGAATACTATTCATTATTGAATCCCATTCTTTG
>TRINITY_DN13979_c0_g1
ACTGAACCTCTCTTCACACTCTCTTTTGAGCTTCTCAATCTTCCTATATCTCACTTTTTGTTCACCCCTCGTCACCGCCGTCACAATGACGCTCTACTATACTCTCGTCTTTATGCTTCTCGTCTTCGAGATGGCGCTTTTCATGCTCCTGATCGTTCCCATGCCCTTTAACGTTAAGCGCAAGATCTTCACCTTCATCTCCGAGAACCCCGTTGTCGCAAAGATTCAATACTGGATGAAGATCACCTTTGTCTTTATCCTAATTCTCTTTATCGACAGTGTCAACCGTGTCTACCGCGTCCAGCTCGAGCTCGCCGCCGCATCCGAACAGTCCAAGCAGGGAGGAGGTGCCGCCGTTATGGGTCACGAGCGCCTCGAAGTCCAAGCCCGCAAGTTCTACTCCCAGCGCAACATGTACCTCTGCGGCTTCACCCTCTTCCTTTCGCTCATCCTTAACCGCACCTACGTTATGATCCTCGAGGTGATGCGTCTGGAGGACAAGGTCCGCGCCTACGAGGGTACTAAGAGCGATACCAAGGAGGCTGAGAAGCTTGCCGTTGCCGGCAAGCCCGGTGAGCTTGCCCGTCTCCGAAAGGAGCTTGAGCAGAAGGATCAGGACCTCAAGACCCTGAAGAAGCAGAGCGAGCAGCTCCACAAGAGCTACGATGAGCTTAGCGACAAGTACGCTGCTACCCAAAAA
>TRINITY_DN13995_c0_g1
GCCCGCTACATCGACTACTGCGGCGTGCGCGTCTATCCCGCGGGAACGATGTGGGCCGAGGCCGAGCGGGTCGACGGCACCGAGGGCTTGCAGTTCCGTCCCTCCCTCGACTCGGGCGAGGAGCTGACGGTGTGGAGCTACGAGCTGATGCGCCAGATCCCCCTCCACTACGACGAGGACGTGACCCTCAAGGGCATCGACCTCTACCGGTACCACGTGTCACGGAGGTTTTTCCTGCCGCAGGCCAAGTACTACCAGACCATCACCGGCTTCGCCAACATGACCCACGTCTACAACAATGTGCCGATCTTCATCAGCAAGCCCAACATGCTCGACTGCG
>TRINITY_DN13997_c0_g1
ACCTTTCACGCATGAGAAAGTTAAGGTGGCTCTTTTTAATAAAGCCCCGAAGAAAGCCCTAGGCCCTAATGGCATGACACCAGCATTCTATCAGCGGTTTTGGACGGTGGTTGGGCATGATCTGTCGTGCTTTGTCTTAAATTGTCTGAGCACATGCTCCATTCCCCAGGGGTTAAATGATACCGACATTGTTTTGATTCGAAAGAAGAAGTTACTTGAGAAGTTCGCAAACCTACGGCCTATAGCATTATGTAACGTTGCTTATAAAGTTCTGGCTAAGGTATTGGCGAACCGCATAAAAGAGACTCTTG
>TRINITY_DN13998_c0_g1
GTCATTTTGGTGGGGCGCGAAGATCTCTGCCACTTGTTTCCATCTATCGCCAACGGATCCGCCATCGAATTCGATCCTCTGGAGGAGGGAAGCGGCGTCGACGAGATCGAGCATAGCGCCGGAGGACTTCATCATGGGAGCGATATGGTGGTCGAAGATCTGCAGAGCTTGCTGGTGCTTGCCCTTTTCCACGTAATGGAGCGTCATATGCCACCATAGGTGACACGCCAGCCCAGTGCACCACTTCCAGTTGGCCATCTCCTCAGTGAGGAAGTTGATGCCTTCCTCCTGCTTGCCTTGCATCTCGTGCACGTGCGCCAGTGCATGAATGGACCAGGTGTCTCTTGGGTTTATCGCAAGCGCCGCCTTCGCCCTCCTCTCCGCCTGCTCGTAGCAGAG
>TRINITY_DN14000_c0_g1
TGTCAACTTGCTTGGCACGACAAGTTGCAGCAAAACCATGTAAATGCCTTTTTAATAAATCATAGTCCCCAATTTATGGAAGACTTTTTAATAATCCAGCCTTGGATAGCCTTGGTTATCAAAGTGTCATCCACATGGTTATTAAAATAGGCATAACAATAGGTACATGTTCATTCCGCATTTTATACTATTTTTCCTAAGTAGAAATAAATTGGTGATGAAAATAATTTTTACAATTCAGTATGCTATGTTCTCTACTATATTTGGTTTAAATACTTACTTGGCATCTTCTATCAAGAAATCCACCAATTGTG
>TRINITY_DN14006_c0_g1
AGAGGTAAATCATATAAACCTTTGATTGAAGACAATGACTCTTGGTATATGCCCTAAGTGGGGTTGCTTAGGGAATGTGAACAAAATATAAAGAAATGAAAGCATAAGATGCCTTGCCCAAAAGGTGTGAGACAGAGAGTAAAAGGAAAAGCAAAAAGGGGATATTGACTGAAAGTAATTGGATGAAGGGTTTGAGCTGGCTGTCCCTCCCTCATCTTTTACTTGCTACCTTCCTCAATTACCACTGACATTTTTCTGGGTTTGTTTGAAACTACCAAAATGGGGTCTCTTTCCACTTCTTGCTTTTGCAGGCCTCATGCGTTTCTTGCAGGTTTTTGGTCTTTGCATATTGGAAAATGTTTGCTTCACCCTACCAATATGTTGAGTTGAGTGTTTAGTAAGAATTAAATTAGTAAATTTTTTTTGGATACAATTATCATATTTCACCCACTGAATGTTCGATCATCTAA
>TRINITY_DN14008_c0_g1
GAGACATTGGATCTCCTTGTCGCAATCCCCTCTTGCCTTTAAAATAACCATGCAATGCACCGTTGATGGACACCGAAAAGGAGGTCGTTTGTACACATTCCATTATCCACTTGACAAAAATATTCGGGAATCCCAAACCAATCATAACTTCCTGTAAGAACTCCCAGTTTACAGTGTCATAAGCCTTGCGGATATCTACCATGATAGTACACCTAGGGGAGATTCTTTTTCTTGAATACCCACGAATGATTTCTTGTGCCATCATAATGTTGTCTGAAATGCTCCTGCCTGCCACAAAGGCTCCTTGCGC
>TRINITY_DN14010_c0_g1
GTATCATTCAGATCACGCTTCTTAAGAGGAGCCTTCATGCCAGGCGTAGCAGTCCACTCAATGCGAGGCTTAGGAATGCTATAGACCTTGACAGGCCACATGTTCTTGACAGCGGGAAGAGCTGCCATCTTGGCAGCCATGTCCTCAGCGGTAGAAACATCGTCAAACTGGATAGAAACGCCCTTGAACAAGTCATAGTCGAACTTGACGCGAGTGGTATACTTGTCATCAGCAGTCCTGTAAAACTTGGCAGTATCGTGGTTCTCCTCGAACTCGAAGATGTAGGCACCTGGGACGTGCGTCACAGCGGTACCCTGCTCAGTGTCTTGAGCTGC
>TRINITY_DN14013_c0_g1
AAAATTGACAAGCATATATAAAATCTTTCCTCCTAGAGCTTAAGGTTAAAAACCAAACACAAAATCCATAGGAAGGCCAAGTAATGATTTAGATGTAGTGTGGTGGTAAGTAGCACAATTATGAACATAAGATTTTACATCTTTTTCTTCTTTGGCTAATAAAAATATCCATGCAAAACATCATCAGTCTTTTGAATACCAAATTGTCCCTTATGTGAATCAACAATTAAACCAATGCCCAAAACAAAGCAAAAAGTGTCAATCCCATTGACTTTGAACCAAATCCCCTTGTGCAAGTAGTATTTGCCATAAAATGTTTTCCAATGTACCTGGTAACTTCCCAGTGATTCCTTATCTCTATCAAATAAAGTTTTAGTAAAATCAAAATTAAGGAATCTTAGATGTAGCCAAAGGCCTTGTGGTCAAGCGGCATGA
>TRINITY_DN14016_c0_g1
GGTTGATGTGGATGCTCTTTTTTATTTATTTTTTATTTTTTTATTCTTTTTATACAAATTGTGGCACCACCAAGACTCCTCTCTGGCGCAGCATCCCAGTCGGCCCCAAGGTTCGCCGCTGCTTTCCCTTCCACCATTATTACAGTAAATCTTCTCATTTCTTGCCTCCTGTTTAATTGATTCTCGCTTCAGGTTCGGTGAATGCAGTCGAATGGGCGTGTCATCCACCAGTCACCACGAACCCAGGTCAATAGCGGAGTGAAGCTAGAATGTTGACTGGTAAAGCAAGTAAACAAAGCTCTGCTCCTGCCTTGAAGAGACGGCGCCTTGGAAACGACGACGACACAATAGAGAGATGTCGTCATCTTCGGCTTCCGCTGTGGAGAAAAACACGAGAGAACGAGCGATGGTTTCAGGCTTCTTCCAGCACCCTGAGGCCTGACTAAAAGAAAATAAAAAATACGAGGGAGAAGACAGGAAGAGTGGCTAAAATTCAATTGTGAAAGAGCTATTGGTGAG
>TRINITY_DN14056_c0_g1
AATGCCGCACTTATTGACAGCACTCTCCCTGCCATCACCGCTGCCGCCAAGCTGGGCGACGTGGAGGTTCTTGTCGCGGGCAAGAACTGCAAGGGCGTGGCCGAGCAGGTGTCCAAGCTGGAGGGTGTGAAGAAGGTCTTGGTGGCGGAGAACCCCGCCTACGAGCACGGGCTGGCGGAGGACCTCGCGCCCCTCGTGGCCAACTTCTCGAAGAAGGAGGAGTACACGCACATTCTGGCGCCCGCCTCGGCCTGGGGCAAGAACCTCACCCCGAGAATCGCTGGCATTCTGGACATCACCGCCCTCTCCGACGTCATCTCCATCGAGGGCCAGGACACCTTCAAGCGCCCGATCTACGCCGGCAATGCCATCGCCACGGTGCAGTCCGGGGAGAAGCTCAAG
>TRINITY_DN14062_c0_g1
GTCCTTCTCGGTCAGCAGCGCCGTGAAGGCCTGCTCGAACTTGCGCACGTCGACGTAGCCCTCGGGTCCGTCCTCGAGCTCGCCAATGATGCGCTTGATGTCTTCGCTCTTGTCCTCGTAGCCGAGAGCACTCATCACACCCCGCAACTCGTGCGCCGCGACACGTCCGGTCCCGTCGAGGTCGAGCAGGTCGAAAGCAGACTGGGGCTCGCTCTTGCGCTTCTTCTTGCTGGCCGTGGCGGCTCTCGCCTTCTTCGGCCCGGCCGTCGCACCCTTGCCCCGAACGAGCCCTGCCGCAGGTGCCCGTTTGGCCGCTCGTTTCCGTGGGGTTGCCGAAGATCTGGC
>TRINITY_DN14069_c0_g1
GGAGCATCCACCCACTGATGAGGCTGCGTATGGGGAGGGAGAAGCCGCTCATCATGAGGAGGTCTATGGCGAAGAGGAAGCCACTGAACATCACGATGAAGAGGGCGCTCAGCATTACTATCATGACAGATCGGCCGAGAAGGTGAGGGCGATTTTCGACTACGTCGCCGAGAACGACGATCATCTGTCGTTCAAAGTGGGCGATCTGATCAACGTGCTCGAGGAGCGCGACGGCGGGTGGTGGAAGGGCGCACTGGGCGACAAGGAGGGACTGTTCCCGGCCAACTACGTGGAGTACTTGCCCGAGGAGGGGTATGAAGAGGAAGAGGAGGAGGCCATCGAGGAAGAGGAGGTCGGCCTGGACGACGGCGCGGCGGGCGAGGCAGGTGGCGCCGACGGCGGCGAGGAGGGAGGAGCGGCCGAGGCCGAGGCTGCGGCAGTGCTGTCGCCGGCTGACGAGCGCGAGGAGCGGAGGAGGAGGCGGCAGCTCGACCTGGACGAGCTCGAGGCGCAGATCGAGGAGAACAAGGCGCAGAAGCTGGCGCTCGAGGTGGAGCTCGAGCAGCTGAAGCGAGTGAAGGAGCACGCGCAGCAGGAGCTCACCGACATGGGCCTGGTGCGCACCGACATCGAGCTGCTCGT
>TRINITY_DN14073_c0_g1
GAGGAGTTCAAGAGCCTGGAGCAGCTCGAGACGCGGCAGGATCGCCTCCTGGAGCTGCTCTACCAGCACGGCGTGGGCATGGAACGCGAAGAGGTGGGTCCCCAGCAGCTCTCCCAGGCCGAGCTCCTCGAGCACAACCCCTTCAAGGGTCAACCGGTGAACCTGCCGTCGGCGTTCGACCGGAGCTCGGCGCGAGCGGTGGGCTTCATCGGAGGGCAGATGCGCACGCTGGTGGGGCGTGCCAACCCGATGAGCGTGCTGGAGGGCGTGGGGCTCGCGCGCGCCAACTTCGCCATCCCCAATTCGCTCCCGGCGTTCTACTTTGAGATCCGCTTCGTCAAGGACGAGTCCTTCAAGGGCAGCATCGAGG
>TRINITY_DN14077_c0_g1
GTATTAAAATAATCTGAATCCATTATTCGTGTAATATTACACCAGCATTAATGCATAGACGACAGTTGAATTAACCGTTTCATTACTACGCTGTAATTTCCAAAAAAACAGTTGTAACCATCCTCTCGCCTCTATCCCCTTCATATCACTACACATCTCCATCTTCTCTGAACAATTTCAACTCTCTCGATCAAAATGGTACGTTTAAGCAACCCAATAATCACAACCCTCAACGTCCTCACCCTCCTCATCTCCCTCGTCGCCATAGCTTTCGCGACGTGGCTGCACTTAAACTCCCGCGCCACGCCCTGCGCCAGGGGCCTCCAGAGGCCTGTCCTCGCTCTCGGGGCGTCGCTCCTCGCCGTGTCGCTGGTGGGGCTGGCGGGGTCGTGGCGCCGGGTATCGGCGTTGCTGTGGGCGTACTTGGCGCTGCTGTTTGTGTTCATCTTGGGCATGGTTTGCTTCACTATGTTCACTATAGTTGTGACGAATAAGAGTGTGGGAAAGGCTTTGTCTGGGAAAGGGTATAATGAGGCCAGGCTTGGGGATTACTCGCACTGGTTGCAGAAGTATGTGGTGAATGCTGAGAATTGGGATGGGATTAAGAGTTGTTTGGTTGAGATTAACTTCTGTGGGAATCTCGCCG
>TRINITY_DN14079_c0_g1
CTCTTCTCTACCCAGCTACACGACAAACGAAACCTCGGCAAGCCGCCTGAACGTATCTATGTGCACTCCCATCTCTCGTTGCCCTTGCTTGAATGACAAAGTACTGTCTCGGTTCGTTGATTCTTTTACTCGTTCTTCTGGGCAGCTCGCTCCTCTTCGAGCTTGATGTAGTAGTTGTCGCGGGCGTTGGTTCGGGGCATGTGGAAGCCGTACCAGAAGAAGTTGGCCATGACGAAGCCGGAGCCGAGTGCGATGCTGAGGTCCAGGACGAGGTTTCGTCGGAGCATACCGGTGATGGGTCGGACGGCCATTGTGACTAGTTTACTTTTGCGAAGCTGTTCGGGCGAAGGAGCGAGGCTCTCGAGAAAGTATAGAGGTGCTGGGGAG
>TRINITY_DN14081_c0_g1
CAAACACAGGAACGTGGGATATCTCAATCTTGCAGGATTTGTTCACTGCTCCTGACATTGATAGAATTTTGAAAGTGCCTATTAACCCGATTTATGAGGATTCCTGGTTCTGGCCAGGAGAGCCCCGTGGATGTTACACAGTCAAAGAGGGTTATAGATGCATTATGGGTGAGATGGAAAGCCAACCGGGGAGTTACGATAAATGGTTACATCTTTGGAAAATTAAATGCTCGGCAAAATGGAAGATGTTTTTGTGGAAAGTACTAACTAATGTCTTGCCCACTACTACCAATTTGATTATAAAGAGGGTAGAAGTGAACCCAACATGTTCAATGTGTGGACTATTACATGAGACTACAATGCATGCATTGCTTTTGTGTGATTTTGCAAAGCTTGTTTGGCATGAGACCTCATTGCCTTTGCCACCAATAGTTGGTGATGACTTTGTTGTATGGTTCAAGGATGCAATCTCCATGCTAACTCAAGACAATTTGTTTTATGTGATAGCAGTACTATACTACCTGTGGAAGGCCCGAAACTGGGCGGTTTGGGAATGCAGACTGCCACGTCCGGCCGTGGTTTGGAGGCTCGCCAAGTCGGCTGCAAATGCTTGGCGTCAGGTGCACGCCCCAGTGGCGGATCTTCCGAATGTTCAGCATCATCCACCATCGCCTTCCCACGCCCATGGCCAACTGCTGCCGCCATTCATCGATGCTACGCTGCGCTGCCAGTTCGACGCAAGCTACGATCACCGCTCCAAGACCGCCAAGGTGGGTGCGGTTCTCTTGGCGCACGACGGCAGTTACCTTGCGGCATTCTCCTCGCGGCTCCCTGCATGTTTTTCTCCTCTGATGGCGGAGTCAGTCGCGTGCAAGGAG
>TRINITY_DN14086_c0_g1
ATTAATCTGAGTCATTGATAAAATCTAGATCAACGGTTCAAATCAATGAAAAAAACGTGTCTGGAATGAACCAAACAACTTAATTTTAAGCATGAAAGTGACGCAATTTAAGTGCACAAATCACACGCCTTAAGCACATAAACAAAGCACCTTAAGAACAGAAACCACGCACTTAAAATTTTAAAATGGAATGCCTAAATATTTTCATTGACGCATCTTAAGTATAGAAACTACGCACCTAAAGTTTTAAATCGACGCACCTTAAGTTTCTGAAGCACCTTAAGCACACAAACCACGCACCTAAAAGTTTAGATCGACGCATCTTAAATTTTAACAAAAACACACATTAAATTTTCACTGAAGAACTGACGCACCTTAAGTACATAAACCACACACTTAAAAGAAAGAAAATCATGAACCTTAAAAAATGGTTCAAATGCGG
>TRINITY_DN1408_c0_g1
ACGAGAATGCGACGCCGGGCTCGAAGTCGGCCAAGGAGGTGGCGCTGGCGGTGGCGGCCGACGCCGCGCTCGACCCGGTCAAGAAGTTCGAGCTCGGGTCCACCAGGCTCAAGCTGACGGCGCTCCTGGCGCAGGGCGGCGGACCCATCGTACGTGCCCACGCCGCGCAGTGGGCCTGCCCGACCGACAAAGTGTACGAGAAGGCCCACGAGCTGCAGCAGCTGGCCGTTGCCGTCATGGCCGGCGCCGTACGGCCCGAAAAGAAGGTCGTCTTTGACTTCTTCCTAATGCACGCGGTGACGTCGTCGATCTTCCTGCCCACCTACGTTCGCTCGCTGCAGCCGGAGAACGCGGTGAGGCTGCTGCGCGACAAGCTGGCGGTGGATCTGGGCCACTTTGTGTCGCGCGGCCGACCGGAGCTCAACCTCGACCAGCTCCTCTCCTACCAACCCCGCAAGCCCGAGCTGAGCGGCCA
>TRINITY_DN14096_c0_g1
CAGAGGAGAAGGAGATGGCAGTTGGGGAGGTTGGCGAATTATGGATCAAGGGCCCGAACGTCTTCAAGGGCTATCTGAACAATCCTGAGGGAACTGCGCATGCGAAGACAGCAGATGGGTACTTCAAGACAGGCGACGTTGGATACCAAGATAAGGACGGAAACTTCTTCATTACCGACCGCGTGAAGGAACTCATCAAGTACAAAGGATTCCAGGTACCACCTGCGGAATTGGAGGGTATCTTGGTCTCACACCCCAAGATCAACGACGTAGCTGTGATTGGAGTGTACTCGAAGGATGATGCCTCTGAACTGCCGCGCGCCTACATCGTACCCAAGGATGGGCTTGGCAAGACCGATGAAGATGCAAAGGAG
>TRINITY_DN1409_c0_g1
GCCTTGGCTTGATCTGATCCGCATCAGCAGAAAGAGCGTAAAAATCATCATGTCGGGTGAAGGAGAGGAAGAGCTATTCGTCCAGGCCGAGGCCGACGACAATCTCGAGGCCCAGATCGAGGGCGAAGGCACTGATCAGGCCACGGATGAGGATTTCTCCGATTTGAAGCGGCAGGTGCAGCAGATGCAGGAGGAGGCCGAGAAATTGGAGGAAATCCAGAAGGAGGTGGAGGCACAGATGGGCACCAGCCCCTCGCCCACCAACTCGCAGAGCATCGACTCCAGGTCCGTCTACGTCGGAAACGTGGACTACGCGGTGACGCCTCAGGAGTTGCAGGCCCACTTCCAGTCGTGCGGGCCCATCAACAGGATCACCATCCTCTGCGACAAGTTCACGGGCCACCCCAAGGGGTACGCGTACATCGAGTTCAGCGAGGAGGACGCGGTGGGCAATGCCGTCCTGCTGAACGACACGGTGGTGCACGGGAGGCAGATCAAGGTCAACCCCAAGCGGACCAACGTGCCGGGCTTCAACCGCGGCGGCGG
>TRINITY_DN14105_c0_g1
GCTTGCGAGGCTCACTAACAAGGGCTAGAGATAGGTCTTCCTACCTCTTTTAACTCTATCTTGTCCTTCCTATAATTGGTTTACATTTTCATTATAAAACATGTTCTATCAAATATGTCATTGACCGAACTAAATGTGACAGACCAATTCAAGTCAAATTATTTTCCAGGTCTGGCCAATTCAAAAATGATGCATCATCTACAATCCACCCAAGATTGGATGCCAGATCAATAGTAATATACATAAGCGATTTCCTTCCATGCTACATATTTTCTACTATTCCTTATTTTTGCTATTGGAGCTGATGTTGCCTTTCAATCTCTTCAAGTTCCAGAATATTCTGTTCTCTCCACCCTAATCCTG
>TRINITY_DN14108_c0_g1
GCAGGTTCATTTGCCTAGACCATCTATTCTTCTTGAGAGAGAAAGCACATATGCCACTTTGATGTACATTCTGATTATCACCGGAGGGTGGTGCAAAAGAGATACCCACACAATTATCAATCAGCAAGAGGATGTATGCATTATTGAAGATGCAAATTTTGTTGAGGCTGTCACATACCCAGGATTCATAGAATTTTATATATATAAATGAAGAAAGAAACAGTTCCATTGACCATTATTATTAGTAAACTTGTTAGATTCCAGGACAATGGGTTTCAAGAATCTCAAATCATCTTTGGGAAAGGGTTGTCTTCACAATTTGCCACATTAAATTTGAGCCATG
>TRINITY_DN14113_c0_g1
GAAGGGGGGGGGGGTGATGTAGCGAGTATAACAGCGGCGGATGGCCACACAGCGCAAAGGGTGGATATCCAGAAGAGGCACCTTGCTCCACTTCCTCCTCCGAGCGCGAGCCGAACATCTGGCCGAGGTCGTCCACCACAGAGTCGGCCTGTTGCTGCTCCTTCCTCCCGTCGTCATCTCCATCCCTCCAGGGCATTTTCTTGTGTATGTCCTCCACCTTGGAGTCTATCAGCCACTTGGTCATCTCTGCTCCCATGTCTCCTGTCTTCTTGTGTTGGTGTTGTGTTGTTCTCCTTACTCTTCTACTCTAC
>TRINITY_DN14114_c0_g1
CTAAAAAAGATTCAATTGAATCAGTCTTATTCTCGAGAGATAGATCACAGATATAGTGTAATATTATTTTAAAAAACAACAACAACAACAAATAGTTACAATTATGAGGGCATCGGCGGAGCTACTGGGCTAACAAAATGTTTGAGCTTGGCGGACTTGGGCGGCGGCGGCGACGGCGAATACCTCCCTTCCACGGAACGAATCAGCGGCAACACCACTGCATGTTTAGTGTTGATGTGTATGACTGATAATTGATGGATCAAAATGAAGGCAACAAAGAATGACACTATTGCTTTCATTGCTAAGCTTTAATTTGG
>TRINITY_DN14119_c0_g1
CGTAGAAGAACTGAAGGTTGGCGGCGACGCGCCAGAGTTGGCCGTCCATCCCCCGCATCAGCCGAGACACTGCCAGGATGTCGCTCACCGACCACGGTTCCTGTCGGATGCGGTAGAACGAGATGGCCCTCTGGTTGGGGTGACAGGCACTGAATGACCCGATCGACCGACCCACGTCTCTAGAGGTGAACTTAAACAGGTTGGCAAAGGCCTCGTTGGCGTAGGAGAACACCAACTGGCCATTGGAGTGCTTCTCGGACACCAATATCGGTTTCTCGAAGAGGTCGCGCACAACGAAGGGACGATCAGGCCCCAGTCGGTACTGCCGCAGGAACGGCATGCGGGCCCGTGCCTCTCGCAGCGCACTGTCGGTCTCACCGTCGTCTATCCCCTCTGCGTCTTCCGCCGGCACCACTGGCACCGTCGACGAAGAAGACGACCGGCGCTCGACGACCGGCCCGTCCGAGCGTGGCCTCTTCCGCCACCCGACG
>TRINITY_DN14131_c0_g1
GTATCGTTCCGTCTTCACTTGGGGGACTCAGCAGCGGCCTTGGAGGGCTTAGCAGTGGTATTGGAGGAATTAGCAGCGGGCTAGGAGGCATTGGCGCTGGCCTTGGAGGCATCAGCAGTGGTCTTAACACTCTCGGAGGTCTTAGCGGTGGAGGTCTTACCAGCGGCGTTGGAGGGCTTAGCAGCGGTTTTGGGGGAATGAGCTCAGGCTTAGGAGGTTTACCTGCAACTAGCGGCTTCGGAACAACTGCTCCTGCTTCTGGACTTGGTCTTGGAGGAGTCTCTAGCTTTGGTGGTATTCCTAGCGCTGGTGTCGCCAGTCCTATTCCAAGCACTGGATTGACCAGTTCTATTCCAAGCGTTGGCATGGGTGGCACTATTCCAAGCATGGGTTTTTCCAGCTTCGGTGGTGTTGCCAGCCCTATCCCTAGCGGTGG
>TRINITY_DN14131_c0_g2
TGTCTCCAGCGGTCTACCTAGCGGCGTTGTATCTGGATTCCAAGGATCTACTGGTTATGGCTCAACTCTCACCAATCCTAGAAGAAGATTCGGCGGATTATTCCGTACCTATGACCCTATGCTCGGCGGGCGCAGACACTTCTTCCGCCGATGGAGAAACGCAAGCCCAGTTACTGGAGGACCAGTTACTCACTCACCAATGTTCTATGGTGCTAACTACGGTTATGGTGCTGGATTCGCTCCTGGTGTTGGCAGAATGAGCTTGTGGCAAAGAATTAAGCTCAGACTTGGAGGAGGATATGGCTACCAAGG
>TRINITY_DN14132_c0_g1
GTGTCATCTCTCTCTTCAAGTTTCACAGCAAAGCAATCACAAATCGAAGTGGTAAACATCCTTCAGAAAGGGTTACATTTAAATTTAGAAAAAAAGTGTACTTTAAGAACTGTTAATTCTTTGACAGGATAATTTTTTACAATGATGTGTACCTCCAATATATTGCATTCAAGTGATACCACGAGAAACCAAGCACCCAAATCAGGGATTTGGTACAAATAAAACTGAGCATTCAATTATGAAGAGGGGATACTCTTTTTTAAAGTGCATATATGTTTGCAGAAACTTGGCAATATATATATATATGCGAAGCTATGACCAGCAAAAGGATCTTAGAACATCTTAATGATTTTGTGAGACTTCATACAACACCACCCAAAAATAGAAGCATTTCTGAAATGTGAGAGCAGAACACTGAACACTAATCAACTTTGGAATTTTAGCAGCTACACATAGTATAGGAATAGAACAAAC
>TRINITY_DN14135_c0_g1
GTTCTTTCCACGGATCCGGAGTGCGACGACGAAGTGGGTTGGAGTTTAGACCCTACCGGGGATTTTTCTTTAAGCTCAGCTTACGCATCGTTCACCCCCCATACGGGACCTGCTCACCAAGATGAATGGTTAAGGATCTGGAAACTAAAAGTGCCGAACAGGATATGTGTCTTTATCTGGCTTGTTCAGCATGGGAAAATTTTAACTAATGTTGAAAGAGCAAGACGCCACATCACTTCTAATACATCGTGTTCTTTTTGCGCAGGGCATTCAGAGGACTGTGACCACTTGTTTAGACAGTGCGGGGAAGCCAAAGCGATTTGGAAGGCTGCTTATGGACCGACTATGGAGGCTTATCTGCGACAACTCAGTTGGAGGGAGTGGCTAATGGCCAACTTGCGCGGCGAGACGCGCGTGGGCTTTACAAAAGGATGGCCGGAGCAATTTTCGATCCATCTTTGGTGGATATGGAAATGGCGGAACGACAAAGTTTTCAACGGCCGCACTATG
>TRINITY_DN14136_c0_g1
GTCAATCTGCAGGGCGAGGGTGCGACAGAGGGCGCAGTGGTAGCGAGTGACTATTTTCTCGATTGTTCGCAGCGTCTCGCGCTCAATCTGTCTCTCTGATTGAAGCAAGATGGCCGTTGCGGTAGCTGACGAGTCGTCTTCGTCCCCCTCTCGCCTTCGCTCTCCTGAAGTCGACGTGGAGGTACTGCTCGGCCTGGCCTTCTTGGCATCTCGTGATGGCGATCCTCGCTGATGTGATCGCGTATCTGAGTATGTGCCGCGGCTGCTCGCTGCATCCCTCTCCTTCCTCTTGCCGCCACCACTCACCCT
>TRINITY_DN14140_c0_g1
GAATTGTTTAAGTATAGTTTTGACGTTTAAAAGTTTTTCTGTGGTTGTCAATGATTAATGATCAAATGATAACCATCCTTAGGTGAGAACCTGAGGACTAACATGGATGCACACAATCTACTACACAAATACACATAAACTACTCCAGGATAGATTGTGTGTATTGTGTGCCTGGAATAGATTGTGTGCATTCATGCACAAGTTCGCAGGGGTTCTCATTGGAACATCACTCGGTTGTGAATTTACTCATCCTTTAGTTTAGGAAATAGTTTTAGGAGAGGGTGTCTTTGCTTATGAATTCACTAATTGAAAAGATCAAAATTTTAACACAAGTTCTAAATGTCAAGTTCCAG
>TRINITY_DN14142_c0_g1
CACCGGAGGAAGAGAACAGCGCAAGGAACGCAAAGACTACCTACATTGAAGTGCCTACGGGAAGCCAAATCCTGTTAATGACACCTACTATGCTAGGTAGATACAGACAGCTGCTTAACTTCCCAATTGTGTAGTGGAAGTACGTTGACTTAACAGTTCTGGAAGATTTTGAATGTAAGTATGGACTGAAAAGGTTAATCCACGAACCTTATTGGAATCATATGTTGAGCTGGAGGCAGGATACCTTCATTCCCTTGGTCCATGAGTTCATCGCAAATCTGCATGTTGAAGGAGTGATCGGAGACCTCTACAGCCCGACTATCAAATTTCGGCTTTTTAACCAAGATTATCACATTTCGG
>TRINITY_DN14157_c0_g1
GAAAATAGAGAATATTTCATGTTTCACAGATGTGTGACTAGTTTCTTAAACATGCCATTTAAGTCTATCATGACTGTGCTCATCAAATGAAAATTACTAAGCAGTGACAGAAACTTTAGAATTTTGCATGTCCTAGTGCAGTGGTGGCTGCAGAATTTTAATTTAGTGGGTTCATCAAATTTATACACATATACTTTGTATAATCCATAATATACAAAAAACTGATTCATGTTTGTTTCCTTTTTACAGTTGGATATATTAAGGAACTTTAAACTCATTAAAAAAAATCCAAAAAATATAAAATTGATATATTAAAACTTCAGTGGGCTCAGTTGACCCCTCTGGTAACATAATGAAGCAGCCACTATAAGCTTACTCCAACATTATGGAATAAAGAATAGAAAACAGAAAAATAGATTTTAGTGTAAGCAAGCAAGAATTATAAAAGACAAACCTTGCAAAAG
>TRINITY_DN14159_c0_g1
GTGGGCGGAGCTGCTGCTCGATGACGAAGAGGAAGAGGAAGAAGAGTCGGAAGACGAATCGGACGAAGAATCAGACTTAGACTTCGAGCCGGACTTAGAGCTGGCAGGCACCTTGAGGTTGGACGACACCTGCTTGGCCTTGTGAGCCTTGGAGTGGTTGGAGGAAGAGCAGCTGCCACGAGCATGTTGCCTGTGGTTGTGTCGACGGACGACAGAGTCGACATTGGAGTGCTCCAGGTTGGATGCAGAGACCAAGGTGGTGCTGGCTACGAGCGCTGCGAGCGCGAGCGAGGCGGATGAAAACTTCATTGTGAGATGCAGAAGTGCTTGTGAGGGAACAGGGGGAGGATGTGGGGTTGGGAGTTCAAAACGTTGCAGCAGAGAGACAGTTGCACGATCGGATGTGGTTGAAGATGGTTGAGACGTGGAAGAGGAGGAACAGTTACAGACTTTGGATCACAATGCCAGCTTGTGAGGTCGAGAATGTCGTGTT
>TRINITY_DN14165_c0_g1
TTGAGGACAGCGGGATTTAGGCCTCTCTTGTTCTTCATCACCAACGCTGCTTCCAGGCAATCACCTTCCACCACCAATATCTCCGTCTTGTGCTGTGGAGTTCGGCTGCAGCCCGGCTTCTTTGGAGCCGATGATGGCGGGTAGATGTAATCTGACCCGTACATCTTGGTAGCCGAGGCTGCCTTCTGCATGGCCTTCTTGTTCAGGCGCACTTCGCGGATGACCAGTTCTTGGCCTTCTTCCGCGGGCCTATCGGCGAGGAAATACTTGCCGCGCAACACAGCGTCAATGGTCCCCATCTGCACAATCTGCCGCAGTTGCTTCAGCTTGGCCGAGTTGAACCGCGACTCCACG
>TRINITY_DN14171_c0_g1
GTGCAATCTGCAAATGGTATGTAATTAACACTTTTGAGAATGTACCAAAATACCATAGGTTAGAACCAATAGAATTGCATTAAAGAAAGTTGAGGTTTAAAAGGTAAGTATAACTTCAAGAATCCCACTAATTTTTACTGGTTTCTTGACACAAATATGTTTAACTTTCCAGTGTAGCAATGACAAATGGCAATCGCTGAATGGCATACTATGTGCAAATGACATAATGATCCATATAAGGAATCAATCCAAAACTTCAAGATAGATTTACAAAGAAACCATTGAACTTCTATTAAGGATTTTATATGCTTTGACGTAACTCTGCAATTAAAACAAAC
>TRINITY_DN14187_c0_g1
AAAAACTTTTTTAGATCTCTATTTTATACATTTCTTTTAACCAATATTGGCATTTGGTGGTGCCGTGGTGGTCATCCCAAGAGAACCAAACGTGGCCTGAAAGTAAAAGCATTTGGATGTAGAAAATGTTGTTATTATATATCAATTAAACTCTCAAAAAGAATTTTTACCATGTATATTTAATGTTTCCGCTCCAAATTTTGAATTTCTTTTTTGAAATTTAAATTTATTCATGGATGCCTAAAACATAATTTGGTAGAATATCTTAAATGATATCTATGCCAAGTCCTAATAGTATCATTTTAATCAATTTAATAATATTAAAAAGTATAACTACACTAAAATAATGATGAACACTTCACCTCAGTGTCAATGTTTG
>TRINITY_DN14188_c0_g1
TGATTGTAGAATTTGTTTAAGCATAATGTTGATAGAAATCTCACTTGTTATTTTTTTTTGAGTGACGAGGGAACCCCGCAGCCACCTAGGGTGTGCACCGGTTAAACCCTGCAGCCTAGATTGTCCATACCTGACTAGCTCAAACGAAGAAGGCCAATAAACCCCATTCCAACTTGGTTGGGGTGATGAATTACATGAATTAATAGAAACAATGCTTATATAGGGCAGTTTGATTGTCTCAAGAGGGAAGACCCGACCCCCAACCTCCCTCGAAAACTATGACTTCACTTCTCATTGTTCTGAAGGGATCA
>TRINITY_DN14197_c0_g1
GCGACACTCACTGAAAGCTTGAGGCAGATATCTTCGCAACACCTCGTCGACACCACTTCGCATACCACTTCGAAGCTATTCAAGATGTCGTCGGGCAAGGTCAAGGCTGGTGCGCTCTGGGGCAAGAACAAGGATGATTTGACAAAGCAGCTCGCTGAGCTCAAGACCGAGCTTGGTCAACTCCGCATCCAGAAGGTCGCCTCTTCTGGCTCCAAGCTGAACAGGATTCATGACATCCGCAAGTCGATCGCCCGTGTCCTGACCGTTATCAACGCCAAGCAAAGGGCTCAGCTTCGACTCTTCTATAAGAACAAGAAGTACGCCCCTCTCGACCTCCGACCCAAGCAGACTCGTGCCATCCGCCGCCGACTATCACCCGAGGAGAAGTCCCGTGTCCTCGAGAAGACCAAGAAGCGCACTGTTCACTTCCCTCAGCGCAAGTTCGCCATCAAGGCTTAAGTTAAAATGCTTGTAGTTTCTGGCGTGACAAGGACAACGGGTAGAAAGGAAACGGGGTATGGAGGGCGTGGCGTGCTTTTTCTTTGAACTAAAGGCTTCGAAATTTGCATCGCATGGCTCAGGGAATCTCGGTCTGACTTGTACTTATTTCCCG
>TRINITY_DN1420_c0_g1
ATGGTATCGCCGCTTTCCATGCGTAAGAAAGTGCAGAAAGAGAGAATAATCGAGAAGTCCGAGAAACCACGCCGTTGACCATCCGTATCCCATTTTGCCAGCCAATACACCCGAGCCAACTGTCCACGTCTAAATGTAGGTCTCGTAAGGGATGGGTGTGATGTTCTCCGGCTTTTGCTCCTTGAGGCTGACAATGTGCTCGGTGCGGGGCTGGGCGGGCTGGCGCTTCATCTGCTGGGGCTCGCCAGTCTCCTTGGCCTTTTGTTGCTTGGCGAAGTTGAGCTTGACGCGCTTGAGGAAGTCCTCTCGTGAGCGGGAGTGGCGGACGTGCTCGATGCGGACGTTGATGCGCTTCTCCATGTATCGGTTGCCGACCTGCTTCTGGAGGATGACACCGACAGCGGACTTGGTGACGTTGTAGACGATACCGGTCTTGCCGTGGTAGACCTTGTAGGGCATACCCTTCTGGACCGCACCGTTGGCTACGACATCGACGATATCACCGACCTTGTACTGCTTGAGGTAGGTCGAGAGAGGGATCATACCCTTCTTCTTGAAGTCCCTCGAGAAAGCATAGCGCGTACCCGCGCGGAGACCGGCTGCGTGACCCATTGTGTGTGAGTTTGGGCTGGTTTG
>TRINITY_DN14218_c0_g1
GGAAAAGTTTTGCCTTTCTTTCTCGAGTTTGGACTTCACATCTTCAATATTTGACTTGACTTCTGAAAAACCACTTGAAATCGCCTCTTCGTTCTTCTTCTGATCGTCCTTATGAGCTTTCTCTTTTATCTGCTTCAATGCCGACATTAGAACATTGATATCTTCGGAGAGATCGGCATCGAAGTCCTCTTCGAGGATGGCTCGCTTCCGGACCTCCGGTTTCGGCTGCTCCGATTCCGAAACTCGCTTCTTCACGCTCGATTTCGTCGCTGACATTTGTGAAACTATTGAAGAGATCGCTGTGTTGGAAACTGAGGAAGAATGATGAAGGTGATAATGTGTGCTGTGAGAGAG
>TRINITY_DN14226_c0_g1
GGACAGGTGGTTTGTGGGATTATTTCTTTTGGATGTTCTAAATGTGCATTAGTTTAGGATTCTTAGTGAAGTAACCTAACACAGGAAGGGGGACACCACTCCCTAAACATAGCCACTGGTTAAAGCCGAAGTGGAACGATATATACGTGTGTGTGTGTGTGTGTGTATACACACGTATATATAAAGTCATAAGGTCCTAAAATGTGAAACAAACATAAGGTAAAACCAAAACATTAAGGTCCCAACAAGTCATTGGTGGTTGAACTCCTGACCTTGGGTCTTAGAGGCCACACTCTGAACAATTTGAGACAATGGTCAATGGTGAGGACTTCTATTTGATGTATTAGTGTGTTGAGAGGCTAGAAGCATCTCTCATTTATTGTGATACCACTCTGGATATTTAGCTAATGTTTTGTAACATTTGACATTTGGTGTCTACCCAAATTTGAGAGAG
>TRINITY_DN14229_c0_g1
GAATATTTATATTAATTCCCTATCCATAAGTAAGCTTCAAAAGTGATAATGAAAAGATAGCTCTGTTGCTCAACAGTATAGTAGATTCAATTTTAGTAAGTTTTCGATTTATTTTGGAGGGTCATGCAAAACACCCATGATTAGAGAGATTTGCCCATTTACTTCAATATAAAGAACAATGCGGCTTCATTTGGCATAATAAAAGAAATCATAGCAAGCAAAATAAGTGAAACTGGATAGCTTCGGTAACTGTTAACAGGAAACTGTAAAATATGACTTCTTTGCCTGTAAAACCACTCTGGGTTTATAGTGAACAGCCGATCGCAATCTTCACCAGAATTTATATAGTTAC
>TRINITY_DN14233_c0_g1
CGGCAATGGATTATTCTTTTTCACTACCTCACAAGTTGTACACTAAGACAAGTTGTTGCTTGAGAATCTTGATGCCTACTTGCAATTTTTGTCCTACTCACAACACTTAGCTTGCCCAATTGAGGAGCATCTAGGGTCAATCCGGCCAAATTGGTTATACTGTTTGCTTGGTAATCATAAAGTTCCAAGTGTGACTTCGGGGAGTGGCCTATTGGCGTTTTTGGTTTTGAGCTGGTTAGCCATGGGCAACCTAGACAGATTTAGCTCCGTGGTCTTTTGCCAGCTTGGGCCAGAATGCGGATTTACCCGTGCACACCCTCACTAGTGGTTGCGGATTTCCCTCGTCACCAAAAAAAGAATAAAAATTAGGAGCACCTATTGACTGAAATTGGATAAAGATGCTAGCTTTACATGCATCCCTACTCACTTACACGCCCACTGATCGTTCTGCACATCTAAAACCATCACCTTGTAG
>TRINITY_DN14250_c0_g1
TGGGAACAACAGCGCCGTTGGTAGTGGTGGTTGTGCCATCCATACTAGATCGAGCAGAATTGCGCAGTTCAACGGCGCTATCGCGCATGGTTTCGCGAATAGTTCTAGAGGGAGACGCGGAACGAGGTGATGAGAAAGCCGAACTCAAAATAGCAGCGGATGGTCTTGTGTCAATGCTAAGCACTGCTGAAGCAGGCCGGCTGGTCTCCGGGCTCGCCATATCGAGCGACGTCTCTGATGATGTCAGGCTTGTGGCTTTGGCTTGTGAAAGGACTGAGTCTATTGAGACAGCAGATAGTGGGGGCGATGAGGGGACCTGCACTGCGGCTGGAGTGAAGGAGGTGATCAAACGTGAAGGATTTTTAGGTGAAGAGAGAGATGGGGAAGAAAAGGTAGAAGTA
>TRINITY_DN14260_c0_g1
AAAAAATAGAATTAAAGTTTTCTAGAATAATCAAAGAGGAAGAATAAGTAGATAATGCCTACGAATCACAATACAAACAAGTTAGCATTTTTACCATCATAAAGAATAAGAGGACCATACCCAAACAAAAAATAAATAAATAAATAAAAATTGCCCTAACCAGGAATATTTTTGCAATTAATTTTGTCACAGCTTAAAAAGTAGCATGCATCAGAATAACCCTATTCCATATTCATAAATCCTAATGTTGAATAACATAAAAAATGCTTGGGAGTTAACTCAGAAAAGAATATCTAGTAACTAATGTCTGCACATCACAGGTCAGTGAGTCAATCATTAGAAATAGCTGATGTAAGTAGGAAGACATCCTGCTCTGTGTCTTCTGATCATCCTTCATTTCCGTAAATCACCAGGAATACAGAGAATATCTAGCAGACTCTCAGCCACGTAGAGAGAACCAGCAAGAAACATGCATGGAGAAGAGAGATTGGATGTATAGACTGCCAAAACTAATGACAGTAACATTTTTATTTTT
>TRINITY_DN14263_c0_g1
GCTTGACTTGCATCTTTGATACATTCAACGTCCAACGCTTCTTCCATCCATCCATTGGGCCCGCAAGGTCTCGACTCGATTTTTTGCGATGAAGGGCAAAGAGACAGCGCCACGATCACACCGAGATGCATCTGCATCATCTTCATCTGAAGATTCTTCCCATCCATCTTCGCGACCTTCTGGGCCGAGCAAGAGCAGATTCGAGCCGCGACCCTCCTACCTCGATCCAGCCGTGGCGTCGCCCCTGCAGCAGTCCGAGTTTCGAGGCTTCTTCAACCTGGTGGCCATGATGGCCGCCTTCTACATCATCAGCACCAACGTGAGCTTCTTCCTACGCCACGGCACCCTGGTCGGGCTCCG
>TRINITY_DN14264_c0_g1
AGCACTCAAGAGAACCGCTGTCTCGACTTCAACAACCGTGAGCACTCGGACTGGCTCTTCGGTGCCGTCAGGGGTCGATCCAGGTTCGTCACTCTCGATGAGATTGAGGAGGACTTCCTCAAGACTGGCTGGCTTACCGAGGGCGACGGCAAGTTCGTCCAGAGCATTGCTGAAAGCGTCAACAACGGCTGGGTCGCCAATCAGATCTGGGGCTTCGAGGAGATCAACGGCGAGAGGAGATATGTGAGGCACATCTTGGTGACCAAGGGTGACAAGAGGGTCACCGCCAAGCTCATCTACGACTACCAGGCTTAGAGATGGGATTAAT
>TRINITY_DN14264_c0_g2
GTGATGTCGATGTGGGTGAAAACGTCGGTGGATGTGTTGGGGGGCTTGGGAGGGGCGTTGTACTGGTTGATATCAAGGCTGATGGTGGCCAAGCCAATTCCCTTACGAGTGAGGTATCCGATTCCCTGTAAGCTGAGGATAGGCTCAGAGCTGTCGGAAAGAGTCTTGTTGAGAACCCATTTACCACTGAGGTCAGAAATGGTCTTTTCAGCGGGGGCAGCCATTGTTGTGTTGCGGTTGCGGTTGATGGGAATATCAAGATGTGAGTATCCGTATAGATGTTGTTTGAGGAGAAAGAAGAAGAAAAAAACCACGGTTTGGTAGGTTGTTGGTGGTATTGATAAGTAGGTAATAAGGCTGCGTTGCTGGCAGACGGTGGTGGATCGAAATGACGCTATCAAGGATTCAAAGCGCAGATGTATGGTCCTTCCTCAGAGTATAGACACGCCACAAATGACCTGTATTACAGTTGAGACACGTAACAGTTTCACTGAGTGGAAAGTATAAGGTGA
>TRINITY_DN1427_c0_g1
TCGGAGTCGAGATAAATGACGCGTTTGACGTCGGCGGGGAGAATGTCGACGAGATAGGCCCTGGCGTAGTTCAAGGGCTGGTCCAGCGCCTGGCGGATAGACTTAGAGATCAAGCCCCTGACCCGGGCGGCGTCGAAGCGGTAAACCTTGAAGTTGAGATAGGGAAACGTGGACTGGATGCTGGAGAAGACGTCGGGGTCGTGCCGGAGCCAGAGGAAATGGAAGACGACGTTTTCGGGGCAGGTGGAGTGCTGGAGGATGGAGAAGACGGCGGCCATGGTGCCGCGGATGTAGTTGGCGTCGAGGGTCATGACGACGTGGATGAAATCAGCGGAGGAGGAGGCAAGACTACAGGTGTCGCCATTGCGGAAAGCGGGAGCTTCGTTGAAGATGGGGACGGCGGGCTTGCGGATGGTGAGGCGGAGATTGGTGGCCGAGGAGGAGGAGGAGGAGGAGAAGG
>TRINITY_DN1428_c0_g1
TAGTATAATCATCAAATGCCAATTCCTCCCCCACCTAAGTTTTTGAGTACCTCTCAAATATGAAAATGAGGGTTTCCATTCCCCTCACTCCCTAAGTCCCTTTGATCATTTGAAAGGCAACTTATGAAACACTTTACTCCTAAATAATTAGCATTACTAAAAAAATTTCATTTCCACTTATAATTTACCTTAATTAAAATTTACATTTGTTGACATAAATTATGATATATGTCACAATAATATTTTATATTGTTATGTAATTGGTTATTTTTAATTAATTTGAAAATAATTAAACTAAATAAAGCTACATGAGATCAACTAATCGG
>TRINITY_DN14296_c0_g1
GGCGAGTAAGGATAATCCTGTTTCTACAATATGCCGATTACGGCGCTCTACCCGCCCATTTTGTTCGTGCGTATACGCACAGGATTGTCGGTGGATAATACCAAGAGATTCAAATATAGTGTGTAAGCGACGATATTCACCGCCTAAATCAGATTGAATGACTTTGATAGAACGCGAAAAGCGTCGTTCTACCATCGCCCGAAAAATTTGAAAGATTTTATAAATATCAGTTTTTACAGTCATTGGATAAAACCAGGTATATCGAGAATAATCGTCTACGAATAAAACAAAATACCAATATCCTGAACTAGAGATTACAGGAGAGGGACCCCAAATGTCTGTAAAAATTAAATCGAGTACATTGCTAGTGTTATTTTGCAC
>TRINITY_DN14299_c0_g1
AGAAGAGTAGCCGCCATGGATGTTGAAGTGGGAGCTCCTGCTAGGCTTGAGGGGAAGTTTGCTGCAATCTTAGTGTGTTGGCTTCTTGGAATCGGCTGCCTTTTTGCTTGGAACAGTATGTTAACCATTGAAGACTACTATGCTCAACTTTTTCCGAAATACCACCCAGCAAGGGTGCTTACCCTCGTTTATCAACCCTGTGCTCTTATGGCCACGGCGGCATTTGCATACAACGAGGCAAAAATAGATACTAGAAAACGCAATCTTTTTGGGTTTTATCTTTATCTCATCGGCATCGCTTTGGTTCTTGTTCTGGATTTAGCCACTTCTGGTAGGGGAGGATTAGGGCACTATATTGGAATATGTGTGTGCAGTGGTTTATTTGGTGTTGCTGATGGTCATGTTCAAGGTGGTATGATGGGAGACCTTTCGTTCATGATGCCTGAGTTTGTTCAGTCATTCCTCGCAGGTATGGC
>TRINITY_DN1430_c0_g1
TGAAAATGCACTTCCTTCCTCTTGATGCATGCCATTTTATGTCTTAGCTGTGGCTGTGTGTGGATGCATAAACATAAATTGTAAGGGGAGAGCTGCTTGGAATCTCAAAGCTCTAGTTACATTTAACACTTGTTGATGCTTTAATTTCTCGTGCTGAACAATTAAGCAATTGATATTTGGGGGTTTCAATTTTTGATATTGATTGCCTGGTAAATGGTGTTGGATGTATATTTTCTGCCAGCGTCACTTCATTAGTTTTTTATGAGGTTGAGTTTAAGAGTAGAATTAATGGAGGAGTCATCTCTAATCTTGAGAAGCTTTCTTTCCGTTTTTGTGTTGGGATCAATAATTTTAAGATCTGTGCTCCAAAACTGAAAATCTTGGATTTGACTTTTGTTTTTCATGCGTTTGAACACAGATGGTATGCCTGCACGAACACCTCCATTGATGTGCGGGCAGCTCAATTGGGCGTTAGATGGTGTCAGAATTGTATGTTTGTGTGCAGTAGATTGGAGGGAGGGAAAGCTATAGTGTGGGAGTTGTATGTTCTTGAGTGAGAGTTTCACAAAACCAATTTGGTGGGCACCTAACACAGGTTCTCCCACCTTGGACCACTATGTTAATG
>TRINITY_DN14311_c0_g1
CTCGCACAAGGTCAGCGAGCAACAGTTGATCTGCTCGAGTTTAGAGGATGTCTAGCAAAATCGTACATCACATGGAGGGGCTGCATGGGAGGCAGAACGACTTCGTGGCCTTCTCCTCCCTCTCGTCGGTTGTGGAGAAGGCCCCGCCCATCGTGTGGATCGCGCCCCAGGCCTCCATCGCCGCTGCCTGCGAGCTGCTGAAGGCTCATCACTTCCTCTCCCTTCCCATCTACGATGAAGGCAAACGTCGCATCCTCGGGCTGGTCGACATACTGGACGTCTGCGCCTACCTCTGTTGGGGCACGATGCACTTCTTCAGCGAGAACACCGAGGCGCAGTCCGACCGCGAGCTGAAGGCCAAGATGAGCGAGGTGGCCATCGTCGAGGTGCTCAACGCCAAGCCGCAGCACGGCCG
>TRINITY_DN14317_c0_g1
GTTTGAACATCGGGCTTTTTTTAGGAGTAAGTGTTAGATTTAATGGTAACCTAGATATATACGAGTTTGTTTGGTTTCATTTGTAAATATGAATGTAATTAAGAATGTTGTTGTGGGGTTGGCCTAGTGGTGTGTGAGAAATGAATACTACTATTACAACTGATGAAATCAATGGAGGTTTTGTTTGCATGCTTTCAAGGAGATTCCTTTGCTTCAGTACAATACAATTGAATACCAAGTAGCTACAAGAAAGATTCCAGACCTGGGTTTTAGCGAAGAGGAGGTCAAGAATTAACTAAGGAAAAAAAGTACTGACATATGTTTTGTTAATTAAATCTCTCTTTTTTTCTTTTTCTTTTTTATTTTTAATTTTATAACGAG
>TRINITY_DN14320_c0_g1
GTCGTAGAGGAGGTGGGCCAGGACGGACCCTTGCTGCTGGAGAATGGCTGGGCCTTCTGGTACGACAAGTACATCGGACCCGGCCGCACGGTCGAAGAGTACGCCGCTGCCCTGCACAACCTCGGCGGCTTTGGCTCAGTCCAGGACTTCTGGAACTACTACAACAATCTGCCGTCGCCCATGCAGCTGAGGCCCGGCAACAGCATGCACCTCATGAAGCTCGGCGTGGTGCCGCTGTGGGAGGACGCCGCCAACGTGGGCGGCGGGTCGTTCTCCGTGCGCGTGCCCAAGCACCAGACGGCCAAGGCATG
>TRINITY_DN14329_c0_g1
GGGAAACCGACATGTTCTCCAACGAGCACGGGAGCGAAGCGTTCGAGCACTTTCTCTCGATGATCGGTGACAAGATTGCTCTCGAGGGGTGGACACAGTACCGAGCGGGCCTCGACGTCCGCACCAATGCAACGGGCACGCACAGCGTGTACACGACGTGGGAAGACTATGAAGTGATGTTCCACGTGTCGACGTACCTGCCCTACGACGACAAGAACCGCCAGCAGCTCGAGCGGAAGCGGCACCTCGGGAACGACATCGTCGTGCTCATCTTCTCCGACGGCAACACGCCCTACCTGGCCAACGCCAT
>TRINITY_DN14333_c0_g1
GTGAGGGTAATGATGAAGATGAAGATGGTGGGATAGTGGTCATTGATGAGGGCTCAATCGCTGTAGGACTTCTTCTTGACGATCTTGGCCTTCTCGAGGATGAACTTGCCCTCCTTGTACTTCTGGCTCTCCTCGAAGGCCTCCTCGTACTTCCACCCGACGTAGGCCTGGCAGTCGCTGCAGAACACGTCCGCCACCGTGTGCAGCCCGGTGATCAGAATCCGGTCCTCATTGGGTCCGCTGGTAACGTTGACGACCTTGTCGAATAAGTAGGCCTTCCCGCTTCGACTTTGGAATGCCTTTGAGATGATGTCGCCG
>TRINITY_DN14334_c0_g1
AGCACACACCCGCTGTCCGACTCAGCCACCAACGTGACGGCGTAGCCCGGTGACAGGCCGGCCTCCTTCTTGGAGTAGTTGTCGGTGTAGATGTACACGTTGGGGGTGAAGCCCACCAGGATCTCCTTGGCCGTGTCCACCACGCGGTTGCCGATGGAGGGGGAGATGCGCGTGGAGTACACGATGCCGCGGATCTTGACCATCTTGCCGGGCTCCACCAGGGAGCAGGGCTTGAGCGTGCGCACGACGGGACACCGGAACAGGATCTCGCCGCCGCCCTTGGGCGCCGCCCCGCGCCGGTTGATCTTGAGCTCGAGGTCTTCCTCGATGCCAAAGTGCTTGAGCAGGGGCAGGGTCACCGTTCGAAACATGTCCACGGAGATGTCCTTGTCGTCGTTGGTGATTCCGGTGAGGGTGATGTTGAAGGGCTTCTTG
>TRINITY_DN14336_c0_g1
AACACTAACATGAATTTGCCAGGTATCATAATGACTGAAGATAAAGTGCATGGTAAAACTTAAGTCAGAAAACATTCTTTTTCCAGCCCATCATGCTATAGCAATCCCACTCCTTCCCAATGGATGGAGAAAAAATAGAAAACATGTAAAAACTTTACAGCAATGTTAAACACAGACAAAACCTCTACTTATTAGACTAGAAATTACCTATGTAAACGGCTTCAGTATTTGCCAACAAAAGCCAAGCAAACTTTTTGGGCTCACAAAAAGAAACAAAATTGCAATACAACAAAGCAACTACTACACTTGGTCTGAACAAGAAAAGAGAACCCAGATTTATATGCCTGTAGTTATGGAGTGTTAATCAATTATCAAAAGTAATTCCTAATTTCATGCATTATATAAGAGAATTACTAAAGTGCAAAGGGAAGTCTTCAAATTCTTCCATTAGATGATATTTTTATTCACAGTGAAAACCCAGATTAATGTTGCAACTTAAACAGAGCACTTGTGCACCACTAGAATTGAATCCTAACTCCAAAGATTGATCTTTTGAAATAATTTTGACTCAAAAAATCACAAGACCTTAAGAAACTAGCATGGTGAATACATCTCCTCTTGTGGGCATTAAGGCCTTTCTGCTCCCCTGAAAGGAAAGTTAGAAAAGACCCAAACAAAT
>TRINITY_DN14343_c0_g1
TAAGATAAAAGCAAACCCTAGGTGGCTTCATGATTGATATTATCACTAATAAGAAGAGAAAAGTGAAAAAGTAATTTTCTTAATTATACAAAAGAAGTCATATACCTATATGCTACAAAAATGCCAAAAATAAAAATAATAGAAGAATGCAAAACCATAACTGGGCACTGTTCTATAGTACATGGACTAATAAAAATAATAGAAGAAGTCATATACCTATAGTACATGGACTAATGAAGTAATTAAACTGTTCTAAGTTTGCAAGGTTTGGAGTTGCATAGTTATATGTAGAGGTTACCACTCCCTCAGTAAAGGATATCCTATGGTGATAATATGTTGAACTTGTGCTTTTCTTAACTCTG
>TRINITY_DN14346_c0_g1
TTTTATCATAACTAATATAAAACCCACCCTTGTTAGCCTTCCAATAGATCTTGACTGGATCTTTTTCTCTCTCTGGATCATATGGAACCACGTCAGCATAGATGTTCTCGCAAGTGCAAAAACAATGTATCGGTTCTCCGTCTCTCAATTTAGCTTCAAATGCGAATATTTTACCTGGTGATAGATCAACGATGCCAATTTCTTTACAATTTACTCTTATGGTTTTGCTATATGCATTGGCGATTTCTACCTTTGGGAGCTTGGCCGCAGAGGATGATGATGTGGAGAGAGTGAGAACCAGCGCAAGAACGAGGATCATGTTATGTTTGGCGACCATTTCTTTTAACTATAATTTTTTGTGAGATG
>TRINITY_DN14350_c0_g1
TTCAAAATGTCAATATTTCGAGGAATTTTGAAGCGAAAGTAAAACAGTCAATAATTAAAAGTGAAAATGATATTGTAGTGAAGAGATTAAAAGTGTAATAAATTCATTTTTAAAAAAAATATTTTTTTTATTAATTGAAATTAGAAGGTCAACTAAAGATGAGAAGATTTTGATAAGTATTGTACATTTCATGTTCTAAAGTTATCTCTCTCTCTCTTTTGCATATCATATCAACTCATTGCATTCTTGTGTGGTTCGAGAAAAAGATATGAAGAAAAAACAAATGCAAAATAAATAATAATAATAATAATAATAATAAAAGAG
>TRINITY_DN14364_c0_g1
AATTTGAGCTGGTCAATTATATATAACTTAAAGCTGGTTTATCTCCTTGTAATCATTTATTGGTTAGGGTCACAATTAAGACAATGTTTACTCAGTGCACACCCATTAAGGATTTGAGTTTAGAGGCAACCCAACCAAGTTGGTTAGGCTTTTGAGAGGTTTGATTACTAGTAGGAGCTGTCTATTAGCTAGTAGTTATACCATGGACCCGATCGACCTTACAAGGTGGATCCATCACAATTTATATACTGAATGTTCATAATTTACATACTGAATGAACATTTAGTAGGTAAATTGTGAACGTTCAGTATATAAATTAT
>TRINITY_DN14368_c0_g1
GTGGAGGTGGCGAATTCCCGCGGCAGCATCGCGCGCCATGCGGACCAGCAATGCGGGAGGCACCCGTGCCCTTCCCTTGACCAGCAGCTCGAACAAGGACCCACGCGAGCAGTATTCGGTGACAAGCGCGACGCCGTTGAAGTGTGCGGAGGGGCGGGTGATCGCGCCGACAAAGCTGATCACTGACGGGTGATTGCCGAGCTTCTCCATCATCTCGGCCTCCTTCCTGATTTCGTCGATCACGTCGTCGTTGGCCTCGGACAGCTTGACGGTGTCGAACACCTTCACCGCAACCGGTCCGCCACGCCAACAGCCCTGGTAGACCTTGCCGAAGGCGCCCACGCCGAGGATCTCGCCGAGGGTGAGGTCGGTCGGCTCGATTTCGCGGTAG
>TRINITY_DN1436_c0_g1
GCTGGATTATATTTTTGGAGTCAGTTGTAACTTAGATTAGAGGATCTGCATTTATTTTCAGTCCTTGTATATATAATATTTTGAAACAAGCCTTGTACTATGAATACTATAAATACACAGTGGGAGAGTAGAATTAAAGATAAAATAGATTGATATGGAGAGTTTCTGGAACATGAGACTTAGGACTTGAGCCTCCAAGACTGGAGAGTGAACAATTTTTTTTCTGTTCAAGCTTCCTATAACTTTAATATATAGGGGTGATGAAAAAAGAACAGCAACAAAATTTATCTGTGTATGTCCTACCAGTCCTCATGGCACTCTAATTTGAA
>TRINITY_DN14380_c0_g1
GTGCCATATAACGTCTAATATTGATTGTTCGATCTGTGCAGGGATTCCGGAGGACTGTGAGCATTTGTTTCGTCTTTGCGAGGATGCCGCGGCTATTTGGCGAGGAGTCTTCAACTCGACGATGACAACCTCTCTTAGCCAACTGCGCTGGGAGGACTGGCTGGCTGTCAACCTTCGGGGGGACAAACGCATGGGTTTCGAGGAGGGTTGGCCCGAGAAGTTCGCTATTCGTCTCTGGTGGTTATGGAAGTGGCGCAATGACCGCATTTTTAATGGTCGTCGATTACCGAGAGAACAAAAACTGTGCTGGATAACAAAGCAGATAACTGAGATTACTAATGCTTTCTCTAAGGCGAAGGGTCCGGCTGTGGATCACGGGCTGGCAAGTAGCAGGTTCGTGTCTTGGAACAAACCACGGCCAGGTTGTGTGACTATTAATGTTGATGGCAGTCGCTCCGGCGAGGGGAGGGCAGCGTGTGGAGGGCTTGTTCGCGACCATCTTGGAGTTTGGAAGGGAGGGTTCTCCGTTGGTATTGGTATCTGTTCCATAGACGAGGCTGAAGCTTGGGCAGTTTGGCATGGGTTGCAGCTGGCGATCCGTCTGGGATTCAAATCAGTGGTTTTGGAGAGTGACTCTAAAGCCATTATAGATCTTCTAAAAACAAACGGGCACATGAAGGGTGGCGTGGAGAACATTGTGGAACGCTGTCGATCG
>TRINITY_DN14381_c0_g1
GCTTTCTTTCTCTTCTCTCTTCGCTGCGTGTTTAATTTAATTGTCTTGATTACATTTGATCAATTTGCACTTAGGCCGTGGCATGTGATTTGTAAAGGGAGGCAAGGCTGCACTGAACTGGAATTTGCTTCCAGTGGCAGTGTTGCTGTGTGCTTTGGTTGGGGAATTTTGAATTGGATTTTGATTGAAATAAAATAAAGGAGTACAAGCAGTAAGTTCTGAAATGCTGCTGGATGATAATACTGGTATATGTGATACAATTGGCAGTACTGCTGCATTTGTGTTGTTGTGCTCTAAATACAATTGGTTTGTTTGATTTATAAAGTGAGGACTCTGGGCAGTGAAATGGAAATAAATGGGAATGGAAGCATTGTTTATTGGATATGTGTATATGTGATATACTGTACTTGCTGTTGCTTGAAGGTGATTTAATTGAATTTTGATACTAAAAATAAGCTTGTGAAATAGTTGAATTGTTGCTGCTTGGTTCTAATTGTTGTTGTTGTATGTTCATAATGCTGTTATGGTTTTAGAATGAATGAGCTAGGTTGGAGATTATATTGTTCATCTTTTGGCAACTTGATTACTATTTTCTGTGTTGATAAATAGCAATTCCAAACCAATTCTGAAAACTGCAGCCTATGGGGTAAACCATTAATATTTTCTGTGTAATTTCG
>TRINITY_DN1438_c0_g1
CATTGTTTGAGACGTTTACTGGTTAATCTTCTCGTTGACGGCAGTGGTGGTCTCGGCCTTCTTCTGATGCAGGAAAGAGCTCAACCAAGAGAGAGTCTCGTTGCTAACGACGAGGACGGTGGTAACGGCAGCTTTTCCGTGCGCGACGAGGCCACCTTGCTCGACCTTCTTGATCTCAGAGTTGTAGACCTGGAAGACGTGGTCCTTACCCTCAAGACCCTTCTGAATTGGGAAGAGGATGAGAGCGCGGGTATCTTGGTAGAGTTCATCGGTGGGCTTCTTGACGACGGGGAACTTCTCATCGATACGGTCGAGGGTCTTGTCGCCTAGGGAGTCGACCTTCTGGACATAGGGAGAGACATATTGGTAGGGCTTGGCGAAGTAGGGGACGACGGGAGCGGCGAAGGTCTGGTAAGCAGCGTCGGTGAGCTTGATGGAGCGCTGGCCGAATTCGTTGGACTTGAAGGTGTG
>TRINITY_DN14394_c0_g1
CATCAACCTCAACCCAACCAAATCTCTTTAATTTGCTCTTCAATTTCTCCCACATACTCCAAGATGACTATCACACCCAAAATTTCATTTCTCATAGTCCTTCTGATGATGGCATTTTCCCTCTTTACCTTTCCTTGCACAGCTCGATATGGGGGAGATAGTACTTTCTTCGTGCATAGCAAAAGAAGAATTAGTCAATATCGTTGTAGGCCACAGTCATCAATCAATCCCCCACCTGATCATCGGTCACCACCAGGACCACATTGTTGAATGTTGAGGTTGAACACGGCCAGAAATATCTAAAGCAAAGAAGCTGAACGAAAAAAAATATGTACTTACAGATGATTATTATGCATAAATAAGAAGTTACGAACTTCATCGTATGTTGTTACTACGTGATGATTAAGAATTTTAAAAAAAAAACATAATAAATTTAGAAATATGTATGTGTATCGGTTCTGATTTGATTTGGTTCGTATATCAATTCGATTTGAGAACACGGATAATAATTGTATTTTTGGTCTTTTAGTTATGTCTATAGTACAAATTTAATCGATG
>TRINITY_DN14401_c0_g1
GCCGGAACACCTGGTATTACCATCGACCGCATGCTCAAGGTCTACGGATTCGACGATGCTCCTCACGGCCATGGACACATCACCTTCAAGAACGTCAGAGTTCCTGTCTCTAACCTTGTCCTCGGCGAGGGGCGAGGATTCGAGATTATTCAGGGTCGCCTTGGACCTGGCCGTATTCACCATGCTATGCGCAGCATTGGCGCTGCTGAGCGTGCTCTTGACTGGATGCTCCTCCGTGTCAACGATGAGTCTAAGAAGCCATTTGGTAAACTTCTCCGCGAACACGGTGTCATCCTCGAATGGATTGCCAAGTCCCGTATCGAAATCGATGCCGCACGCCTAATCGTTCTCAATGCCGCCATCAAGATGGACGACCTAGGTCCCAAGAAGGCCCTCAAGGAGATCGCAGAAGCCAAGGTCCTCATTCCCCAGACCGCTCTCAACGTCATCGACCGTGCGGTTCAGGCTTACGGAGG
>TRINITY_DN14413_c0_g1
GTTTAGCAGCATGTGTGCTATGAAGACCTTCATCTCATTCAAAGCGAAGAATCGTCCAGGACACGCATGCCGTCCAAACCCAAAACCAAGGAAAGCGTCATCAAGAGTAGCAGTGGACTTGCCTTTACGGTCGCTTGCATCGGCTTTGGTGGCTTCGAGATCATCCTTGGTTGCGAAATTGTCGACAATACTAGTAACGTTGTTCGGATCCGCAAAACGAAACGCGTTGAAGCTGCGTGCTTGAGGATAAATGCTTTCGTCATAATGAATCGGCTCCATGGGAACTGCAATCATGGTTCCTTGTGGTACATGAACGTTGGACACCGGAAGTCGGATACCTTCGGGATGCACGACTGTTCGCGGAAGTCCAACAATCGCAAATGGATTGAGTCTCATTGACTCA
>TRINITY_DN14418_c0_g1
GTCGGAGCTTCTCGTTGGCCTCACGGAGTGTCTTATCGGCATCCTCGGCCTCCTCCTCGAGGAGTTGCAGCCTTCGCTGAAGAGTTTCGTTTTGAGTACCGTGCTGCTGGCCCTCATCGGCGGCCTTCTTGAAATCCTTGACGGCGTTCTCAAGCTTCTCGACCTCGCCCTCGAGGAGGTTGTTCTTGTGCTGGAGAGAGGTGATTTCCTGCTCCTTTGACAGGTTCTCTTGCTCGAGAACCTTGACCTTGCTCTGGAGCTCCTCAACCTTGCCACTGGCCTCGTCGGCCTCCAGACGGAGCTGGTTCATTTTCTCCTTGATGCGATCCATTTTGATAAGCGGCGAAAGGGTTGTTTAGG
>TRINITY_DN1441_c0_g1
GGACAAGACAGCCAAGATCGGTCCGTACAGTAGCTCGTCTCAAGCTGCGGGTTGACGAGGCCGTAGATGACGGCGTTGTAGAGTTGGCGGATGGCATCGAGGTCCCTACGCGATCGGGCTGACCGGCGGGGTGGCCGTGTTGTGTGCGGTGGTGGTGCCTCAGGAGTCGCCATGCCGGCGGGAACGCTGGCCTGCTCGTGGAGTAACGACCCCCCGCGCGCGAGGGCACGGCGGTGTACCCGGTTGCGCGTGGGGTGGGGAAGGAGCTTCCCGCAGGGTCGGCACCGCGTGGAGACGCGTGCCCAGCAGCCACCGCTGCGCAACGCGCCGACAGTCCGGGGTTGGGATCGAGCAATCGCTGGTCCAACGTGGCCGTGCGGGAGACTTGGAGGATAGGAGGGGAGGGTGTCGTCGGGGGGCGA
>TRINITY_DN14437_c0_g1
ATGAACTTGGCATACTGAATCATCATCGTTGTAATGATGCCCAGGAACGTCTCATAGGAGGGGAAGAGAGCGTAGCGACCCGTCAGCGTGTATCCCTGCGCCCACCCTTGGCAAGTGTGCTCGGAGAGGATCTCGATCACTCGCCCGCCCTTGTTGGCAGTTTCCTCGGCCCACTGCATGTTCCGGTTGGTTGCCTCCAGCACGCCGCTCAGCTTGTTGCTGTCCAGCTCGTCTGGGCTGAATATCCTGAAATTCTTGGGATTCCTGCGACAAACCTCGGCCAGGTACTGCCCGGCGAGCTCCGTTAGGCTCTGCGTGTCCGACTCCTTTTTCCTGGTGCACAGAAACTCCTCCAGCCGGGGCAGTTCGAGGGCTGGGTAGTCCTTGGGCATGGTGTGCCAGTTGAAGCCCATCTTCCGCTTGTCGTCGG
>TRINITY_DN1443_c0_g1
CTTGGCCGTCATCTCCCTTGGGCGGTGGCGAGGCAGCCGGACCACGCGACGGCGAAGGCATGGCGGACCCGAGCGCCGCGCAGTTCGATCTCCGCCTGGCAGCGCCGCTGTCCCTCGACGCCTTCCTCACCAAGCTGCACGACAAGAACACCCGCCAGCTGCGCATCACCATCGAGAGTTTCGCTCGGTCGGTCCAGAAGAGGAAGCAGGGCACCGACGACAAGGAGCAGATCCTCTCCTTTCTCAGCCGGACGCGGCAGGCGATCCTGAGCCACCCCCTGTGGCGAGGCATCTCGGCCAAGG
>TRINITY_DN14443_c0_g1
AAACCTGTTATTGTATGCCTCTTGGAGCCAAAGGTGTCTGGGGATCAAGCAAATAAAATCTGCTCTAGCTTTGGATTTGAGGAATGGGTTAGAGTTGAAGCCGTAGGATTCTCGGGCGGAATTTGGATCCTATGGAAAAATACCATAACAATCGACATTATTAGTACCCACCCACAGTTCATAACCATTCGGATTGAGGATACAGATGACGGACCATGGTTGTTGTCTGTAATATATGGGAGCCCAAATCAAGGTTTGCGGCGCAATCTATTTACTGATCTTTCACACCACAATTTCAGCTGGCGGGGGCCTTGGCTCGTAGCAGGGGACTTCAACTCGGTAATGACACAAGACGAGGTTAGTAATCCGGAAACATTCTCGGCAGCCAGATGCATGGACTTCAATGAATGGGTCTTTCAAGAGGGTTTAATTGACTTAGGGTACTCGGGACCTAAATTTACTTGGACAAGGGGACTAAGCATTTCAACCTTTAAGGGAGCAAGGTTGGATAGAGCTCTTGGAAATGTGGAGTGGAAGGTACTTCATCCAAATGCTACGGTTGAGCATCTGTCAAGGGTTGAATCTGATCATACTCCCATACTCGTCAATACCAAGCCAAGCACCACGG
>TRINITY_DN14449_c0_g1
GTGCATACATGTATACGAAGGAAGTGCACAGTAATGAGTATAGCATACTTATTATTGCTGAGGGAAAATGCTTAGTGTACTTTCAGGGAGTATTACTCCCAAGTCCCAACACATGTCATGATCTCATTGGATGAAGAAAAGGAAAAAAAAAATGGGACCCCCATTTTTCTAGGCCAATTGGTGCATGCCGATGTCAGTGGAGAGTAAAAAGAGGGAGTAAGTGTAGTATTATTGTTGGTAAGTATATGCATTTGCAGTTGCAGTTGGCAAGATTAGTATTCAACATTTTACCAACTGGGGCAGTTTGTTACAATTCAATTTCAACCTTAACCAACTTAGTG
>TRINITY_DN1444_c0_g1
AACTCACTGCATCCTCAATGAAGCCACTTATGGGTCCTCTTAAAGCTGGTCTCTCACAAATCCAATCTATAACGTAACATTACTAGCATCAGACTGGATTTCAATGTTTCGGATGCCTCTCTTCCAAACCCATTCCATGCCCTTCGCAATAGCTTCAGTTTCAATAACGGACTCATCACCAAACATTAACCTACTAGTAAATCCCACCACCCAATCTCCACTAGTGGTTCTCAAAACCCCACCGTATCCCACTTTCTTGCTGAATGGTTTCGAGCTACCGTCCACATTAGGCGTCCATTGATGATTGTTGGATGCCTTCCAGCTCAAAGCGGCAGTACGCATTTCCTTATTGGGAGTTGCTCTAATATTTTCACTTCATGTATAAGCTTAATTAATAGATCTCTTGTTCGTTTTCTTTGATCCATG
>TRINITY_DN14459_c0_g1
GTCGCTGGACACAATCGACTTCATCGCATCGGATCCCTCGCGCTGGATGCACGCCACGCCGTACGTGCCGAGGATCACCTCCAAATCTTCGTCTGCCCACACGCCCGGCGTGTTGAACGATGCCAGGAGATCGGAGCCGCATAGGAGCATCACCTGAAGGCGGTCCTCCTCGCTTCGGTTCTCGTTGATCTTGCGGTCAAAGTACTGCAGCACCACCACTGTGCGCTGGTATTCGTCCTTGGCGGCCTCCCAGCCGTCGACATTGATCCAGTCCGAGTCCTCGACCGCCCGCTTGCACATTTCCATCCGATGGGTGGCCGAGGCAAGGCCCTT
>TRINITY_DN14473_c0_g1
GGGAGTTATATGTGGGTGAGTATCCATTAGGTGAGCGCTTAAGAGGAAACTTGCGCGCTGTCAACAAAGCCATTTCCGAGTGGGAGTCGAGGTCTCCGGTGATGCTGATGCCGGACACCACTTCGCCGGAGTTAAGAAATTTCATTGGCGGTTGCTTGGAGATAGATCCTGAGAATCGGTTGACCGTTAGGGATCTGTTGGGGCACCCCTTCATTTCGCGGTGTCCTCTGATCTGAAATCTTTGATGTTATCTAGGCATTGGCGCACTAGTTGCTAGCTCCACTTCTTCTTCATACTTCACTTCCCAAGAATAATTACACACTTATCAACTTCAAATATATTACTTATAGACTATTCTTACCTTTTAGTTTGTGC
>TRINITY_DN14488_c0_g1
ATGGGCCCATATATAATAGATTTCCTTTGAATTTTACACCACAATACCACATACTTATAATGTGATTCTGCTTCAAGACAAAAATATAACTTAATAGTGGCGACTCCAAACAAGTTGGTTAGATTACAAGTTCGAACCTAACAGAGAATAACCTATCAATTTTCTTGGTTTGAGTCGATCAACTATGGACAACTTAGGTTGGTTTGTCTCCATGCAGTTCTTTACTTGTTTGTTAGTTATGGTCAAAAGATCAGGTTTACTTCATGCATATTCTCACATAGTGACTACAACCATTATTGTGTGGACCATGGTCATAGTCCAAAAAGTCATAAAGTACATTACTATAACTCATAAAATACATTATTCTAACACATAAAATATATTATTCTAAATCATAAAATACATTCTTATCCCACAAATTTCA
>TRINITY_DN14491_c0_g1
AGACGAGTACACTGTCGGCCTGGAGCACCACTACAACTGCAATGCGGGTAACCAGAGCACGATTCGGGAGGAGGTAGACGACAACAAGGAGCCACAATGGGGAATCGCTCCGGAGCAAGTGCGCGCGTTCATCGCCGCCAACGAACGCAGCTCCGAGCAGGCCTGCCGGCAGGAAAACGTCACCGGCTTCAAAGCTATGCTGTCGCGCCACGACCACCAGGTGTGGGCGCTGGCCAAGGCCCTCTGGGGCACGCACGAGAGCCTGGAGCAGTATCTGGAGAACACCGATGAGGGCGAGGCCGAACGTTCGCGGTGGAAGGAGCTTGCCCGACGCACCGCGCTCAGCAAGTGGCTCGAGACTACGCTCCGCGACGAAGAGTTGAGAGAGAGCGGAGCTGAG
>TRINITY_DN144_c0_g1
TTTCTCTGTTGGTTGCTTGCAATTCTCCTAATCTCCTTCTAGTTTTGTGCATTTCTATTTTTATTTACAACATGGTCTTACTATTACTCTTATTATTATTGCTTAATGCCATTTGCAGCTACAATTGTTACTTGCACTTAATTAGGTCTGTAGGGCCCCAAAACGACGAGCTGAGGAAAGAGCCAAAGAGCAAAACGACAGCGGCGGGGAAGAAGAAAAAAAATATATGATTGAAGATGTATAAAGACCCACCAAATTGGACATGAAATGACACAATACTCATCCCTCATCTCAACTTGTCAATTTGATTGCCCATTTTGTGAGTAAATACATTCCTAAACTCCATTATTCAACGCCATAATAATGCACCAAATTATTGACTTCTAGCTTTATAGGTTAGCATTTGGGTTTTCTCAGGCTGGCAAACAGTGTATGTATAGTCAAATTGCACTGCCTAAACTAGGTCTTTCTAGCATCAACCATGATCTTTCTTTTATATATTGCGATATGATGGTACGTATTGAGATTATAGAATCATAGAGCTAAGAAACGAGTAGGACTAAACTAGATGTGACCATGTAAAGATGAAGTGAGGGAGGGATAAAGACAGCTTATTTTGATCTTATTAGCTAGAGCATTAAGGTTTTTGATTTGGGATATTTTTAGGTTTTGTCAAGTAGTGAGATAGAATGAAGAAAGAAAGAAGAAGCAAGGTGGTCGTTTGTTGGCGACCACCCAACACTCCCAGTGGTCACATGCAATGTATGCACTCGCTAGGCAATGTTGGTGAGCTCATCACTAGCTTCTTTTTTTCTTTTTTTTTTTGGAATTACTTTCCCCAAAAATCAGCAGAAAGTCCATCATTACTAATCGATAG
>TRINITY_DN14503_c0_g1
GGACAACATTTTTCCTTCATCATCATTTACTTTACAACTTAATGATTTTGAGCCCTTTGACCCTTCTTTTGTCTTCCAACAACACTCTCTTCCGCCGCTACTCAATCCAGATGTGTTGTTTGATCATCCGCCGTTAGCGGCGGAGGTGGGAAAGGAGCGGCTGCCGGAGTCCTCGGCGGCCGGCAACGGTGGCGTTGGAGGAGACGACAGTGACAAGCAAAGAAAATTAGCTCATAGGGAGATTGAAAGGCGAAGAAGACAAGAAATGGCTACCCTTTATGCTTCCCTTCGCAATGAACTCCCTCTTGAATACCTTAGGGGGAAACGTTCAATATCTGATCATGTTAGGGAAGCAGTTAGGTATATAGAGCAGAAGCAGAAGAGCATTAGAGAATTAGAAGCCAAGAGAGACAAGCTAAAGAGGGATGTGGCGGCAAGTGATGATGTAATTTCAGATCCCAATAAAGTAAGAATTAGCACAAGGAGTGAAGACACTTCACCTTCAATAATGGTCAAAATCCAGTCAAGCAGAGAGGGTGTTGTTGAGATTTTGATCAATTGTGGGCCATCAAAACTAGGGTTTGGAGTATCAAGTGTTCTTGAACTACTTCATGAAGAAGGGCTTGATGCAGTTAGCTGTTTCTGCTGTAGAGTTGAGGGAAACCTTTTGTATTCCATCCAAGCTGAGGGTAGTCAAGAGACAAGTGTTGATCTTCAAATGCTGCGGCAAAAGGTGACTCGTAGAATTACAATTAATATCACC
>TRINITY_DN1452_c0_g1
[truncated: 88,351,602 more chars]
